# Supplementary material for: Phage-Induced Expression of CRISPR-Associated Proteins Is Revealed by Shotgun Proteomics in Streptococcus thermophilus
Source: PLoS One. 2012 May 30;7(5):e38077. doi: 10.1371/journal.pone.0038077 (PMC3364186; doi:10.1371/journal.pone.0038077)
Supplement: Table S1 — All proteins detected throughout infection time course. (XLSX) [file pone.0038077.s003.xlsx]

## Sheet: All proteins
Table S1: All proteins detected throughout infection time course.
			MOI=1						MOI=0.1						MOI=0
Protein	0	0.5	1	2	4	24	0	0.5	1	2	4	24	0	0.5	1	2	4	24	Description
D2972:AAW27923.1 (orf1)	0	12.25	174	105.05	75	38.05	0	0	18.4	24.25	14.35	9.7	0	0	0	0	0	0	unknown function
D2972:AAW27924.1 (orf2)	0	1.1	197.35	134.9	70.85	40.15	0	0	2.85	11.75	4.65	3.25	0	0	0	0	0	0	terminase small subunit
D2972:AAW27925.1 (orf3)	0	0	8.2	22.3	5.5	3.6	0	0	0	0	0	0	0	0	0	0	0	0	terminase large subunit
D2972:AAW27927.1 (orf5)	0	18.85	191.35	168	140.2	115.5	0	0	15.05	11.75	9.1	8.7	0	0	0	0	0	0	portal protein
D2972:AAW27928.1 (orf6)	0	0.9	45.1	49	46.1	113.55	0	0	10.3	2.15	6.5	8	0	0	0	0	0	0	head protein
D2972:AAW27929.1 (orf7)	0	17.3	559.65	316.55	186.25	31.45	0	0.85	11.75	14.15	11.45	6.15	0	0	0	0	0	0	scaffold protein
D2972:AAW27930.1 (orf8)	0	49.95	977.2	692.65	826.25	257.5	0	0.85	9.7	34	26.35	15.05	0	0	0	0	0	0	head protein
D2972:AAW27931.1 (orf9)	0	47.8	1073.3	737.65	568.85	252.2	0	17.85	66.05	175.85	89.15	62.65	0	0	0	0	0	0	major capsid protein
D2972:AAW27932.1 (orf10)	0	0	3.75	0	0	0	0	0	1.5	0	0	0	0	0	0	0	0	0	unknown function
D2972:AAW27933.1 (orf11)	0	0	1.85	4.7	5.5	0	0	0	0	1.2	0	0	0	0	0	0	0	0	unknown function
D2972:AAW27934.1 (orf12)	0	0	18.6	13.15	17.2	12	0	0	1.85	1.1	0.95	2.9	0	0	0	0	0	0	unknown function
D2972:AAW27935.1 (orf13)	0	0	10.25	3.55	0	0	0	0	0	0	0	0	0	0	0	0	0	0	unknown function
D2972:AAW27936.1 (orf14)	0	0	0	4.7	2.3	2.15	0	0	1.05	1.6	1.85	1.8	0	0	0	0	0	0	unknown function
D2972:AAW27937.1 (orf15)	0	41.35	454.6	510.15	1007.05	207.2	0	13.1	25.7	78.8	37.65	31.4	0	0	0	0	0	0	major tail protein
D2972:AAW27938.1 (orf16)	0	12.15	115.45	122.05	314.05	72.2	0	10	13.5	35.55	13.45	10.35	0	0	0	0	0	0	unknown function
D2972:AAW27939.1 (orf17)	0	0	7.8	4.7	5.5	8.3	0	0	0	0	0	0	0	0	0	0	0	0	major tail protein
D2972:AAW27940.1 (orf18)	0	0	55.85	68.2	53.8	41.85	0	0	2.15	7.8	3.3	8.6	0	0	0	0	0	0	minor tail protein
D2972:AAW27941.1 (orf19)	0	0	11.95	19.7	7.7	10.9	0	0	0	5.6	0.9	4	0	0	0	0	0	0	minor tail protein
D2972:AAW27942.1 (orf20)	0	2.55	61.5	97.8	96.2	112.5	0	0	0.8	7.75	7.8	21.9	0	0	0	0	0	0	antireceptor
D2972:AAW27943.1 (orf21)	0	0	0	1.8	0	3.95	0	0	0	2.8	0	2.2	0	0	0	0	0	0	minor tail protein
D2972:AAW27944.1 (orf22)	0	0	32.8	33.4	44.95	15.05	0	0	0	1.1	0.9	0	0	0	0	0	0	0	unknown function
D2972:AAW27945.1 (orf23)	0	0	21.75	8.55	8.7	9.3	0	1.75	0	0	0	0	0	0	0	0	0	0	unknown function
D2972:AAW27946.1 (orf24)	0	0	36.35	31.4	31.35	41.75	0	0	0	0	1.85	2.2	0	0	0	0	0	0	unknown function
D2972:AAW27947.1 (orf25)	0	0	49.3	32.45	34.55	17.8	0	0	0	1.6	0	0	0	0	0	0	0	0	holin
D2972:AAW27948.1 (orf26)	0	0	30.95	34.75	32.5	8	0	0	4.55	2.35	3.75	4.75	0	0	0	0	0	0	lysin
D2972:AAW27953.1 (orf31)	0	20.75	24.55	9.25	3.1	0	0	0	7.05	1.6	0	1.05	0	0	0	0	0	0	cro-like repressor
D2972:AAW27954.1 (orf32)	0	3.45	0	0	0	0	0	0	1.5	0	0	0	0	0	0	0	0	0	unknown function
D2972:AAW27955.1 (orf33)	0	19.05	189.6	110.05	21.7	29.55	0	0	8	14.05	12.9	15.35	0	0	0	0	0	0	unknown function
D2972:AAW27956.1 (orf34)	0	7.4	15.25	23.15	33.9	56	0	0	14.1	10.15	13.35	17.65	0	0	0	0	0	0	unknown function
D2972:AAW27957.1 (orf35)	0	0	0	5.5	0	1.45	0	0	0	3.9	0	2.2	0	0	0	0	0	0	helicase
D2972:AAW27958.1 (orf36)	0	54.85	175.25	149.5	178.6	23.25	0	5.2	45.2	57	51.65	29.9	0	0	0	0	0	0	unknown function
D2972:AAW27959.1 (orf37)	0	0	4.7	5.6	7.7	13.9	0	0	1.2	0	0	1.8	0	0	0	0	0	0	replication protein
D2972:AAW27960.1 (orf38)	0	2	54.75	60.85	21.85	38.95	0	0	10.5	6.65	7.85	13.1	0	0	0	0	0	0	primase
D2972:AAW27962.1 (orf40)	0	0	0	1.8	0	2	0	0	3.65	0	0	1.85	0	0	0	0	0	0	unknown function
D2972:AAW27964.1 (orf42)	0	0.9	11.15	3.75	0	14.45	0	0	12.8	15.75	13.35	16.95	0	0	0	0	0	0	DNA binding protein
D2972:AAW27965.1 (orf43)	0	0	6.55	1.8	0	0	0	0	1.5	2.85	2.3	0	0	0	0	0	0	0	unknown function
D2972:AAW27966.1 (orf44)	0	14.3	137.75	70.4	43.15	68	0	0	12.8	42.75	18.4	18.8	0	0	0	0	0	0	unknown function
ST89_000100	0	0	0	10	11.8	9	2.25	4.8	4.1	6.85	10.2	15.6	2.25	1.75	0.95	1.1	2.15	2.25	ATPase involved in DNA replication initiation 101:1465 forward
ST89_000200	3.6	0	12.1	13	0	4.9	4.4	9.15	5.95	13.65	9.3	5.5	4.5	5.7	4.35	4.9	5.5	7.65	DNA polymerase sliding clamp subunit (PCNA homolog) 1620:2756 forward
ST89_000500	58.15	49.1	35.8	52.3	82.2	226.9	43.85	41.35	33.8	31.6	34.6	62.35	43.5	27.6	33.8	42.05	31.7	41.65	Predicted GTPase, probable translation factor 3211:4326 forward
ST89_000600	0	0	0	0	0	2	0	0.85	1.05	0	0	0	0	0	0	0	0	0	Peptidyl-tRNA hydrolase 4399:4968 forward
ST89_000700	0	0	0	0	0	2	0	0	0	0	0	1.85	0	0	0	2.45	0	0	Transcription-repair coupling factor (superfamily II helicase) 4961:8467 forward
ST89_000800	5.5	6.9	4.05	4.65	0	0	3.95	3	3.7	0	0.95	3.25	4.7	4.7	6.55	4.4	6.5	5.45	Ribosome-associated heat shock protein implicated in the recycling of the 50S subunit (S4 paralog) 8653:8928 forward
ST89_000900	0	0	0	0	0	0	0	0	0	0	0	0	0	0	0	1.2	0	0	Septum formation initiator 8912:9283 forward
ST89_001300	15.05	7.4	1.85	9.3	7.8	25.2	21	26.1	18.85	20.95	24.05	30.7	20.15	25.4	21.65	31.2	26.2	24.45	Hypoxanthine-guanine phosphoribosyltransferase 12050:12592 forward
ST89_001400	49.95	63.25	177.6	172.15	153.1	118.4	68.15	67.05	61.95	210	125.15	185.05	71.95	60.9	70.45	90.1	73	77.95	ATP-dependent Zn protease 12608:14575 forward
ST89_004000	0	0	0	0	0	0	3.2	0	1.05	7.4	2.35	0	3.15	2.55	2.6	0.75	0.75	0	Cell shape-determining protein 24176:25006 forward
ST89_004200	1.3	1.35	27.95	43.15	57.55	36.4	7	8.25	8.1	25.6	23.5	19.6	4.05	12.75	10.85	10.1	11.75	8.25	Surface antigen 25617:26984 forward
ST89_004300	41.25	26.5	22	52.1	69.95	84.05	39.5	46.55	32.5	36.75	31.75	68.55	31.7	31.85	24	16.35	16.5	22	Phosphoribosylpyrophosphate synthetase 27198:28163 forward
ST89_004500	17.55	9.6	0	5.5	7.8	26.6	16.45	15.65	14.2	14	16.65	27.35	13.65	12.75	15.75	22.65	19.05	16.15	Aspartate/tyrosine/aromatic aminotransferase 29270:30445 forward
ST89_004600	0	0	0	0	0	0	0	0	0	0	0	0	0	0	0	0	0.75	0	Recombinational DNA repair protein (RecF pathway) 30432:31205 forward
ST89_004700	5.35	8.15	0	1.95	0	3.45	3.1	1.7	2.9	0	2.8	5.4	2.45	4.4	2.85	2.65	6.5	2.7	Fatty acid/phospholipid biosynthesis enzyme 31422:32426 forward
ST89_004900	4.95	9.05	3.35	9.3	3.45	13.75	5.65	11.3	8.05	4.45	3.7	6.5	4.85	2	4.7	8.3	4.9	4.15	Phosphoribosylaminoimidazolesuccinocarboxamide (SAICAR) synthase 32956:33663 forward
ST89_005000	8	8.15	3.35	0	0	2.9	14.3	10	16.05	2.8	13.45	10.5	13.1	5.35	4.6	7.55	6.5	7.3	Phosphoribosylformylglycinamidine (FGAM) synthase 33719:37444 forward
ST89_005100	0	0	0	0	0	1.45	2.1	2.6	2.65	3.45	0.95	4.95	2.7	1.15	0	0	2.75	1.9	Glutamine phosphoribosylpyrophosphate amidotransferase 37613:39052 forward
ST89_005200	4.55	12.6	4.7	6.8	5.75	33.75	7.9	7.4	8.1	7.85	5.55	6.5	8.3	2.55	2.45	5.85	5.75	3.4	Phosphoribosylaminoimidazole (AIR) synthetase 39083:40102 forward
ST89_005300	0	0	0	0	0	0	1.25	0	0	0	0	0	0	0	0	0	0	0	Folate-dependent phosphoribosylglycinamide formyltransferase PurN 40102:40656 forward
ST89_005400	4.75	8.25	0	8.4	2.3	19	5.75	7.85	9.75	7.7	7.85	6.85	6.95	4.45	2.2	5.35	4.15	5.85	AICAR transformylase/IMP cyclohydrolase PurH 40725:42272 forward
ST89_005800	3.2	7.5	1.85	7.45	0	7.1	7.15	9.6	11.1	6.05	8.3	6.15	9	4.15	2.6	3.05	2.9	3.75	Phosphoribosylamine-glycine ligase 44817:46079 forward
ST89_005900	6.15	14.8	6.9	10.3	9.85	7.05	2.2	3.5	5.2	3.9	4.65	1.45	6.2	2	1.5	3.2	5	3.6	Phosphoribosylcarboxyaminoimidazole (NCAIR) mutase 46413:46913 forward
ST89_006000	0.85	1.35	0	3.75	0	6.85	1.8	5.2	4.3	0	2.3	2.55	1.35	0	0	0	0	0	Phosphoribosylaminoimidazole carboxylase (NCAIR synthetase) 46900:47991 forward
ST89_006400	16.9	12.3	7.1	19.55	4.6	5.1	19.45	43.95	31.1	30.9	28	21.45	16.7	9.9	14.1	19.1	18.2	13.7	Adenylosuccinate lyase 49454:50752 forward
ST89_006500	23.75	19.4	0	15.75	5.5	9	31.4	28.75	36.95	31.3	28.5	28.9	32.8	36.15	27.4	44	32.95	28.2	Arginyl-tRNA synthetase 51616:53307 reverse
ST89_006600	1.9	5.45	28.15	14.85	0	4.9	0.95	0.85	1.35	5.05	3.7	0.7	2.1	1.15	2.1	0	0.75	2.35	Arginine repressor 53465:53890 forward
ST89_006800	0.85	0	0	6.4	0	8	2.1	4.35	5.55	3.25	4.2	16.45	1.35	1.9	2.6	5.95	4.75	2.6	Mismatch repair ATPase (MutS family) 54242:56800 forward
ST89_007200	0	0	0	0	0	1.45	0	0.85	0.7	1.6	1.45	2.9	0	0	0	0	0	0	DNA mismatch repair enzyme (predicted ATPase) 58258:60201 forward
ST89_007400	0	0	4.05	4.65	0	0	2.2	0	2.25	1.2	3.75	1.45	2.7	3.55	2.6	0.75	1.75	2	Holliday junction resolvasome, DNA-binding subunit 60704:61294 forward
ST89_007600	6.15	0	0	10.05	4.6	15.9	4.45	8.3	4.5	3.35	3.7	23.85	4.35	1.9	1.95	7.1	3.25	3.9	Predicted nucleotide-utilizing enzyme, CinA 61951:63222 forward
ST89_007700	44.05	44.6	33.75	96.35	102.45	171.8	42.15	65.3	80.7	43.4	43.1	119.85	50.4	59.1	54.9	48.15	48.05	52.6	RecA/RadA recombinase 63258:64397 forward
ST89_009500	0	0	0	0	2.05	9.2	0	1.7	4	1.1	0.95	7	0	0	0	3.9	1	2.6	DNA polymerase III, alpha subunit (gram-positive type) 71378:75772 forward
ST89_009600	16.35	16.85	0	5.6	0	1.45	11.1	12.2	11.15	11.9	9.25	6.15	13.05	9.05	12.55	17.05	17.3	19.25	Leucyl aminopeptidase (aminopeptidase T) 75936:77177 forward
ST89_010500	239.35	359.3	205.7	189.45	244.15	158.2	132.65	178.05	191.55	109.35	142.85	108.75	148.55	228.6	182.75	176.35	184.55	136.7	Ribosomal protein S2 81537:82304 forward
ST89_010600	259.95	452.5	78.05	72.25	114.25	31.7	393.85	431	500.35	260.05	322.95	125.05	364.55	460.4	344.9	350.3	354.1	373.4	Translation elongation factor Ts 82415:83455 forward
ST89_010800	0.85	0	4.05	3.75	2.3	2.15	0	0	0	1.1	1.85	0	0	0	0	0	0	0	Transcriptional repressor of class III stress genes 84279:84734 forward
ST89_010900	16.8	17.85	68.6	51.9	51.85	68.65	23.7	25.25	25.75	32.65	32.65	69	24.85	21.25	22.65	22.9	27.2	28.3	ATP-binding subunit of Clp protease and DnaK/DnaJ chaperones 84735:87185 forward
ST89_011300	0	0	0	0	0	0	0.85	0	0.7	0	0	0	0	0	0	0	0	0	D-alanyl-D-alanine carboxypeptidase 88715:89968 reverse
ST89_011400	7	2.55	4.05	3.9	0	0	11.55	9.15	11.9	12.5	16.15	11.6	9.35	7.75	6.45	6.25	6.9	7.75	Polyribonucleotide nucleotidyltransferase (polynucleotide phosphorylase) 90171:92396 forward
ST89_011500	0	0	0	0	0	0	1.25	1.3	1.9	1.1	0.9	1.05	0.9	0.75	2.2	1.1	1.15	1.4	Uncharacterized conserved protein 92405:93175 forward
ST89_011600	0	0	4.05	5.6	0	0	0.85	0.85	1.05	4.5	3.8	4.75	1.35	0	1.7	1.45	3.4	1.55	Serine acetyltransferase 93248:93868 forward
ST89_011700	5.7	3.15	0	1.95	0	5.6	10.55	7.8	14.3	11.1	6.1	9.75	9.75	9.55	10.85	14.6	17.45	12.2	Cysteinyl-tRNA synthetase 94250:95593 forward
ST89_012200	12.15	6.45	1.85	1.8	10.9	12.45	11.65	12.15	12.1	10.7	9.25	9.45	14.15	8.05	9.4	10.8	10.9	11.3	rRNA methylase 97050:97793 forward
ST89_012300	1.05	0	0	0	0	0	0	0	0	0	0	0	0	0	0	0	0	0	Predicted RNA-binding protein containing a PIN domain 97832:98311 forward
ST89_012400	13.8	10.3	4.45	0	6.15	20	4.5	7.4	4.45	2.15	6.05	5.95	4.7	1	1.45	0	0	0.7	Uncharacterized protein conserved in bacteria 98320:99180 forward
ST89_012600	11.4	0.9	1.85	2.7	2.05	20.65	28.75	28.3	26.4	34	21.6	30	29	20.35	24.95	28.65	24.3	29.05	Ketopantoate reductase 100129:101085 forward
ST89_012700	150.05	241.8	104.55	67.25	102.25	85.5	103	98.4	56.8	85.1	60.1	56.05	132.7	118.3	93.2	79.6	96.05	95.45	Ribosomal protein L13 101294:101740 forward
ST89_012800	213.4	100.45	18.25	52.6	23.65	1.45	255.95	278.2	227.2	179.3	135.35	58.25	251.9	180.4	213.35	210.25	246.95	182.05	Ribosomal protein S9 101768:102160 forward
ST89_013700	7	30.35	0	4.7	5.4	0	1.7	0	2.4	0	1.45	0	5.45	4.4	4.35	4.05	6.9	6.15	Predicted protein 109673:109741 forward
ST89_015600	0	0	0	0	0	0	2.25	0.85	1.5	0	0	1.45	1.35	2.65	0.75	2.3	0	1.05	ACT domain-containing protein 115991:116257 forward
ST89_015700	13.5	26.1	13.2	15.65	16.7	9.3	11.15	15.65	11.25	13.95	13.85	11.85	12.5	8.9	7.2	10.25	11	11.6	Uncharacterized conserved protein 116275:117612 forward
ST89_015900	0	0	0	1.95	0	0	0	0	0	0	0	0	0	0	0	0	0	0	D-alanyl-D-alanine carboxypeptidase 118096:118893 forward
ST89_016200	20.95	13.5	0	5.6	0	0	27	37.45	34.15	10.7	24.25	13.7	39.2	39.7	39.1	32.3	32.55	34.75	Molecular chaperone GrpE (heat shock protein) 120737:121309 forward
ST89_016300	183.1	198.85	82.3	83.85	91.7	34.35	228.05	254.75	247.35	151.35	219	143.75	213.1	269.2	196.9	363.65	254.4	250.6	Molecular chaperone 121433:123256 forward
ST89_016400	8.35	8.5	15.45	12.9	25.15	22.8	8.3	11.3	9.55	11.75	13.85	22.45	9.5	7.4	12.45	13.15	18.2	11.55	DnaJ-class molecular chaperone with C-terminal Zn finger domain 123684:124835 forward
ST89_016500	0.85	0	0	0	0	0	0	0.85	1.35	0	0	2.2	0.9	1.15	0	1.95	0.75	0	Pseudouridylate synthase 124941:125687 forward
ST89_016600	5.6	1.35	0	13.15	5.5	11	7.15	9.6	6.25	3.25	7.4	13.85	6.05	0.75	4.55	2.2	4	0.7	Hydroxymethylpyrimidine/phosphomethylpyrimidine kinase 125680:126441 forward
ST89_018700	0	0	0	0	0	0	1.25	0	1.9	0	1.85	1.75	1.35	1.55	1.9	0	3.5	2.6	Cyclopropane fatty acid synthase or related methyltransferase 140040:141230 forward
ST89_019000	0	0	0	0	0	0	0	0	0.7	3.45	0	1.8	0	0	0	0	0	0	Small-conductance mechanosensitive channel 143304:144095 reverse
ST89_019100	264.35	268.5	113.25	116.65	164.35	88.85	265.2	389.7	331.75	173	188.8	140.15	244.5	222.1	262.65	318.55	175.25	221.2	FKBP-type peptidyl-prolyl cis-trans isomerase (trigger factor) 144288:145571 forward
ST89_019200	16.65	21.55	51.65	37.15	9.6	2.9	25.65	33.5	27.6	39.1	22.2	13.75	27.6	34.9	35.8	25.1	20.4	29.3	DNA-directed RNA polymerase, delta subunit 145729:146304 forward
ST89_019300	18.65	20.05	13.35	20.35	33.3	60.7	22.25	19.6	12.85	14.05	15.15	53.75	15.5	16.45	13.05	18.55	17.05	15.5	CTP synthase (UTP-ammonia lyase) 146555:148159 forward
ST89_019400	0	0	0	0	0	0	1.8	0	0.7	0	0.95	3.6	3.15	1.55	5.1	0.75	4.15	2.25	Uncharacterized conserved protein 148254:148724 forward
ST89_019600	4.75	0	0	5.6	8.85	11.15	8	6.95	6.4	6.8	8.35	17.8	5.75	6.05	3.85	5	5.25	3.45	Ribosomal protein L11 methylase 149186:150139 forward
ST89_019700	2.95	2.2	0	0	0	4.15	5.3	3.05	3.75	1.6	4.65	1.5	4.5	1.55	3.45	2.65	2.75	3.55	Uncharacterized protein conserved in bacteria 150140:150883 forward
ST89_019800	5.7	0	2.8	10.35	12.95	5.85	16.85	9.1	7.9	7.15	4.65	3.35	21.5	10.55	7.85	6.45	12.75	9.75	5'-nucleotidase/2',3'-cyclic phosphodiesterase or related esterase 151049:153589 forward
ST89_019900	0	0	0	0	0	0	0	0	0.8	0	0	0	0	0	0	2.6	0.75	0	Protein involved in ribonucleotide reduction 153631:154089 reverse
ST89_020000	3.7	1.35	0	3.75	0	18.5	5.8	9.15	7.85	4.5	11.2	33	4.95	4.05	7.2	6.1	4.75	6.35	Guanosine polyphosphate pyrophosphohydrolase/synthetase 154258:156477 forward
ST89_020400	5.85	8.05	3.75	0	9.75	30.55	9.25	3.9	5.95	3.9	6.45	19.6	8.75	7.25	6.05	3.65	9.15	4.85	Threonine dehydratase 159211:160461 forward
ST89_020500	15.25	10.4	5	13	7.55	15.6	19.85	17	27.9	18.5	22.95	14.8	29.5	27.25	28.05	28.05	40.7	33.35	N-formylmethionyl-tRNA deformylase 160622:161236 reverse
ST89_020800	23.45	40.55	17.9	14.8	13.85	5.8	132.85	144.15	23.4	113.95	38.75	17	105.6	38.3	59.45	23.65	36.3	40.55	Ribosomal protein S15P/S13E 163394:163663 forward
ST89_021300	4.95	12.75	54.2	48.65	40.2	33.2	6.05	8.7	4.75	20.25	11.15	16.6	9.05	5.95	4	5	5	5.15	ABC-type polar amino acid transport system, ATPase component 165493:166233 reverse
ST89_021400	7.95	2.9	29.25	24.05	21.6	18.55	9.3	3.05	6.95	17.35	16.65	22.85	10.35	7.4	3.7	8.05	10.4	9.1	ABC-type amino acid transport system, permease and periplasmic component 166233:167783 reverse
ST89_021600	3.25	3.55	14.5	11.2	12.95	8.55	6.6	4.8	5.85	7.65	5.05	10.15	3.45	1	3.1	0	1.5	6.3	Negative regulator of genetic competence, sporulation and motility 169466:170215 forward
ST89_021800	67.85	53.05	16.55	32.6	39.05	159.3	37.4	36.6	34.7	30.8	32.75	63.1	43.5	33.25	30.25	26.05	36.05	40.1	ABC-type transport system involved in Fe-S cluster assembly, ATPase component 171536:172306 forward
ST89_021900	46.25	38.35	24.2	60.45	125.6	129.25	23.1	26.95	26.95	18.15	24.95	62.55	27.2	21.65	26.4	30.35	25.05	32.75	ABC-type transport system involved in Fe-S cluster assembly, permease component 172343:173605 forward
ST89_022000	3.45	0	0	0	0	5.05	0	2.6	3.3	0	0	10.6	0	0	0	1.85	2.25	1.4	Cysteine sulfinate desulfinase/cysteine desulfurase or related enzyme 173659:174891 forward
ST89_022100	3.25	1.35	0	0	0	2.9	0.85	0	1.05	0	0	0	0	0	0	0	1.15	0	NifU homolog involved in Fe-S cluster formation 174878:175312 forward
ST89_022200	47.25	25.55	30	112.35	132.9	97.7	25.5	33.95	27.4	30.25	35.8	134.65	34.45	25.15	26.75	27.45	29.2	31.05	ABC-type transport system involved in Fe-S cluster assembly, permease component 175392:176810 forward
ST89_023000	13.15	16.2	0	7.35	8.7	2	14.1	11.35	13.5	11.75	11.7	9	14.9	16.5	12.85	13.65	14.9	17.05	Disulfide bond chaperones of the HSP33 family 181924:182790 forward
ST89_023100	19.25	36.65	13.05	35.6	58.55	57.9	13.55	9.55	11.4	8.6	12.05	20.3	13.65	15.05	11.4	14.6	18.45	10.5	tRNA-dihydrouridine synthase 182783:183760 forward
ST89_023300	0	0	0	0	0	0	1.7	4.35	5.6	0	1.45	1.05	1.35	0.75	2.45	3.05	0	4.3	Transcriptional regulator 185363:185806 forward
ST89_023400	0	7.25	9.3	8.4	2.3	3.6	1.25	0	2.85	5	2.75	8	1.35	2.15	0	0.75	2.25	0.85	ABC-type Mn/Zn transport system, ATPase component 185808:186515 forward
ST89_024100	81.9	55.2	26.1	37.95	31.7	13.45	124.35	117.1	125.95	144.9	123.55	77.4	135.2	125.05	130.65	210.7	206.45	157.25	Glucose-6-phosphate isomerase 191779:193128 forward
ST89_024200	15.65	29.55	0	8.35	2.05	0	28.65	22.65	20.75	13.65	16.6	12	23.3	25.35	22.15	20.1	20.5	26.95	Uncharacterized conserved protein 193316:194032 forward
ST89_024300	0.85	0	4.05	16.55	15	25.35	19.15	16.1	16.55	81.65	33.95	48.6	21.25	11.05	22.85	20.95	19.5	23.2	Preprotein translocase subunit YajC 194158:194496 forward
ST89_024400	3.25	1.1	3.75	9.4	0	8.75	5.35	2.6	4.35	2.7	4.65	11.25	4.25	6.05	4.2	8.9	4.4	4.85	Undecaprenyl pyrophosphate synthase 194625:195374 forward
ST89_024600	0	0	0	0	0	1.45	1.25	0	0	1.1	1.85	1.45	0	0.75	1.5	2.3	0.75	1.05	Predicted membrane-associated Zn-dependent protease 1 196198:197460 forward
ST89_024700	64.65	29.65	19	43.8	26.45	62.05	63.05	68.75	56.35	53.3	61.05	61.85	68.15	58.75	62.65	72.1	66.25	66.4	Prolyl-tRNA synthetase 197546:199393 forward
ST89_024900	2.85	0	5	5.7	4.6	2.15	0.85	2.6	2.25	7.85	3.25	7.55	4.5	4.3	1.5	1.45	3.15	3.8	Ribose/xylose/arabinose/galactoside ABC-type transport system, permease component 200010:201950 forward
ST89_025100	1.7	0	15.45	15.75	10.75	9	1.8	3.95	2.25	12.35	5.05	11.6	4.25	2.15	0	0	0.75	1.3	ABC-type uncharacterized transport system, ATPase component 201950:202753 forward
ST89_025200	117.75	45.3	14.75	12.7	12.95	3.95	127.45	57.05	77.25	32.3	81.15	39.05	91.5	152.1	127.65	73.25	131	108.65	Co-chaperonin GroES (HSP10) 202922:203209 forward
ST89_025300	704.7	473.95	287.6	258.3	324.75	173.95	373.45	531.6	700.65	427.95	700.6	590.8	410.45	546.65	718	798.15	877.25	837.3	Chaperonin GroEL (HSP60 family) 203258:204877 forward
ST89_026000	0.85	0	5	2.9	0	0	0	0	0.7	1.75	1.85	3.6	1.35	0	0	1.2	0	0	Membrane carboxypeptidase (penicillin-binding protein) 208862:211189 forward
ST89_026100	0	0	0	0	0	0	0	1.3	0	0	0	0	0	0	0	0	0	0	Ribosomal protein L33 211238:211390 forward
ST89_026200	0	0	0	0	0	0	0	0	0	0	1.35	0	0	0	0	0	0	0	Preprotein translocase subunit SecE 211399:211575 forward
ST89_026300	15.6	9.85	24.2	22.55	18.5	10.3	20.45	25.25	19.2	15.55	15.6	11.15	17.55	18.15	17.05	19.75	22.3	21.45	Transcription antiterminator 211772:212311 forward
ST89_026800	21.65	6.6	3.75	8.4	0	2.9	27.8	27.45	29.45	30.4	22.2	16.25	31.2	24.45	28.5	39.25	37.45	40.5	Leucyl-tRNA synthetase 214796:217297 forward
ST89_027300	6.2	1.35	0	0	0	8	5.3	3.05	4.05	1.6	3.7	6.3	6.5	3.4	5	6.45	5.9	5.45	Nicotinic acid phosphoribosyltransferase 219525:220979 forward
ST89_027400	20.85	20.4	5.6	8.35	0	8	18	19.6	21.6	13.2	12.4	11.9	20.8	16.3	23.05	13	23.55	21.05	NAD synthase 220991:221812 forward
ST89_027600	29.55	4.75	7.1	14.1	12.15	1.45	33.05	28.3	39.8	37.4	48.5	41.65	24.8	35	35.5	45.9	37.95	39.7	Aminopeptidase C 222370:223707 forward
ST89_027700	4.3	1.35	22	33.75	19.55	13.15	15.4	3.95	13.25	27.45	18.5	27.2	9.6	8.8	11.2	9.5	10.65	0	Membrane carboxypeptidase (penicillin-binding protein) 223817:226147 reverse
ST89_028000	37.55	40.5	25	13.05	16.3	4.15	18.1	32.65	13.7	19.55	13.9	6.3	31.65	10.7	18.8	10.1	12	19.6	Cell division initiation protein 227444:227776 forward
ST89_028200	5.1	5.45	8.05	9.15	3.45	17.55	4.8	3.05	4.05	3.35	2.85	16.95	5.6	4.95	3.85	5.85	6.65	7.2	Predicted N6-adenine-specific DNA methylase 228309:229475 forward
ST89_028300	17.4	18.1	33.5	44.6	34	16.1	20.6	14.8	18.85	42.65	30.85	26.25	21.7	21.25	15.5	14.65	13.75	14.05	Uncharacterized conserved protein 229478:231340 forward
ST89_028400	0	0	0	0	0	0	2.55	5.25	2.05	1.6	1.45	6.15	6.05	3.45	4.9	5.75	4.15	6.25	Superfamily II DNA/RNA helicase, SNF2 family 231451:234546 forward
ST89_028500	0	0	0	0	0	0	2.2	0	2.25	0	0	0	0	2.15	0.95	0	0.75	0.7	Uncharacterized conserved protein 234702:235418 forward
ST89_028600	24.6	12.6	0	12	10.9	72.45	37.6	43.95	36.95	41.6	39.4	46.85	24	19.8	21.95	25.6	19.7	23.8	UDP-N-acetylmuramate-alanine ligase 235445:236773 forward
ST89_028800	0	0	0	5.7	0	0	3.5	2.15	6.3	10.8	5.55	2.5	4.35	6.15	3.6	2.65	3.5	1.05	Predicted periplasmic solute-binding protein 237426:239402 forward
ST89_028900	24.5	27.8	9.9	13.05	14.1	0	47.05	53.55	41.35	25.3	32.4	20.1	65.7	67.3	53.9	60.95	62.85	64.85	Transcription elongation factor 239487:239969 forward
ST89_029200	3.2	6.6	2.8	6.6	5.4	5.1	1.7	0	1.2	5.65	2.4	6.45	1.35	0	0	0	4	2.25	Preprotein translocase subunit YidC 240919:241836 reverse
ST89_029400	0	1.35	0	8.35	4.1	4.15	4.8	0	4.45	0	2.8	5.1	4.05	1	4.7	1.85	2.25	1.4	rRNA methylase 242304:243041 forward
ST89_029900	8.35	0	0	3.9	0	5.6	4.8	2.6	3.75	2.15	1.45	4	1.8	4.9	2.1	2.2	3.5	5.45	Diaminopimelate decarboxylase 245666:246919 forward
ST89_030100	4.45	11.1	13.35	9.25	3.1	2.95	4.45	4.35	4.75	7.95	4.65	11.45	5.15	7.8	7.85	4.65	9.75	8.4	Uncharacterized protein conserved in bacteria 247728:247973 forward
ST89_030200	0	0	0	0	0	0	0	0	0	0	0	0.7	0.9	0	0.75	3.3	5.9	1.05	Glutamate racemase 248039:248854 forward
ST89_030300	8.85	6.7	1.85	3.75	0	3.45	11.55	9.15	11.15	6.05	9.7	6.8	8.75	8	8.55	4.85	12.75	12.4	Xanthosine triphosphate pyrophosphatase 248847:249821 forward
ST89_030400	0	0	0	0	0	0	0	0	1.2	0	0	1.45	0	0	0	0	1	2.1	Predicted phosphoesterase 249803:250324 forward
ST89_030500	4.25	0.9	0	2.9	0	2	7.15	3.45	5.15	6.2	1.9	4.6	9.75	4.15	8.85	2.2	4.75	6.35	CBS domain containing protein 250321:250803 forward
ST89_030600	0	0	1.85	0	0	0	0	0	0	1.1	0.9	0	0	0	0	0	0	0	Site-specific recombinase XerD 250757:251518 forward
ST89_030800	0.85	0	0	0	0	0	1.25	3	2.15	0	0	4.6	0	0	0	0	1.15	1.05	Predicted transcriptional regulator containing the HTH domain 252224:252805 forward
ST89_030900	26.6	45.05	11.15	14.05	9.85	58.1	14.95	14.8	17.25	7.95	13.4	12.15	16.4	14.4	19.5	18.25	28.2	25.85	16S rRNA uridine-516 pseudouridylate synthase or related pseudouridylate synthase 252856:253623 forward
ST89_031200	0	0	0	1.8	0	0	0.85	0	0	4.45	1.9	6.85	0	0.75	0	0	0.75	0	K+ transport system, NAD-binding component 255340:256689 reverse
ST89_031300	0	1.35	0	0	0	0	0	1.75	0	0	0	0	0	0	0	0	0	0	Predicted rRNA methylase (SpoU class) 256979:257488 forward
ST89_032300	21.9	9.05	3.75	6.45	0	0	30	24.35	22.4	15.3	16.15	10.8	40.5	26.8	28.45	21.1	25.25	29.95	Urea amidohydrolase (urease) gamma subunit 265195:265497 forward
ST89_032400	18.05	20.15	0	0	0	0	13.55	10.45	6.65	3.9	3.25	2.2	13.65	9.2	9.95	7.65	10	12.1	Urea amidohydrolase (urease) beta subunit 265509:265820 forward
ST89_032500	38.9	26.9	11.55	18.7	22.75	28.05	48.15	46.15	44.1	48.3	43.45	37.8	53.4	41.25	37.3	42.4	36.55	40.25	Urea amidohydrolase (urease) alpha subunit 265836:267554 forward
ST89_032600	7.55	7.9	1.85	0	0	1.45	19	20.05	14.95	14.15	16.6	7.4	16.85	10.95	18.35	11	11.25	13.7	Urease accessory protein UreE 267695:268147 forward
ST89_032700	0	0	0	0	0	0	0	0	0	0	0	0	0	0	0	0.75	0	0	Urease accessory protein UreF 268137:268850 forward
ST89_032800	21.4	30.95	15.1	20.6	33.4	56.55	17.85	19.15	21.1	11.3	15.3	24.9	23.8	17.95	23.7	20.2	19.8	19.55	Ni2+-binding GTPase involved in regulation of expression and maturation of urease and hydrogenase 268880:269494 forward
ST89_033200	0	0	0	0	0	0	0.85	0	0	0	0	2.2	0	0	0	0	0	0	ABC-type cobalt transport system, ATPase component 272094:272807 forward
ST89_033300	5.6	3.35	10.25	26.95	12.15	9.45	7.5	3.95	6.3	15.3	15.65	30.4	9.9	10.2	5.5	5.6	8.5	2.95	ABC-type amino acid transport/signal transduction system, periplasmic component/domain 272972:273820 forward
ST89_033500	0.85	0	1.85	13.95	3.45	6.55	2.2	7.85	5.65	12.7	7.85	20.55	2.55	1.9	4.4	3.4	6.5	1.9	Non-ribosomal peptide synthetase modules or related protein 274010:276901 forward
ST89_033600	0	0	0	0	0	0	0	1.3	0	0	2.8	4.35	0	0	0.75	1.45	1	1.55	NUDIX family hydrolase 276898:278544 forward
ST89_033900	10.7	6.35	14.9	34.45	23	15.35	11.55	7.8	7.3	28.85	21.25	35.45	12.45	13	7.95	7.45	10.5	0.7	ABC-type amino acid transport/signal transduction system, periplasmic component/domain 280484:281332 forward
ST89_034000	54.45	22.35	226.5	316.85	178.9	76.65	43.55	30.9	28.8	77.9	82.7	134	39.45	48	30	25.1	27.2	25.25	ABC-type metal ion transport system, periplasmic component/surface antigen 281492:282394 forward
ST89_034200	28.7	27.65	137.3	135.05	115.15	74.15	23.55	17	17.55	84.25	51.65	78.35	22.75	24.55	18.4	25.25	25.45	18.35	ABC-type metal ion transport system, ATPase component 283822:284889 forward
ST89_034300	0	0	0	0	0	0	0	1.75	0.8	3.25	0	0	1.2	1.55	4.2	2.2	4.4	0.7	ABC-type metal ion transport system, permease component 284889:285581 forward
ST89_034500	0	0	0	0	0	0	1.25	0.85	0	1.1	0	3.6	0	0.75	0	2.6	2.5	0	Uncharacterized conserved protein 287065:287913 forward
ST89_034700	0	0	0	6.4	0	2	0.95	1.3	2.25	2.8	4.2	9.55	1.35	0.75	0.75	0	0.75	1.05	ABC-type cobalt transport system, ATPase component 288504:290210 forward
ST89_034800	0	0	0	0	0	0	0	0	0	1.6	0	0	0	0	0	0	0	0	ABC-type cobalt transport system, permease component CbiQ or related transporter 290203:291033 forward
ST89_034900	55.05	21.75	25.95	43.7	38.1	59.45	56.85	47.9	64.4	58.45	64.5	61.6	61.65	36.8	60.65	77.5	67.5	74.8	Transketolase 291243:293219 forward
ST89_035000	14.15	1.35	21.4	31.6	32.6	35.2	6.3	13.9	11.15	26	28.65	41.85	9.15	6.35	8.55	11.6	7.15	7.9	K+ transport system, NAD-binding component 293468:294139 reverse
ST89_035200	0	0	0	0	0	0	1.85	2.6	2.9	3.9	1.85	2.9	2.45	3.3	1.15	4.75	5.5	3.9	Predicted S-adenosylmethionine-dependent methyltransferase involved in bacterial cell division 295613:296326 reverse
ST89_035300	0	0	0	0	0	0	11.3	16.55	10.1	12.2	10.6	5.4	6.95	3.45	5.1	8.05	9.9	8.4	Predicted metal-binding, possibly nucleic acid-binding protein 296623:297159 forward
ST89_035400	19.5	22.1	34.8	17.6	17.2	25.6	19.45	23.5	15.8	27.2	21.25	33.4	21.55	15.4	14.75	15.45	15.15	11.95	DNA-binding response regulator, OmpR family (Rec-wHTH domains) 297315:298004 forward
ST89_035600	5.6	17.9	11	8.25	11	16.6	5.8	5.2	7.65	7.95	7	6.2	7.7	6.15	7.3	8.2	9.25	7.5	Predicted transcriptional regulator, consists of a Zn-ribbon and ATP-cone domains 299640:300119 forward
ST89_035700	0	0	13.05	7.45	0	0	0	0	0	0	0	0.7	0	0	0	0	0	0	Replication initiation/membrane attachment protein 300116:301291 forward
ST89_035800	5.6	2.25	0	9.3	11	13.15	3.4	2.15	2.95	2.15	3.3	13.35	4.05	2.9	2.1	2.3	5	2.75	DNA replication protein 301295:302197 forward
ST89_035900	12.3	11.05	8.95	15.75	34.8	38.85	17.15	14.8	16.1	13.5	11.75	28.5	17.3	16	18.5	15.95	23.2	14.5	Predicted GTPase 302303:303613 forward
ST89_036800	43.8	59.25	21.65	29.75	48.15	128.15	32.8	28.7	40.05	30.15	35.9	72.05	35.5	37.75	33	43.35	34.05	37.4	Seryl-tRNA synthetase 306991:308268 reverse
ST89_036900	0	0	0	0	0	0	0.85	0.85	0.7	1.1	0	0	0.9	0	0	2.3	0	0	Uncharacterized protein conserved in bacteria 308477:308851 reverse
ST89_037000	1.9	0	6.15	7.55	2.3	2.9	4.35	5.7	7.7	34.45	14.3	18.7	6.2	8.4	9.1	14.15	12.9	9.05	mannose-specific PTS system component IID 308930:309841 reverse
ST89_037200	30.05	20.5	50.85	46.6	41.2	33.2	31.8	26.55	29.65	46.55	35.6	43.85	35.35	35.25	42.05	54	58.1	52.9	Phosphotransferase system, mannose/fructose-specific component IIA 310751:311743 reverse
ST89_037300	1.7	0	0	0	0	0	0	0	1.05	0	0	0	0	0	0	0	0	0	Predicted metal-dependent hydrolase 312120:312851 forward
ST89_037400	11.1	6.8	6.9	21.4	20.7	17.1	1.8	3.9	5.85	3.35	2.35	9.1	5.15	5.35	2.25	7.3	5.75	4.5	Predicted hydrolase of the HAD superfamily 312896:313708 reverse
ST89_037600	0	0	0	0	0	0	1.8	0.85	3.65	1.1	0	0.75	4.25	2.55	2.6	1.1	3.15	2.25	Predicted ATPase or kinase 315610:316053 forward
ST89_037700	0	0	0	0	0	0	0	0	0	0	0	1.15	0	0	0	0	0	0	Acetyltransferase, GNAT family 316046:316567 forward
ST89_037800	3.8	0.9	9.15	10.2	2.3	1.45	4.35	0	5.65	7.8	1.35	0	4.85	6.9	2.25	0.75	0	0	Transcriptional regulator 316576:317802 forward
ST89_037900	4.05	3.55	0	0	0	0	8.85	10	7.35	2.8	1.35	0.75	4.7	7.9	5.1	4	3.75	7.85	Uncharacterized protein conserved in bacteria 317943:318416 forward
ST89_038000	38.6	52.1	60.55	28.55	10.9	21.45	30.4	34.85	26.1	26.55	27.65	23.4	37.8	39.6	25.85	22.4	28.95	28.8	Transcription elongation factor 318494:319669 forward
ST89_038100	4.65	3.45	0	0	0	0	2.35	4.35	3.35	1.1	0.9	0	6.3	5.5	2.95	2.65	2.65	1.75	Predicted nucleic-acid-binding protein implicated in transcription termination 319690:319986 forward
ST89_038200	0	0.9	0	0	0	0	0.85	0	0	0	0	0	2.7	0	0	1.2	1	0	Ribosomal protein HS6-type (S12/L30/L7a) 319979:320281 forward
ST89_038300	64.95	113.9	230.15	301.1	253.7	422.65	55.35	64	53.2	53.7	51.05	111.55	49	56.65	51.65	39.85	57.25	55.45	Translation initiation factor 2 320300:323131 forward
ST89_038400	17.95	15.7	0	3.75	2.05	0	23.65	17.4	11.35	8.55	9.3	5.15	22.15	18.55	17.2	11.1	13.75	17.2	Ribosome-binding factor A 323225:323578 forward
ST89_038700	4.25	0	0	0	0	5.1	0.85	0	2	0	0	9.15	3	2.65	0.95	6.2	4	2.75	UDP-N-acetylmuramyl tripeptide synthase 325801:327246 reverse
ST89_039100	0	0	0	0	0	0	0	0	0	0	0	0.7	0	0	0	0	0	0	Bifunctional PLP-dependent enzyme with beta-cystathionase and maltose regulon repressor activities 331016:332179 forward
ST89_039400	56.85	44.05	17.1	38.05	27	22	60.6	49.2	69.35	59.9	72.85	59.5	58.85	75.05	78	100.5	118.35	98.35	Uracil phosphoribosyltransferase 332868:333497 forward
ST89_039500	21.1	15.55	7.5	6.25	13.4	19.75	18.75	25.25	25.1	15.85	15.15	17.35	20	15.65	21.8	19.7	17.9	29.4	Protease subunit of ATP-dependent Clp protease 333635:334225 forward
ST89_039700	0	0	0	0	0	0	0	0	0	0	0	0.7	0.9	0	0	0	0	0	Uncharacterized protein conserved in bacteria 334754:335035 forward
ST89_039800	12.1	6.05	56.25	57.5	45.8	25.35	11.4	12.2	7.45	32	22.65	37.05	8.3	5.6	3.35	6.45	5.9	6.65	ABC-type branched-chain amino acid transport system, periplasmic component 335192:336367 forward
ST89_040100	0	0	7.1	11.2	0	0	1.8	0	0.7	11.7	2.8	7.9	0	0	0	1.1	0	0	ABC-type branched-chain amino acid transport system, ATPase component 338252:339016 forward
ST89_040200	3.15	5.45	28.15	22.45	24.5	7.55	4.45	6.1	5.1	11.2	8.35	12.9	4.95	6.5	3.85	5.7	7	6.35	ABC-type branched-chain amino acid transport system, ATPase component 339016:339726 forward
ST89_040400	37.15	29.3	15.25	14.85	19.25	8.75	13.55	10.45	14.45	7.15	8.3	13	12.8	20.35	9.4	13.25	17.75	22.9	Cysteine synthase 340689:341615 reverse
ST89_040500	0	0	0	0	0	0	1.25	0	0.7	0	0	2.15	0	0	0	1.2	2.25	1.05	Uncharacterized conserved protein 341717:342343 reverse
ST89_040800	36	40.55	8.95	9.3	9.85	53.5	38.6	41.35	67	66	58.9	75	47.15	41.2	115.9	67.8	74.55	104.25	Ribosome-associated protein Y (PSrp-1) 344439:344987 forward
ST89_041900	130.75	134	56.8	67	98.4	242.1	98.8	128	179.65	134.1	112.7	117.4	95.2	115.15	105.5	178.25	103.65	114.65	Inorganic pyrophosphatase/exopolyphosphatase 350899:351831 forward
ST89_042200	0	0	0	0	0	0	0	0.85	1.5	0	0	1.75	0	1.15	0	0	0	0	Uncharacterized conserved protein, RecX family 353178:353954 reverse
ST89_042300	0	0	0	0	0	0	0	0	0	0	0.95	5.35	0.9	0	0	0	1	0	SAM-dependent methyltransferase related to tRNA (uracil-5-)-methyltransferase 354034:355353 forward
ST89_042400	69.95	46	35.7	99.25	156.35	160.35	53.8	50.1	41.95	61.35	64.6	102.95	56.15	48.4	50.15	61.8	60.35	52.5	Asparagine synthetase A 355452:356444 forward
ST89_042500	9.4	3.55	1.85	35.15	43.15	34.9	17.85	9.55	13.7	11.75	17.55	50.3	11.4	14.15	12.3	14.15	17.55	12.75	Aspartokinase 356596:357954 reverse
ST89_042600	1.3	0	0	3.75	0	5.8	3.1	1.75	5.95	4.45	5.1	7.25	4.25	1.75	3.7	1.85	4	4.4	Predicted sugar phosphatase of HAD family 358086:358724 forward
ST89_042700	15.25	9.5	38.55	98.35	121.65	14.8	14.95	7.8	9.95	11.1	32.3	48.6	10.1	11.7	9.5	14.05	12	9.65	Dihydroxynaphthoic acid synthase 358937:359728 forward
ST89_042800	0	0	21.1	8.35	2.3	1.45	4.45	2.6	2.15	6.65	2.8	1.05	4.85	2.15	3.85	0.75	3.25	1.4	Transcriptional regulator 359832:360266 forward
ST89_042900	3.2	2.45	0	0	3.1	13	3.95	7.8	6.3	6.75	6.05	8.6	8.45	7.3	5.65	8.65	7.4	9.9	3-oxoacyl-(acyl-carrier-protein) synthase III 360266:361228 forward
ST89_043000	0	0	0	0	0	0	6.6	8.25	7.1	1.1	8.35	1.05	5.3	1.55	5.95	6.35	5	5.1	Acyl carrier protein 361292:361516 forward
ST89_043100	103.6	113.3	52.1	63	77.8	69	74.35	157.6	112.2	67.1	76.75	83.05	71.65	83.25	99.85	89.05	89.25	96.7	Dioxygenase related to 2-nitropropane dioxygenase 361622:362587 forward
ST89_043200	26.65	20.05	1.85	13.95	27.1	61.4	18.9	23.05	21.25	16.7	19.05	30.1	16.4	23.75	20.2	21.3	19.8	20.05	(acyl-carrier-protein) S-malonyltransferase 362610:363530 forward
ST89_043300	77.1	59.25	39.7	81.5	73.95	44.65	29.05	34.4	24.45	19.2	17.4	26.9	18.8	20	19.1	16.2	22.2	18.7	3-oxoacyl-acyl carrier protein reductase 363543:364277 forward
ST89_043400	190.85	86.25	48.3	67.8	124.25	183.35	152.4	269.45	161.45	245.25	149.75	147.65	136.45	80	134.3	159	95.55	100.4	3-oxoacyl-(acyl-carrier-protein) synthase 364339:365571 forward
ST89_043500	21.5	18.95	1.85	4.45	2.3	0	61.35	126.65	84.4	29.35	31	8.7	64.05	28.05	91.5	72.6	51.55	78.95	Biotin carboxyl carrier protein 365575:366063 forward
ST89_043600	7.15	5.8	1.85	7.45	3.1	0	4.4	6.1	3.7	0	3.7	3.85	7.1	5.85	5.8	3.9	3.5	4.65	3-hydroxymyristoyl/3-hydroxydecanoyl-(acyl carrier protein) dehydratase 366060:366485 forward
ST89_043700	21.95	12	14.6	92.05	76.25	79.05	26.2	23.95	25.3	20.8	30.85	73.3	28.2	27	21.35	32.55	30.7	27.2	Biotin carboxylase 366605:367975 forward
ST89_043800	12.3	7.9	0	2.7	0	5.4	8.2	7.4	8.4	5	6.5	4.25	7.1	8.85	5.15	4.9	7.65	9.55	Acetyl-CoA carboxylase beta subunit 367981:368847 forward
ST89_043900	7.25	7.7	1.85	3.55	7.8	6.85	12.55	13.5	14.3	9.15	12.35	6.2	13.15	12.35	9.7	16.45	10.65	16.4	Acetyl-CoA carboxylase alpha subunit 368844:369614 forward
ST89_044000	24.65	17.6	7.8	11.1	9.85	8.75	11.95	9.1	37.25	11.9	11.45	11.95	13.55	15	21.3	12.65	13.5	15.65	LuxS protein involved in autoinducer AI2 synthesis 369645:370127 reverse
ST89_044200	11.6	12.85	64.6	48.3	44.3	31.9	4.4	6.95	8.3	26.05	16.1	35.65	6.5	8.55	5.85	9.15	8.5	6.8	Predicted membrane-associated HD superfamily hydrolase 371757:373355 forward
ST89_044400	16.1	20.2	20.45	31.9	39.25	46.35	11	4.35	12.4	8.4	7.9	15.65	8.6	8.2	10.7	6.7	11.25	9.4	lactose transport regulator 374783:375529 forward
ST89_044500	16.15	10.85	5	7.35	3.45	7.2	11.4	8.25	18.65	20.25	20.3	18	21.85	16	21.3	24.15	22.55	24.85	tagatose-6-phosphate kinase 375526:376437 forward
ST89_044625	0	0	0	0	0	0	0	1.75	0	0	0	0	0	0	0	0	0	0	Fructose PTS system component IIABC 376830:377180 forward
ST89_044700	43.1	18.3	2.8	8.25	10.9	2.15	19.85	17	14.05	18.9	17	13.8	18.8	10.2	12.5	13	13	14.4	Pyruvate/2-oxoglutarate dehydrogenase complex, dihydrolipoamide dehydrogenase (E3) component, or related enzyme 378564:379916 forward
ST89_045000	4.65	1.1	1.85	11.1	14	26.4	7.05	3.95	7.7	3.35	6.55	14.8	8.55	4.8	4.6	7.2	5.5	5.45	Cysteine sulfinate desulfinase/cysteine desulfurase or related enzyme 381971:383116 forward
ST89_045100	9.3	4.65	24.4	39.05	34.8	30.4	9.7	13.95	11.65	10.55	13.8	25.7	9.5	6	6.95	6.8	8.75	8	Thiamine biosynthesis ATP pyrophosphatase 383171:384394 forward
ST89_045200	0	0	0	1.95	0	7.8	0	2.15	3.9	1.6	0	13.35	0	0	1.15	3.4	0.75	3.1	Glycosyltransferase 384500:386011 forward
ST89_045300	0	0	0	0	0	0	1.7	0	1.85	6.2	2.8	0	0.9	0.75	1.15	1.45	1.15	3.1	Uncharacterized conserved protein 386004:387323 forward
ST89_045500	84.7	27.55	1.85	4.7	4.35	16.95	652.4	735.3	376.15	417.3	302.25	96.8	428.25	346.1	457.3	207.05	189.3	302.95	Ribosomal protein L21 388093:388407 forward
ST89_045600	40.9	62.6	21.55	17.6	17.6	1.45	93.85	22.65	35.3	12.65	30.85	7.95	32.65	136.35	19.8	15.85	11.5	21.55	Ribosomal protein L27 388444:388734 forward
ST89_045800	0	0	0	0	0	2	7.15	4.35	4.05	1.6	2.75	3.65	5.9	3.4	1.5	3.05	2.5	3.45	Uncharacterized protein conserved in bacteria 389689:390063 forward
ST89_046000	11.45	2.7	2.2	2.7	0	0	11.7	17	9.95	15	11.45	8.6	15.45	5.7	4.9	5.75	5.15	17.5	Dihydrodipicolinate reductase 390967:391734 forward
ST89_046100	0	0	0	0	0	0	1.25	0	0.7	0	0	0.75	0.9	0.75	0	0.75	0	0	tRNA nucleotidyltransferase/poly(A) polymerase 391731:392939 forward
ST89_046200	0	0	0	0	0	13.9	3.95	5.25	3.35	1.6	1.85	4.75	2.7	0	1.45	1.1	0.75	1.55	ATPase component of ABC transporter with duplicated ATPase domains 393017:394897 forward
ST89_046700	131.55	62.6	46.35	51.2	38.1	11.15	137.95	112.3	174.4	128.05	154.4	126.25	143.9	167.25	175.15	186.65	181.9	178.25	Glutamate dehydrogenase/leucine dehydrogenase 397825:399177 forward
ST89_046800	0	0	0	0	0	0	0	0	0	0	0.9	0	0	0	0	0.75	0	0	N-formylmethionyl-tRNA deformylase 399435:399845 forward
ST89_046900	1.05	0	8.2	7.35	0	0	0.95	0	1.35	0	0	0	2.25	0	0	0	1.15	1.05	Transcriptional regulator 400035:400478 forward
ST89_047000	0.85	0	5	4.65	2.3	1.45	0	0	0	2.7	4.2	1.85	0	0	0	0	0	0	ABC-type multidrug transport system, ATPase and permease component 400482:402296 forward
ST89_047100	0	0	0	4.65	0	1.45	0	0	0.8	1.2	0	2.55	0	0	0	0	0	0	ABC-type multidrug transport system, ATPase and permease component 402286:404064 forward
ST89_047400	40.75	38.7	25.55	38.7	57.7	44	47.6	41.8	76.45	17.95	36.25	39.55	37.75	44.45	25.55	26.55	29.95	36.4	Uridylate kinase 406012:406749 forward
ST89_047500	27.8	57.2	27.35	22.3	29.3	8.3	36.15	30.9	29.65	28.3	34.1	20.3	32.95	73.2	42.95	48.4	44.25	38.5	Ribosome recycling factor 406764:407321 forward
ST89_047600	41.8	43.45	31.3	20.5	25.95	23.45	38.85	40.5	35.05	30.85	36.9	29.7	35.85	32.3	28.85	28.3	30.95	27.65	Predicted RNA-binding protein containing S1-like domain 407370:408269 forward
ST89_047700	0	0	0	0	0	0	3.1	3.9	3.7	1.1	0	0	3.6	0	2.2	1.95	0.75	3.25	Uncharacterized protein conserved in bacteria 408278:408493 forward
ST89_047800	3	0	6.65	16.9	19.35	3.6	7.45	10	6.15	15.85	11.1	11.95	8.85	7.4	10.85	5.1	11	7.65	Surface antigen 408734:410107 forward
ST89_047901	0	0	0	0	0	0	0.85	0	0	0	0	0	0	0	0	0.75	1.5	2.35	Surface immunogenic protein 410319:410864 forward
ST89_048000	6.2	0	0	6.8	0	0	12.55	4.8	6.35	2.8	8.65	7.65	10.05	8.2	5.85	4.75	4.65	5.8	Phosphate starvation-inducible protein PhoH, predicted ATPase 410944:412005 forward
ST89_048500	11.75	13.8	0	0	0	0	19.6	17.4	21.6	13.3	14.35	7.15	14.1	9.2	14.05	17.55	18.55	10.95	Methyonyl-tRNA synthetase 414912:416915 forward
ST89_048900	2.15	0	0	0	0	0	10.1	12.6	10.4	15	6.95	3.95	7.7	4.2	9.35	15.6	11.15	9.4	oligoendopeptidase F 420357:422162 forward
ST89_049100	3.9	0	0	6.45	2.3	5.85	3.5	6.1	4.45	1.1	3.25	5.85	1.35	1.55	3.35	2.65	2.5	3.9	Predicted O-methyltransferase 422452:423051 forward
ST89_049200	16.35	9.2	66.55	60.8	36.95	62.5	19.6	9.15	19.95	38.15	54.25	65.4	26.7	31.7	25.85	19.7	23.45	23.05	Parvulin-like peptidyl-prolyl isomerase 423113:424255 forward
ST89_049300	69.25	51.35	24.4	47.6	55.6	135.55	62.3	59.65	63.55	62.5	74	123.5	65.95	69.7	61.8	69.3	70.35	65.35	Alanyl-tRNA synthetase 424597:427215 forward
ST89_049800	0	0	0	0	0	0	1.8	0.85	2.15	0	0	0.75	0	0.75	0	1.95	0.75	0.85	Predicted amidohydrolase 430272:431060 forward
ST89_049900	2.75	1.35	0	0	0	14.45	3.5	1.75	7.85	1.1	4.2	9.05	4.95	4.3	5.65	9.5	9.4	7.9	Aspartate/tyrosine/aromatic aminotransferase 431070:432251 forward
ST89_050600	9	0	0	16	6.4	33.45	19.75	20.45	17.85	14.15	18.95	53.05	23.35	14.05	15.9	15.35	18.55	21.05	Homoserine dehydrogenase 437615:438901 forward
ST89_050700	15.75	6.75	2.8	6.65	5.75	19.85	11.55	4.35	10	5.1	9.15	10.2	11.8	7.4	8.4	4.1	6	8	Homoserine kinase 438985:439845 forward
ST89_050800	0	0	0	0	0	2	0	0	0.8	0	0.9	0	0	0	0.75	0	0	0	Predicted permease 439838:440722 forward
ST89_050900	0	0	0	0	0	0	0	0	1.6	0	0	0	0	9.45	0	0	0	0	Uncharacterized conserved protein 440835:441452 forward
ST89_051000	1.05	6.6	6.15	0	0	0	4.8	6.55	3.7	3.8	4.15	2.5	6.95	1.9	5.5	4.9	6.25	5.3	Uncharacterized conserved protein 441587:441790 forward
ST89_051300	41.45	35.3	14.5	16.75	6.55	2.9	37.35	43.55	38.1	39.15	31.95	25.5	45.85	26.6	40.3	40.3	47.2	47.1	Valyl-tRNA synthetase 443405:446056 forward
ST89_051700	43.3	40.8	129.45	117.7	96.95	79.9	23.85	23.5	39.3	90.6	66.35	100.15	23.95	35.5	30.65	32.95	28.55	34.25	F0F1-type ATP synthase, subunit b 447193:447690 forward
ST89_051800	8.85	6.25	32.6	25.05	24	14.25	2.55	5.25	6.95	16.75	12.9	38.95	3.8	7.5	4.7	5.25	6	7	F0F1-type ATP synthase, delta subunit 447690:448226 forward
ST89_051900	54.85	53.8	238.4	215.9	199.55	127.95	47.35	51.85	57.85	180.8	136.95	251.25	53.15	60.25	58	44.6	48.95	51.7	F0F1-type ATP synthase, alpha subunit 448242:449747 forward
ST89_052000	37.95	56.3	214	146.8	172.2	114.95	33.25	30.9	32.95	96.45	72.95	107.45	25.85	27.4	28.05	37.5	32.95	36.45	F0F1-type ATP synthase, gamma subunit 449766:450644 forward
ST89_052100	206.3	101.1	1423.65	1339.9	1340.5	625.4	169.95	244.25	153.5	674.65	444.3	597.1	196.5	135.75	196	191.05	229.4	181.6	F0F1-type ATP synthase, beta subunit 450721:452127 forward
ST89_052200	9.5	10.6	28.15	18.75	23.35	19.55	19.2	24.4	17.4	37.55	24.95	32.55	23.95	25.85	23.6	18.75	44.95	20.7	F0F1-type ATP synthase, epsilon subunit 452140:452586 forward
ST89_052400	816.85	723.35	285.8	405.85	991.9	2994.15	942.7	1397.95	989	900.75	1015.1	1262.15	885.7	773.05	853.5	779.3	685.5	798.4	GTPase - translation elongation factor 454356:455552 forward
ST89_052500	121.9	104.55	21.3	17.7	21.2	12.15	192.8	246.9	278.95	152.6	194.3	106.65	185.15	222.4	208.75	250.2	197.85	216.8	Triosephosphate isomerase 455801:456559 forward
ST89_052600	12	15.45	1.85	16.8	17.6	37.4	9.7	8.25	8.95	9	7.45	17.35	8.3	5.7	10.05	2.2	6.25	7.65	Thymidylate kinase 456799:457428 forward
ST89_052700	0	0	0	0	0	0	0	0	1.9	0	1.45	3.3	0	0	0	0	0	0	ATPase involved in DNA replication 457437:458312 forward
ST89_052800	0	0	0	0	0	0	0	0	0.8	0	0	1.4	0	0	0	0	0	0	Regulator of signaling phosphorelay (PSP1/tpl family) 458309:459115 forward
ST89_052900	4.3	6.45	0	1.8	0	0	3.6	10	8.05	1.6	2.25	2.3	4.55	0.75	1.95	0.75	0.75	3.45	Regulator of replication initiation timing 459102:459422 forward
ST89_053000	4.3	0.9	4.7	22.65	24.5	19.3	0	0.85	2.65	1.1	0.9	5.35	0.9	0	1.9	1.1	0	0	Predicted methyltransferase 459425:460291 forward
ST89_053400	14.45	6.1	0	0	0	11.9	16.8	13.5	18.9	8.55	18	14.55	22.9	20.9	18.35	14.4	12.5	17.35	Predicted hydrolase of the HAD superfamily 462792:463613 forward
ST89_053700	0	0	0	0	0	0	0	0	0	0	0	0	0	0	0	1.2	0	0	N-acetylglucosamine-6-phosphate deacetylase 464993:466141 forward
ST89_053875	0	0	0	0	0	0	0	0	0	0	0	0	0	0	0.95	0	0	0	Putative membrane protein 467062:467499 forward
ST89_053900	3.25	2.9	0	0	0	10.3	9.6	16.95	8.35	12.3	12.1	23.55	9.15	8.75	7.4	18.4	8.75	15.2	Glycyl-tRNA synthetase, alpha subunit 467771:468688 forward
ST89_054000	20.15	11.85	0	4.65	0	69.35	39.55	30.9	46.3	32.55	35.6	41.6	33.4	43.9	39.9	58.9	38.45	39.6	Glycyl-tRNA synthetase, beta subunit 468972:471008 forward
ST89_054100	3.8	15.05	0	0	0	0	8	3.45	4.9	0	1.8	3.7	9.65	12.5	8.7	8.8	6.4	7.75	Uncharacterized protein conserved in bacteria 471021:471278 forward
ST89_054200	0	0	0	0	0	0	0	0	0	0	0	0.7	0	0	0	0	0	0	Gamma-aminobutyrate permease or related permease 471449:472840 forward
ST89_054500	10.35	6	27.95	33.5	16.3	16.85	7.45	9.55	7.65	17.8	11.95	17.6	6.5	5.95	8.05	7.3	10.15	4.75	Peptidyl-prolyl cis-trans isomerase (rotamase) - cyclophilin family 475790:476548 reverse
ST89_054700	0	0	0	0	0	0	0	0	0	0	0	0	0.9	0	0	1.85	0.75	0	Transposase 477536:478222 reverse
ST89_055200	0	0	0	0	0	0	1.7	3.05	2.65	2.7	3.25	3.3	0	0	0	1.45	0	0	fhu operon transcription regulator 480288:481193 forward
ST89_055400	7.45	13.5	0	5.5	4.35	7.8	5.35	6.1	6.3	2.35	5.1	1.5	7.7	5.55	4.4	6.8	7	5.1	Pseudouridylate synthase, 23S RNA-specific 481647:482537 forward
ST89_055500	18.7	45.75	11.55	13.05	10.75	14.6	16.85	10.45	15.65	8.95	11.65	12.35	21.25	26.15	18.75	18.5	13.9	16	Pyrimidine operon attenuation protein/uracil phosphoribosyltransferase 482763:483284 forward
ST89_055700	3.25	0	0	0	0	0	4.9	4.8	6.5	4.45	3.7	2.5	5.75	6.5	5	5.6	3.5	6.2	Aspartate carbamoyltransferase, catalytic chain 484934:485860 forward
ST89_055800	29.75	39.7	14	32.8	35.8	36.35	15.1	9.6	19.85	10.15	11.5	15.85	14.15	16.9	10.8	14.95	13.15	12.85	Carbamoylphosphate synthase small subunit 486013:487101 forward
ST89_055900	92.65	78.2	38.35	48.3	51.35	212.3	107.5	71.45	85	81.6	87.65	142.3	107.6	87.55	67.1	85.9	72.25	75.05	Carbamoylphosphate synthase large subunit 487446:490625 forward
ST89_056000	0	0	0	0	0	0	0	0	0	0	0	0	0	0	0	0.75	0	0	Transposase 490697:491953 reverse
ST89_056100	0	0	0	0	0	0	0	0	0	0	0	0	0	0	0	0	0.75	0	Protein of unknown function (DUF548) 492164:492922 forward
ST89_056700	186.95	185.15	126.55	104.75	156	95.8	179.15	157.15	144.4	116.55	104.7	98.35	167.85	223.15	199.8	114.05	141.7	137.75	Ribosomal protein L10 495352:495855 forward
ST89_056800	186.3	150.25	136.9	162.15	166.15	49.25	673.55	272.15	354.6	165.9	398.9	188.2	570.9	835.15	511.5	307.4	392.95	356.4	Ribosomal protein L7/L12 495930:496298 forward
ST89_057500	1.05	0	0	0	0	0	1.4	1.3	1.2	0	0	0	0	0	0	0	0	0	Possible cell surface protein 502196:502480 forward
ST89_057600	4.65	1.1	1.85	0	0	1.45	21.7	13.95	13.95	1.75	4.2	2.55	16.8	8.85	6.9	7.55	8.4	7.2	Possible cell surface protein 502875:505811 forward
ST89_057900	0	0	0	0	0	0	0	0	0	0	0	0.75	0	0	0	0	0	0	ABC-type multidrug transport system, ATPase and permease component 508607:510394 forward
ST89_058000	2.35	1.1	0	0	0	0	6.65	4.35	6.95	4.45	0.9	4.4	4.5	5.55	4.2	1.45	2.5	4.6	S-adenosylmethionine:tRNA-ribosyltransferase- isomerase (queuine synthetase) 510492:511535 reverse
ST89_058800	23.35	45.3	16.95	20.45	28.15	75.1	31.1	27.9	34	20.65	28.05	41.95	40.55	32.35	25.7	22.05	17.7	17	Predicted sulfurtransferase 517844:518827 forward
ST89_059100	0	0	0	0	0	0	0	0	0.7	0	0	0.75	0	0.75	0	0.75	1	0	Uridine phosphorylase 519793:520563 forward
ST89_059400	5.85	3.65	0	1.8	4.1	1.45	3.95	7	5.6	0	2.75	1.05	5.75	3	8.2	5.85	13.8	1.75	Metal-dependent amidase/aminoacylase/carboxypeptidase 522375:523520 forward
ST89_059600	90.3	27.5	24.75	34.75	19.55	2.9	42.55	44.85	35.4	66	73.75	103.1	44.5	33.55	53.1	81.8	71.1	90.45	Pyruvate/2-oxoglutarate dehydrogenase complex, dihydrolipoamide dehydrogenase (E3) component 525060:526376 forward
ST89_059800	0	0	0	0	0	0	0	0.85	2.25	0	0	1.15	0	0	0	0	0	0	Mevalonate kinase 527439:528299 forward
ST89_059900	2.95	1.35	0	20.5	12.15	11.45	3.4	0	0.7	0	3.25	12.75	3	1.55	1.7	1.2	5	3.55	Mevalonate pyrophosphate decarboxylase 528281:529225 forward
ST89_060000	0	0	0	0	0	0	0	0	0	0	0	0.7	0	0	0	0	0	0	Phosphomevalonate kinase 529218:530213 forward
ST89_060300	33	34.85	14.5	8.35	19.8	6.55	33.65	26.55	27.85	31.6	23.1	17.65	33.7	29.9	35.4	21.95	30.2	30.15	N-acetylglucosamine-1-phosphate uridyltransferase (contains nucleotidyltransferase and I-patch acetyltransferase domains) 531819:533201 forward
ST89_060400	0	0	0	0	0	0	1.8	0	0.8	1.2	1.9	0.7	0	0.75	1.7	0	0	0	NUDIX family hydrolase 533277:533825 forward
ST89_060600	3.15	0	0	0	0	0	6.2	3.9	6.05	3.9	1.35	1.75	1.8	3.3	2.65	2.55	3.15	5.45	Nucleoside phosphorylase 534157:534849 forward
ST89_060900	0	0	0	0	0	0	1.4	0	2.05	0	0	0.75	0	0	1.95	0	0	0	Predicted protein 536306:536659 forward
ST89_061000	0	0	0	4.7	0	0	1.25	1.3	0.8	6.15	0	2.2	0	0	0	0	1	0	Glycosyltransferase 536784:537788 forward
ST89_061100	0	1.35	0	1.8	0	2.15	3.1	2.2	3.95	5.6	4.6	6.1	2.25	2.9	3.35	4.05	4.15	4.25	Glycosyltransferase 537789:539111 forward
ST89_061300	48.5	53.5	33.2	30.65	26.1	115.35	44.35	49.65	40.5	45.6	39	65.75	42.1	30.85	39.45	70.15	40.55	45.8	Threonyl-tRNA synthetase 539824:541770 forward
ST89_062000	17.85	1.35	14.3	20.35	0	1.45	9.25	12.15	10.35	9.95	6	10.35	14.75	3.7	4.1	4.5	9.75	8.5	Hydroxymethylglutaryl-CoA reductase 545443:546714 reverse
ST89_062100	15.4	0	0	3.55	0	2.15	20	15.7	15.15	16.1	15.7	13.4	18.05	8.95	10	13.5	17.05	14.25	3-hydroxy-3-methylglutaryl CoA synthase 546707:547882 reverse
ST89_062200	1.3	0	1.85	3.9	7.55	7.55	3.6	1.75	4.8	6.25	7.45	10.7	4.7	1.55	4.6	4.05	7.5	5.25	Thymidylate synthase 548204:549064 forward
ST89_062300	0	0	0	0	0	7.95	1.25	0	2.55	0	0.9	4.8	0.9	3.15	2.1	0.75	2.65	1.05	Dihydrofolate reductase 549172:549675 forward
ST89_062500	139.6	141.9	55.3	200.35	304.5	571.55	48.4	65.7	66.45	54.35	60	188.4	52.05	47.65	55.25	61.25	56.95	53	ATP-dependent protease Clp, ATPase subunit 549868:551094 forward
ST89_062600	23.55	22.45	20.85	22.35	20.8	36.7	12.4	16.5	13.2	11.9	10.55	14.8	10.95	11.65	10	13.15	13.4	10.1	Predicted GTPase 551104:551703 forward
ST89_062900	20.25	18.15	3.75	8.35	4.6	5.05	7.15	8.75	2.65	0	3.2	0.75	7.55	3.05	0.75	2.95	2.75	2.7	Uncharacterized conserved protein 554284:554538 forward
ST89_063000	25.15	12.8	0	0	0	0	11.7	20	8.8	2.35	3.25	4.1	6.05	1.15	5.9	0	1.5	4.75	Predicted protein 554610:554969 forward
ST89_063300	6.2	3	75.95	45.45	28.25	25.35	3.95	4.35	3.2	15.85	11.2	3.3	1.35	1.5	1.5	3.7	2.75	1.75	DNA topoisomerase IV subunit B 555862:557811 forward
ST89_063400	4.25	2.25	63.2	50.2	23.9	12.45	5.65	9.55	9.55	31	14.8	9.05	9.35	1.75	2.45	5.15	5.15	4.65	DNA topoisomerase IV subunit A 558385:560904 forward
ST89_063500	6.55	2.45	0	1.95	0	10	8.3	5.65	5.95	5	6.5	5.75	10.35	6.05	5.5	8.4	11	7.55	Branched-chain amino acid aminotransferase/4-amino-4-deoxychorismate lyase 561068:562090 forward
ST89_063600	2.95	0	0	0	0	0	6.1	5.65	4.05	2.8	2.3	3.35	4.05	3.05	3.45	5.25	3.5	3.4	Uncharacterized conserved protein 562209:562439 forward
ST89_063900	472.55	820.7	484.7	479.3	827.4	1651.85	346.05	214.25	229.75	271.05	286.8	504.7	323.55	456.75	301.65	220.7	215.5	209.5	Ribosomal protein S1 562841:564043 forward
ST89_064400	0	0	0	0	0	0	0.85	1.75	3.3	1.6	1.85	2.1	1.8	2.15	0	1.1	3.15	2.25	Peptidoglycan interpeptide bridge formation enzyme 566224:567459 forward
ST89_064600	8.35	17.1	7.1	3.75	0	0	3.1	5.2	2.25	1.1	2.4	1.15	8.55	3.3	4.7	6.7	6.65	5.45	Uncharacterized conserved protein 568562:568864 reverse
ST89_064700	0	0	0	0	0	0	0	0.85	1.2	0	0	2.2	0.9	1.15	1.15	0	0	0.7	NUDIX family hydrolase 568874:569332 reverse
ST89_064800	28.95	29.95	24.05	49.6	76.55	114.9	31.35	20.9	38.2	46.8	63.75	127.05	32.8	27.25	52.45	78.95	70.25	76.7	ATP-binding subunit of Clp protease and DnaK/DnaJ chaperones 569475:571733 reverse
ST89_065000	1.9	0.9	0	1.8	0	0	11.25	9.55	7.25	5.05	2.3	2.15	13.35	2.7	13.8	6.7	32.45	30.3	Uncharacterized protein conserved in bacteria 573023:573253 forward
ST89_065200	14.15	7.25	40.4	27.7	27.9	17.8	15.9	11.75	14.4	21.8	13.8	25.7	15.65	7.9	13.5	8.4	9.4	12.5	ABC-type polar amino acid transport system, ATPase component 574204:574938 forward
ST89_065300	7.55	0	0	0	0	3.6	7.85	6.55	3.95	2.35	3.7	5.35	8.4	3.05	6.5	3.2	4.75	3.6	Fe2+ transport system protein A 575112:575588 forward
ST89_065400	0	0	0	0	0	0	0	1.3	0	0	0	0	0	0	0	0	0	0	Fe2+ transport system protein B 575585:577723 forward
ST89_066000	1.05	1.1	2.8	9.25	10.75	1.45	3.05	2.15	2.5	0	4.65	3.95	3	1.5	2.1	2.65	1.9	1.05	5,10-methylene-tetrahydrofolate dehydrogenase/Methenyl tetrahydrofolate cyclohydrolase 580345:581199 forward
ST89_066200	3.7	0	14.5	24.4	10.9	2.15	4.9	3.95	2.85	8.3	4.2	2.55	4.5	3.85	6.1	4.1	1.9	0	Cell division protein FtsI/penicillin-binding protein 2 582161:584275 forward
ST89_066300	4.45	2.45	1.85	4.7	0	5.85	3.4	6.95	3.3	2.15	2.3	1.15	2.1	2.3	3.4	0	2	2.75	Recombinational DNA repair protein (RecF pathway) 584385:584981 forward
ST89_066600	0	4.25	0	0	0	3.6	4.8	1.7	3.25	2.8	4.2	3.35	2.7	3.7	6.15	4.9	4.9	4.95	Predicted metal-dependent hydrolase 586138:586635 forward
ST89_066800	21.8	20.4	11.15	13.95	19.65	34	23.65	31.35	25	26.15	23.95	24.7	26.9	25.35	25.65	26.1	24.55	25.9	GTPase 587039:587938 forward
ST89_066900	0	0	5.95	1.8	0	0	0	0	0	0	0	0	0	0	0	0	0	0	Formamidopyrimidine-DNA glycosylase 587985:588806 forward
ST89_067000	0	0	0	0	0	0	0	0	1.6	0	0	0.7	0	0	0	0	0	0.7	Dephospho-CoA kinase 588791:589396 forward
ST89_067400	14.3	19.85	11	8.35	8.7	15.6	13.65	15.2	12.2	13.85	11.55	19.55	18.2	7.6	11.2	12.35	11.4	12.65	Exoribonuclease R 591147:593600 forward
ST89_067500	5.15	6.35	0	0	0	0	1.25	2.15	2.3	0	0.9	1.75	3.45	1.55	4.2	6.35	5.5	4.95	tmRNA-binding protein 593622:594086 forward
ST89_067600	34.75	31.05	14.15	18.7	19.35	13.45	49.3	50.95	50.95	52	37.4	41.05	47.05	44.25	53.85	48.95	58.35	59	Peptidyl-prolyl cis-trans isomerase (rotamase) - cyclophilin family 594240:595646 forward
ST89_067700	10.9	9.15	20.65	12	12.05	1.45	7.9	16.95	3.35	5	0.9	1.5	8.15	0	1.7	1.85	0.75	4.3	Predicted RNA binding protein (contains ribosomal protein S1 domain) 595648:596013 forward
ST89_067800	26.15	12.35	10.25	12.9	12.85	20.3	32.15	36.55	30.05	29.85	28.6	28.9	31.25	14.25	23.5	27.45	28.95	35.3	proline dipeptidase 596116:597201 reverse
ST89_067900	51.85	42.15	361	167.4	59.2	32.3	32.1	22.65	34.4	92.7	42.85	44.85	36.25	29.05	43.4	47.65	55.75	51.35	catabolite control protein A 597515:598516 forward
ST89_068300	0	0	0	0	0	0	0	0	0	0	0	0	0	0	0	1.45	0	0	Uncharacterized conserved protein 600817:601272 reverse
ST89_068400	1219.6	1216.65	977.95	824.8	1157.15	154.75	1078.75	1009.35	1214.6	733	1341.35	782.4	1101.2	1311.25	1136.8	1006.35	872.55	1078.05	Enolase 601481:602785 forward
ST89_068500	0	0	0	0	0	0	3.9	1.3	3.75	1.75	0.9	2.2	3.15	3.15	2.85	2.65	5.4	2.45	Uncharacterized conserved protein 602937:603122 reverse
ST89_068600	0	0	0	0	0	0	0.85	0	0.7	5	0	2.55	1.35	3.4	0.75	2.6	2.5	0	Phosphoglycerol transferase or related protein, alkaline phosphatase superfamily 603284:605326 reverse
ST89_068700	0	0	0	0	0	0	0	0	0.7	0	0.9	3.6	0	0.75	0.75	0	0.75	0	Predicted SAM-dependent methyltransferase 605641:606795 forward
ST89_068800	4.55	0	0	0	0	0	3.5	3.95	5.6	1.6	3.25	6.85	3	4.3	2.1	4.05	4.5	3.95	3-dehydroquinate dehydratase 606792:607469 forward
ST89_068900	0	0	0	10.2	4.35	2.15	4.05	1.75	2.15	2.8	4.65	8.25	1.2	0	0	0	0.75	0	Shikimate 5-dehydrogenase 607459:608316 forward
ST89_069000	14.75	3.9	5.2	12.15	13.35	7.05	8	9.1	8.85	10.15	9.4	9.8	7.55	6.75	8.55	7.95	10.5	11.25	3-dehydroquinate synthetase 608329:609396 forward
ST89_069100	11.45	27.45	0	4.65	9.85	30.45	21.4	22.65	25.85	14.65	24	28.1	18.1	13	17.7	18.65	18.8	13.85	Chorismate synthase 609397:610563 forward
ST89_069200	2.15	0	0	0	0	0	0	2.15	1.05	0	2.3	0	1.35	0	0.95	0	0	0.7	Prephenate dehydrogenase 610593:611699 forward
ST89_069300	22.4	33.7	6.9	5.6	8.6	2.15	27.9	26.15	19.45	20.9	24.15	15.1	30.15	30.7	30	26.1	32.8	34.2	Uncharacterized conserved protein 611709:612047 forward
ST89_069400	11.8	3.6	1.85	10.3	0	0	9.4	13.05	14.75	11.75	13.85	12.3	12.4	8.95	10.15	15.95	12	8.7	Enzyme with possibly activities of L-2-hydroxyisocaproate/malate/lactate dehydrogenase 612103:613050 forward
ST89_069500	14.55	10.5	4.05	5.7	6.65	9	18.15	11.35	14.85	13.1	12.45	11.95	21.4	17.6	16.25	15.25	14.75	15.95	5-enolpyruvylshikimate-3-phosphate synthase 613134:614417 forward
ST89_069600	0	0	0	0	0	0	1.8	0	0.8	0	0.95	1.15	2.25	0.75	1.15	0.75	1.75	0	Shikimate kinase 614410:614901 forward
ST89_069700	0	0	0	0	0	0	0.85	2.15	1.85	0	0	0	1.35	0	0	1.85	4.4	1.7	Prephenate dehydratase 614892:615716 forward
ST89_069800	0	0	0	0	0	0	0.85	0	1.6	2.15	0	1.05	0	0	0	0	0	0	Transcriptional regulator 615728:617158 forward
ST89_070000	0	0	0	0	0	0	3.8	0.85	0	0	0	0.7	3.8	1.55	1.15	0	0	0	Acyl-CoA dehydrogenase 618129:619193 reverse
ST89_070100	7.5	5.35	0	4.7	5.5	4.15	26.25	26.1	20.4	16.85	18.85	17.15	23.35	24.35	22.05	23.5	17	19.05	Uncharacterized conserved protein 619233:619781 reverse
ST89_070200	0	3	0	0	0	9.75	5.25	6.55	6.95	6.15	10.25	11.15	7.35	4.95	6.25	9.15	5.65	7.05	SAM-dependent methyltransferase related to tRNA (uracil-5-)-methyltransferase 619997:621367 forward
ST89_070320	0	0	0	0	0	0	0	0	0.7	0	0.9	0	0	0	0	1.2	0.75	0.7	Conserved hypothetical protein 622638:623204 forward
ST89_070460	0	0	0	0	0	0	0	0	0	0	0	0	0	0	0	0	1	0	Conserved hypothetical protein 628409:628771 forward
ST89_070800	0	0	0	0	0	0	0	0	0.8	2.15	0	0	0	0	0	2.6	2	0	Predicted protein 630735:631346 forward
ST89_070900	14.75	6.45	89.4	79.8	8.6	7.55	15.9	11.8	17.6	48.45	32.9	16	17.6	20.75	17.2	22.05	20.55	17.35	Cas9; CRISPR-system related protein, contains RuvC-like nuclease and HNH-nuclease domains 631602:634967 forward (formerly Csn1)
ST89_071500	0	0	0	0	0	0	2.1	0	2.05	0	0	0	3.15	0	2.25	0	1.9	0	Predicted protein 641404:641535 reverse
ST89_071600	31.85	20.4	26.95	19.65	9.85	21	26.8	28.3	21.7	19.55	19.45	16.45	28.2	31.55	22.4	26.35	24.05	19	Transcriptional accessory protein 641762:643894 forward
ST89_071900	13.6	1.1	6.15	12.1	4.6	1.45	19.85	15.65	19.8	19.4	25	24.65	21.05	14.95	20.1	24.5	26.05	25.6	Serine kinase of the HPr protein, regulates carbohydrate metabolism 644780:645709 forward
ST89_072100	10.9	1.8	41.1	38.45	36.95	13.45	12.85	14.35	18.8	33.15	28.45	36.85	15.2	6.9	13.6	13.15	8.65	10.3	Uncharacterized protein containing a divergent version of the methyl-accepting chemotaxis-like domain 646623:647021 forward
ST89_072200	22.05	33.25	62.75	47.45	36.2	11.75	28.7	18.75	31.5	31	24.65	32.95	27.65	26.8	39.3	28.3	27.2	35.35	Uncharacterized conserved protein 647034:647474 forward
ST89_072400	9	2.55	0	9.3	0	4.35	5.8	7	7.45	4.5	5.55	3.35	2.25	4.05	4.35	2.3	3.65	3.05	Collagenase or related protease 648032:648949 forward
ST89_072500	2.1	0.9	1.85	24.05	12.35	15.9	9.8	13.5	12.1	6.65	12.45	17.7	9.9	9.35	6.9	6.2	7.75	4.95	Collagenase or related protease 649046:650332 forward
ST89_072800	15.6	16.85	18.05	15.75	2.05	0	10.15	12.6	9.1	12.55	10.6	8.35	11.4	9.35	9.1	9.15	10.65	12.2	Uncharacterized protein conserved in bacteria 651747:651959 forward
ST89_072900	0	0	0	0	0	0	0	0	0	2.8	0	0	0	0	1.15	1.1	1	0.7	Mn2+ and Fe2+ transporter of the NRAMP family 651994:653328 reverse
ST89_073120	3.2	0.9	0	3.55	0	1.45	2.1	1.3	2.25	0	0.9	0	2.25	1.55	2.65	2.95	3.25	1.4	MutT/nudix family protein; NUDIX hydrolase 653850:654323 forward
ST89_073140	0	0	0	0	0	0	0	1.75	0	0	0	0	0	0	0	0	0	0	Hypothetical protein stu0680; type III restriction protein res subunit; helicase 654346:657348 reverse
ST89_073300	26.6	24.1	3.75	13.05	5.5	77.1	23.65	28.75	21.3	18.7	30.1	29.6	25.6	24.75	26.75	35.8	28.8	25.05	Lysyl-tRNA synthetase (class II) 659191:660681 reverse
ST89_073400	0	0	0	0	0	0	1.7	0	0	0	0	0	1.35	0	0.75	1.2	1.75	1.05	Uncharacterized conserved protein 660909:662186 forward
ST89_073500	0	0	0	0	0	0	1.4	0.85	0	0	0	0	0	0	0	0	0	0	Uncharacterized conserved protein 662200:662679 forward
ST89_073600	6.15	2.2	0	3.55	0	17.1	7.9	6.5	4.4	2.7	4.15	9.85	6.95	1.55	3.85	4.5	5.9	4.5	Predicted hydrolase (HAD superfamily) 663003:663905 forward
ST89_073900	0	0	0	0	0	0	0	1.3	0	1.2	0	0.75	0	0	0	0	0	0	Fructose-2,6-bisphosphatase 664329:664967 reverse
ST89_074000	3.45	9.4	1.85	4.7	0	0	4.8	4.35	4.4	2.7	0	0	6.65	3.05	7.3	5.35	10.65	7.4	Uncharacterized conserved protein 664970:665443 reverse
ST89_074201	0.85	0	0	0	0	0	0.85	0	0	0	0	0	0.9	0	0.75	0.75	0.75	1.3	Conserved hypothetical protein stu0700 666697:667086 reverse
ST89_074700	0	0	0	1.8	0	2.15	0.85	0	0	0	0	3.25	0	0	0	1.2	0	0	Type I site-specific restriction-modification system, R (restriction) subunit or related helicase 670297:673287 forward
ST89_075015	0	0	0	0	0	0	0	0	0	0	0	0.7	0	0	0	0	0	0	Conserved hypothetical protein 673293:674420 forward
ST89_075060	0	0	0	0	0	0	0.85	0	0	0	0	0	0	0	0	0	0	0	Type I restriction-modification system specificity subunit (hsdS) 675781:676989 forward
ST89_075200	0	0	0	1.8	2.05	2.15	0	0	0	0	0.95	3.25	0	0	0	0.75	1.5	0	Predicted protein 678907:679659 forward
ST89_075300	0	0	7.8	12.15	0	0	2.25	0	2.15	1.6	2.25	1.15	1.35	2.15	0.75	2.3	0.75	0.7	Type I restriction-modification system methyltransferase subunit 679702:681306 forward
ST89_075600	18.7	3.15	60.55	85.1	61	29.3	13.7	10.5	15.35	52.15	65.7	64.35	15.35	25.9	18.55	17.45	18.3	15.45	Uncharacterized conserved protein 683053:683613 forward
ST89_075700	0	0	0	0	0	0	0	0.85	1.05	2.15	2.8	0	0	0	0.75	0	0	0	Zn-dependent protease with chaperone function 683615:684514 forward
ST89_076000	9.2	1.1	0	2.7	0	9.3	28.7	42.65	32.45	40.35	31.55	19.95	31.15	23.6	27.5	27.45	28.2	30.7	Phosphoenolpyruvate carboxylase 685673:688495 forward
ST89_076100	0	0	0	0	0	5.05	0	0	1.2	1.1	0	5.1	0	0	0	0	0	0	DNA polymerase III, delta subunit 688563:689597 forward
ST89_076200	22.75	13.95	23.3	33.55	35.8	1.45	38	27	21.25	31.8	44.8	33.75	17	9.95	13.55	14.35	18.9	40.65	Superoxide dismutase 689692:690297 forward
ST89_076500	0	0	0	0	0	0	1.25	0	0.8	5.6	0.9	0	2.55	0.75	0.75	0	0	0	Uncharacterized conserved protein 690394:691773 forward
ST89_076700	7.05	7.35	1.85	1.8	0	0	12.7	18.7	15.6	25.95	19.85	13.05	11.1	15.55	22.4	36.8	27.2	32.3	DNA-binding ferritin-like protein (oxidative damage protectant) 692570:693091 forward
ST89_076800	0	0	0	0	0	0	0	0	0.8	0	0	0	0	0	0	0	0	0	Fe2+/Zn2+ uptake regulation protein 693180:693617 forward
ST89_076900	0	0	0	0	0	0	3.9	3.05	0	5.6	0.9	0	2.7	0	1.7	1.1	1.75	1.55	Uncharacterized protein conserved in bacteria 693728:693934 forward
ST89_077000	104.3	91.6	6.55	34.05	23.65	46.65	112.8	113.6	161	84.45	174.05	120.45	122.4	101.9	94.5	86.1	74.55	93.75	Transcriptional regulator/sugar kinase 693927:694895 forward
ST89_077100	44.6	25.15	13.2	24.15	17.3	78.45	51.1	54.9	41.7	42.05	44.75	49.5	62.5	53.25	45.4	42.4	51.5	50.15	Predicted membrane GTPase involved in stress response 695033:696883 forward
ST89_077300	10.15	14.4	0	6.45	8.45	53.3	11.8	7.85	8.45	6.65	10.2	32.2	13.25	8.45	7.85	18.55	16.45	11.65	UDP-N-acetylmuramoylalanine-D-glutamate ligase 697299:698651 forward
ST89_077400	0	0	2.2	4.65	0	2	3.5	1.7	5.7	11.75	9.75	6.2	3.45	2.65	3.95	3.4	2.9	3.75	UDP-N-acetylglucosamine:LPS N-acetylglucosamine transferase 698655:699725 forward
ST89_077500	0	0	0	0	0	0	1.4	3.45	2.7	4.45	0.95	1.05	2.1	1.75	2.45	0	2	0.85	Cell division septal protein 699735:700859 forward
ST89_077600	12.15	16.1	7.25	16.8	21.3	65.2	21.3	32.25	27.65	21.05	21.2	67.45	24.4	26.4	30.6	30.1	36.45	34.75	Actin-like ATPase involved in cell division 700983:702359 forward
ST89_077700	66.25	73.1	39.7	49.9	94.65	147.35	49.65	47	60.05	50.45	49.7	82.7	60.4	89.65	75.5	92.6	73.2	81.45	Cell division GTPase 702388:703710 forward
ST89_077800	2.4	2.25	0	0	0	7.05	5	6.1	6.3	2.85	2.75	9.05	5.6	3.7	1.5	3.4	4.5	2.45	Predicted enzyme with a TIM-barrel fold 703713:704396 forward
ST89_077900	16.35	11.85	4.7	9.1	8.45	18.8	9.6	6.1	13.1	6.05	6.55	12.65	8.3	10.05	9.9	10.95	11.65	9	Cell division protein 704401:704970 forward
ST89_078200	41.15	55.05	36.75	29.65	43.55	140.4	34.5	34.4	42.3	28.35	35.55	63.4	36.55	39.7	41.7	34.95	51.6	54.05	Cell division initiation protein 706275:707150 forward
ST89_078300	24.45	28.2	8.95	11.25	14.1	7.05	33.55	45.25	39.9	44.4	32.55	29.15	33.2	30	31.9	47.9	42.95	37.2	Isoleucyl-tRNA synthetase 707398:710187 forward
ST89_078700	44.8	47.9	9.15	15.65	10.9	0	143.65	100.6	98.9	70.5	39.2	22.7	126.5	136.95	131.6	121.15	236.95	135.95	Ribosomal protein L31 712788:713030 reverse
ST89_078900	8	2.25	0	3.75	0	9.45	2.1	3.45	5.15	1.1	2.8	10.5	4.5	2.3	3.2	6.2	6.65	4.95	Phosphoesterase, DHH family protein 714022:714999 reverse
ST89_079000	1.3	0	0	0	0	0	5.35	0.85	5.5	3.8	4.2	1.75	2.7	5.55	4.6	6.95	8.4	7.55	Glutathione S-transferase 715080:715868 reverse
ST89_079100	0	0	0	0	0	0	0	0	0.7	0	0	1.15	0	0	0	1.2	0	1.05	Adenosine deaminase 716038:717048 forward
ST89_079200	0	0	0	5.5	0	4.9	0.85	1.3	0	0	0	3.45	0.9	0.75	0.75	0.75	2.25	1.55	Thymidine kinase 717277:717873 forward
ST89_079300	36.7	53.95	15.1	16.6	13.2	41.45	30.45	21.75	29.9	20.7	27.3	26.55	36.4	25.5	29.7	27.15	26.45	36.15	Protein chain release factor A 717910:718989 forward
ST89_079400	0	0	0	0	0	0	0	0	0	0	0	0	0.9	0	0	0	0	0	Methylase of polypeptide chain release factor 718986:719819 forward
ST89_079501	4.45	8.5	2.8	0	0	0	6.6	3.9	7.3	3.9	5.6	3.95	6.05	5.95	5.55	6.55	6.25	5.3	Hypothetical protein, Sua5/YciO/YrdC family protein 719809:720411 forward
ST89_079600	70.7	92.9	12.1	27.9	25.05	59.2	29.8	20.45	26.65	23.6	31	44.8	37	27.05	23.55	24.95	23.55	31.35	Glycine/serine hydroxymethyltransferase 720506:721756 forward
ST89_079700	4.25	4.1	19.6	7.45	8.85	13.95	3.1	0	4	4.55	3.25	4.7	3.6	1.75	2.6	1.45	1.75	1.75	Uncharacterized conserved protein 721829:722740 forward
ST89_079900	0	0	0	0	0	0	0	0	0	0	0	1.15	0	0	0	0	0	0	ABC-type multidrug transport system, ATPase and permease component 723386:725125 forward
ST89_080200	4.3	0	0	0	0	0	13.15	21.75	12.85	13.85	7.45	5.4	9.6	6.85	8	14.6	9.65	11.6	D-alanine-activating enzyme 727179:728729 forward
ST89_080400	0	0	0	0	0	0	4.9	2.6	4.05	1.6	2.3	1.85	5.6	3.8	4.2	5	4.25	4.85	D-alanyl carrier protein 729991:730230 forward
ST89_080500	4.1	0	14.9	29.85	6.9	11.45	4.9	3.9	3.75	10.7	9.8	14.15	5.4	3.4	1.9	2.65	4.9	2.95	D-alanyl transfer protein 730223:731491 forward
ST89_080800	0	0	0	7.3	0	2.15	5.2	5.65	7.6	29.55	16.6	22.05	6.5	7.9	7.7	9.75	6.9	9.3	Cation transport ATPase 733091:735727 reverse
ST89_082090	0	0	0	0	0	0	0	0	1.05	1.2	0	0	0	0	0	0	0	0	Phage related protein 742092:742331 reverse
ST89_083100	5.85	0	0	0	0	9.3	13.4	11.35	14.5	12.85	11.65	9.85	10.95	8.4	6	12.8	17.45	9.2	Methionine synthase II (cobalamin-independent) 746228:748477 forward
ST89_083300	84.75	26.35	26.65	36.1	48.55	10.75	166.55	113.2	218.9	210.45	191.8	137.7	187.4	104.35	243.45	182.8	222.1	216.2	Phosphomannomutase 749681:751399 reverse
ST89_083501	5.5	6.25	0	2.7	3.45	1.45	1.25	5.2	3.7	3.9	3.25	0	3.15	2.55	2.95	4.9	6.5	5.1	Phosphopantothenoylcysteine decarboxylase; flavoprotein involved in panthothenate metabolism 752082:752627 reverse
ST89_083600	4.65	1.8	5.2	9.3	10	16.95	2.65	3.05	4.75	2.15	3.75	5.85	6.2	3.7	3.2	3.3	4.75	5	Phosphopantothenoylcysteine synthetase/decarboxylase 752620:753303 reverse
ST89_083700	15.45	12.05	7.1	20.35	10.75	2.9	18.05	37	19.3	13.9	14.7	15.5	12.8	16.7	6.95	14.35	12.65	9.75	Formyltetrahydrofolate synthetase 753497:755167 forward
ST89_084000	0	0	0	0	0	0	0	0	0	0	0	0	0.9	0	0	1.85	0.75	0	Transposase 757537:758223 forward
ST89_084600	0.85	0	0	1.8	2.3	0	6.1	4.8	2.15	6.15	5.05	4.05	5.85	5.75	4.4	1.85	3.9	2.1	Subtilisin-like serine protease 764419:769275 forward
ST89_085000	70.8	140.25	42.8	23.35	21.6	1.45	15.8	5.25	7.35	0	11.1	19.75	34.95	39	26.05	13.8	26.05	27.8	Ribosomal protein S20 772501:772737 reverse
ST89_085100	0	0	0	0	0	0	0.85	0	0	0	0	1.4	0	1.15	1.7	2.2	2.5	0	Panthothenate kinase 772806:773726 reverse
ST89_085200	8.1	10.25	0	0	0	4.15	0	1.3	1.85	0	0	0.75	0	0	0	0	0	0	16S RNA G1207 methylase RsmC 774049:774639 forward
ST89_085600	52.05	28.1	157.5	187.1	118.8	134.45	24.8	17.4	26.6	48.8	43.35	77.2	20.75	29.1	24.25	30.7	25.05	28.25	Uncharacterized ABC-type transport system, periplasmic component/surface lipoprotein 777052:778122 forward
ST89_085700	14.8	10.4	38.05	64.15	64.45	74.05	2.1	5.25	3.65	7.7	9.25	21.7	3.95	1.15	0.75	4.05	3.65	3.1	ABC-type uncharacterized transport system, ATPase component 778236:779774 forward
ST89_086000	1.7	0	0	0	0	0	0	2.6	0	1.2	0.95	1.15	0	0	0	0	0	0	Zn-dependent hydrolase, including glyoxylase 781896:782531 reverse
ST89_086101	0	0	0	0	0	0	0.95	0.85	0	0	0	0	0	0	0	0	0	0	Bifunctional ATP-dependent DNA helicase/DNA polymerase III subunit epsilon 782626:785112 forward
ST89_086200	0	0	0	0	0	0	0	0	0	0	0	0	0.9	1.15	1.15	0	0	0	Uncharacterized protein conserved in bacteria 785257:785739 forward
ST89_086300	6.7	0.9	0	1.8	2.3	16.35	18.9	13.95	18.55	22.35	18.5	28.95	15.05	13.2	11.6	15.5	13.75	10.5	Aspartate/tyrosine/aromatic aminotransferase 785744:786925 forward
ST89_086400	9.4	3.65	5.95	13.05	21.6	36.25	28.5	30.5	28.65	40.85	33.75	66.9	24.85	21.15	24.1	37.8	31.3	30.55	Aspartyl/asparaginyl-tRNA synthetase 786962:788308 forward
ST89_086800	2.85	0.9	0	0	0	0	5.3	3.9	3.3	2.35	3.25	3.25	9.75	8.3	4.8	4.4	5.65	5.8	Putative translation initiation inhibitor, yjgF family 789824:790204 forward
ST89_087100	4.65	3.55	1.85	18.7	15.15	15.9	0.85	1.3	0.8	1.6	0.9	1.15	2.55	0	1.15	0.75	0	0.7	Pyruvate-formate lyase-activating enzyme 791468:792184 forward
ST89_087200	8.7	4.65	0	4.65	0	2.9	5.3	2.6	3.95	2.7	2.8	4.7	4.25	6.25	6.5	5.35	5.4	4.6	Enzyme related to GTP cyclohydrolase I 792304:792795 forward
ST89_087400	0	0	0	0	0	0	0.85	1.3	0.8	6.2	4.15	5.95	0	0	1.15	0.75	2	1.05	Predicted membrane protein 794009:794779 forward
ST89_087500	10.15	8.15	33.85	28	21.95	31.9	13.65	11.35	13.1	14.45	18.45	38.95	14.45	7.7	11.9	12.95	13.25	15.8	Predicted P-loop-containing kinase 794760:795650 forward
ST89_087600	6.15	0	0	25.85	18.35	17.5	4.45	3.05	4.1	5.5	7.9	14.6	4.7	3.9	3.6	5.95	5.4	5.1	Uncharacterized conserved protein 795647:796621 forward
ST89_087700	0	0	0	0	0	0	0	0	1.5	0	0	0	1.35	0.75	0	0	0	0	Uncharacterized protein conserved in bacteria 796618:797529 forward
ST89_088000	5.2	1.8	0	0	0	0	14	3.5	2.25	0	0	0	7.25	5.55	0	0	0	0	Cold shock protein 799320:799520 forward
ST89_088200	0	0	0	0	0	1.45	0	1.7	2.95	15.75	6.95	6.1	0	0	1.15	5.1	1.75	2.25	Cation transport ATPase 801151:803241 reverse
ST89_088300	0	0	0	0	0	0	0	1.3	0	0	0	0	0	0	0	0	0	0	Transposase 803432:804607 reverse
ST89_088500	0.85	0	0	0	0	0	0	3.45	1.7	0	0	0	1.35	1.55	0.75	5.1	3.15	0.7	Cysteine synthase 806453:807364 forward
ST89_088600	1.55	1.1	0	0	0	2.95	0	2.6	3.7	0	0	1.15	0	1.55	1.7	2.3	1.5	0.7	Cystathionine beta-lyase/cystathionine gamma-synthase 807386:808570 forward
ST89_089500	2.95	1.65	15.85	8.25	7.55	0	2.55	3.5	0.7	8.45	5.1	9.55	1.35	2.65	1.95	1.95	5.4	0.85	ABC-type metal ion transport system, periplasmic component/surface adhesin 816071:817615 forward
ST89_090100	0	0	0	0	0	0	0.85	0	0.7	1.1	0	0.75	1.8	1	0	2.65	2.25	0	fhu operon transcription regulator 821613:822521 reverse
ST89_090300	33.75	12.75	20.65	49.2	70.5	130	41.15	34.85	41.6	56.7	48.6	141.75	36.1	24.8	26.9	23.9	23.45	21	Glucosamine 6-phosphate synthetase, contains amidotransferase and phosphosugar isomerase domains 822728:824536 forward
ST89_090400	0.85	1.35	0	0	0	0	2.55	0	0.8	0	0	0	2.7	1.15	2.95	3.9	3.9	3.05	Uncharacterized Zn-ribbon-containing protein involved in phosphonate metabolism 824653:824982 forward
ST89_090600	16.05	13.85	72.9	47.5	53	33.8	4.05	5.65	4.4	25.15	9.25	11.6	6.5	5.3	5	6.95	4.5	5.5	ABC-type polar amino acid transport system, ATPase component 825827:826456 forward
ST89_090700	0	0	6.55	16.9	6.55	4.4	2.2	0.85	4.05	7.85	6.1	10.9	2.25	3.8	1.5	4.85	3.65	4.1	ABC-type amino acid transport/signal transduction system, periplasmic component/domain 826469:827320 forward
ST89_091200	38.55	20.3	9.9	29.6	13.85	55.25	50.7	55.3	57.9	54.4	45.1	52.2	41.45	42.7	50.3	59.7	51.1	56.95	GMP synthase 831637:833199 reverse
ST89_091300	9	7.25	28.9	20.35	19.65	21.2	3.95	2.15	2.9	3.35	3.75	5.5	3.95	3.4	2.2	3.7	3	2.45	Transcriptional regulator 833367:834065 forward
ST89_091400	0	0	0	0	0	0	1.25	0	0	0	0	1.5	1.8	0.75	0	0	0.75	0	Uncharacterized protein conserved in bacteria 834132:834464 forward
ST89_091500	39.95	56.45	21.8	35.35	29.75	25.35	38.4	42.65	43.05	41.8	45.4	44.7	50.25	50.85	47.5	41.5	59.45	58.55	Signal recognition particle GTPase 834497:836059 forward
ST89_091700	0	0	0	0	0	0	0	0	1.85	0	0	0	0.9	0	0	0	1.15	0	Predicted small molecule binding protein (contains 3H domain) 836713:837228 forward
ST89_091900	9.5	7.9	2.8	10	0	10	4.8	6.1	7.45	3.9	6.05	6.15	4.95	6.45	4.05	6.55	8.5	6.7	Predicted GTPase 838140:838994 forward
ST89_092000	0	0	9.7	1.8	0	0	0	0	0.8	2.15	0	0	0	0	0	0	0	0	Ribonuclease HII 838981:839748 forward
ST89_092300	11.9	8.35	54.75	46.8	14.4	3.6	12.7	8.7	14.4	27.3	18.95	13.75	17.6	14.3	11.65	15.25	17.2	11.75	DNA topoisomerase I, TopA 841754:843898 forward
ST89_092600	0	0	0	0	0	0	0	0	0	0	0	0	0	0	0	0	0.75	0	Signal transduction histidine kinase 845624:846919 forward
ST89_092700	30.05	33.7	11.15	26.25	31.6	46.35	21.6	19.6	19.8	15.65	13.4	33.15	28.55	18.25	15.9	19.6	21.55	21.4	tRNA uridine 5-carboxymethylaminomethyl modification FAD-utilizing enzyme 847020:848363 forward
ST89_092900	10.25	12.95	2.8	1.8	0	2.9	9.7	9.55	8.45	5.6	9.85	9.45	10.2	13.85	17.9	11.2	14	14.55	Nucleoside diphosphate kinase 849729:850157 forward
ST89_093000	6.15	6.1	0	0	0	0	6.1	4.75	7.5	3.35	3.7	3.6	6.05	9.05	8.45	6.35	11.25	7.55	Rhodanese-related sulfurtransferase 850159:850452 forward
ST89_093200	7.55	4.95	0	1.95	0	4.15	11.5	10	17	10.15	16.6	15.25	10.8	10.05	11.9	9.75	10	12.9	Membrane GTPase LepA 851813:853645 forward
ST89_093400	0.85	0	0	0	0	0	0	0	0.7	1.1	0	2.9	0	0	1.9	0	0	0	Transcriptional regulator, xre family 854168:855025 forward
ST89_094000	18.85	2.7	0	9.3	2.3	0	17.3	21.35	18.25	19.1	19.75	13.1	18.2	14.3	22.4	31.35	26.95	23.65	Thiamine pyrophosphate-requiring enzyme (acetolactate synthase, pyruvate dehydrogenase (cytochrome), glyoxylate carboligase, phosphonopyruvate decarboxylase) 859567:861243 forward
ST89_094100	0	0	0	0	0	0	2.2	2.6	2.25	0	1.85	1.45	0.9	0.75	1.45	1.2	0.75	0	Alpha-acetolactate decarboxylase 861259:861978 forward
ST89_094401	0	0	0	0	0	0	0	0	0	0	0	0	0	0	0	0	1	0	Oxidoreductase, short chain dehydrogenase/reductase family 864510:865220 forward
ST89_094900	11.6	8.85	2.8	2.7	3.45	0	5.75	5.2	5.35	5	7.9	6.85	5.45	5.55	6.05	7.65	10.75	6.55	Threonine dehydrogenase or related Zn-dependent dehydrogenase 868520:869557 forward
ST89_095500	0	0	0	0	0	1.45	0	0	0	0	0	2.9	0	0	0	0	0	0	Uridine phosphorylase 871939:872703 forward
ST89_095600	0	0	0	0	0	0	0	0	1.2	0	0	0	0	0	0.75	0	0	0	Predicted phosphatase 872765:873400 reverse
ST89_096000	4.85	0.9	1.85	3.75	2.3	2	3.5	3.95	8.4	6.8	8.35	7.35	4.8	6.9	5.35	10.5	7.65	6.3	Fibronectin-binding protein 876327:877985 reverse
ST89_096600	33.2	36.05	12.1	16.75	19.35	13.75	7.35	15.7	5.95	11.75	6.5	6.45	5.15	2.3	4.2	6.45	5.9	4.75	Putative intracellular protease/amidase 878918:879466 forward
ST89_096800	2.85	3.1	0	6.45	6.55	3.45	4.4	4.8	5.2	1.2	1.45	6.45	6.8	3.3	4.1	4.5	5.25	2.75	2-polyprenylphenol hydroxylase or related flavodoxin oxidoreductase 879737:880510 forward
ST89_096900	11.6	7.5	0	12.15	12.95	20.45	7.75	5.25	5.95	2.7	5.05	5.1	5.7	3.9	5	5	6.9	5.1	Dihydroorotate dehydrogenase 880529:881476 forward
ST89_097000	0	0	0	0	0	0	0	0	0.7	0	0	0	0	0	0	0	0	0	CRISPR-system related protein, Cas1 881615:882619 forward
ST89_097300	0	0	0	0	0	0	0	0	2.25	0	0	0	0	0	0	0.75	0	1.05	Cas10; CRISPR-system related protein 884149:886425 forward
ST89_097400	0	0	0	0	0	0	0	0	0	0	0	0	0	0	0	1.2	0	0.7	Csm2; CRISPR-system related protein 886429:886809 forward
ST89_097500	4.25	2.9	0	2.7	0	2.15	4.05	0	1.5	2.3	0.95	4.25	1.8	4.4	2.45	4.1	3.5	3.8	Csm3; CRISPR-system related protein, RAMP superfamily 886809:887471 forward
ST89_097600	0	0	0	0	0	0	0	1.3	1.2	1.1	0	4.35	1.2	0	0	0	0.75	0	Csm4; CRISPR-system related protein, RAMP superfamily 887473:888372 forward
ST89_097700	0	0	0	0	0	0	0	0	2.15	0	1.9	2.2	0	1.9	1.5	1.45	4	0.7	Csm5; CRISPR-system related protein, RAMP superfamily 888375:889448 forward
ST89_098000	21.5	20	8.05	18.55	13.05	14.9	22.1	8.7	21.2	13.65	16.25	11.9	18	25.5	12.75	13.5	22.3	18.5	Orotidine-5'-phosphate decarboxylase 890444:891139 forward
ST89_098100	46.5	72.4	21.95	25.35	37.9	40.75	44.1	43.1	32.4	49	35.55	32.05	51.8	40.5	44.95	42.8	47.7	47.85	Orotate phosphoribosyltransferase 891229:891858 forward
ST89_099200	9.4	3.65	0	2.7	2.05	25.9	8.35	3.9	10.85	7.85	7.4	12.4	9.9	7.9	9.4	8.05	10.9	6.8	tRNA modification GTPase, TrmE 898475:899845 reverse
ST89_099300	0	0	0	0	0	0	0	0	0	0	0	0	0	0	0	0	1	0	Na+/alanine symporter 899974:901317 reverse
ST89_099400	21.45	10.75	118.3	107.7	36.3	54.4	25.9	24.85	26.85	36.9	22.2	61	28.8	17.65	21.6	19.6	19.75	19.75	Superfamily I DNA and RNA helicase 901833:904145 forward
ST89_099500	3.7	2	0	0	0	6.1	6.15	9.55	9.55	3.35	4.15	4.4	3.95	2	4.9	5.6	3.75	5.7	O-acetylhomoserine sulfhydrylase 904233:905546 forward
ST89_099700	15.4	4.45	1.85	5.6	2.05	7.85	8.75	6.55	8.65	2.85	8.75	6.1	8.3	8.5	7.95	9.15	8.4	8.35	Peroxiredoxin 906427:906921 forward
ST89_099800	0	0	15.25	9.25	0	5.6	0	0	0.7	3.25	2.8	4.35	1.8	1.5	1.45	0	0.75	2.1	Restriction endonuclease S subunit 907044:907664 forward
ST89_100000	4.3	2.55	3.75	1.95	2.3	9.3	1.4	0	2.65	1.2	0.9	3.6	2.55	3.3	2.1	2.65	2.25	2.35	Pseudouridine synthase 909381:910223 forward
ST89_100100	1.05	0	0	10.15	0	6.35	0.95	0	2.5	0	3.75	6.05	3.6	0	0	1.85	0.75	0	FAD synthase 910220:911140 forward
ST89_100200	0	3	0	0	0	0	7.55	8.25	9	11.3	9.7	3.95	8.85	6.75	11.3	33.55	27.55	11.3	Arsenate reductase or related protein, glutaredoxin family 911258:911614 forward
ST89_100300	0	0	0	0	0	0	0	0	0	0	0	0	0.9	0	0	0	0	0	Uncharacterized protein conserved in bacteria 911670:911888 forward
ST89_100400	1.9	0.9	0	0	0	0	1.4	2.15	2.85	0	2.35	1.15	1.35	2.25	4.05	0	2.15	1.4	Archaeal fructose-1,6-bisphosphatase or related enzyme of inositol monophosphatase family 911878:912645 forward
ST89_100500	8.45	0	9.15	16.75	17.5	9.3	3.95	1.7	1.05	0	2.75	4	1.2	0	0.95	2.95	1	0	tRNA and rRNA cytosine-C5-methylase 912728:914038 forward
ST89_100600	1.3	3.55	21.55	27.8	16.45	7.05	6.9	6.1	7.35	20.8	10.7	22.65	8.15	7.9	6.5	9.15	7.65	11.8	ABC-type phosphate transport system, periplasmic component 914163:915038 forward
ST89_100900	3.85	1.8	60.45	40.7	44.6	19.65	12.8	10	8.1	36.55	24.95	31.1	8.25	7.9	5.55	10.5	8.15	7.7	ABC-type phosphate transport system, ATPase component 916840:917643 forward
ST89_101000	36.05	27.85	109.3	95.6	129.65	108.05	19.45	11.3	14.1	41.95	23.15	54.75	24.4	19.45	14.9	12.95	15.65	18.05	ABC-type phosphate transport system, ATPase component 917656:918414 forward
ST89_101100	19.8	22	8.2	15	16.15	28.8	31.15	22.6	17.55	15.85	22.15	23.55	24.1	15.8	16.2	12.95	12.15	16.65	Phosphate uptake regulator 918439:919095 forward
ST89_101200	37.8	20.05	9.15	16.9	11.7	3.6	84.25	81	67.15	93.95	68.95	56.65	64	50.65	59	95.7	65	61.9	aminopeptidase N 919229:921769 forward
ST89_101300	0	0	5.95	1.8	2.3	0	0	0	0	0	0	0	0	0	0	0	0	0	Site-specific recombinase XerD 921931:923001 reverse
ST89_101400	21	7.5	5	1.8	3.1	28.15	15.5	12.65	16.85	13.9	15.4	31.8	12.75	12.65	15.5	19.25	19.75	16.45	Lipoate-protein ligase A 923226:924215 reverse
ST89_101600	8	3.15	0	1.8	0	0	25.85	30.9	36.7	34	32.75	26	24.85	12.8	33.75	40.55	33.8	30.5	Glucan phosphorylase 925554:927818 reverse
ST89_101700	10.55	5.55	0	0	0	19.55	8.35	8.25	13.6	6.05	12.9	21.7	10.8	5.7	12.5	19.4	13.9	15.25	4-alpha-glucanotransferase 927820:929319 reverse
ST89_102200	0	0	0	0	0	1.45	0	0	0	0	0	0	0	0	0	0.75	0	0	High-affinity Fe2+/Pb2+ permease 931537:933207 reverse
ST89_102300	0	0	0	0	0	0	0	0	0	0	0	0	0.9	0	0.75	0	0	0	Predicted iron-dependent peroxidase 933200:934405 reverse
ST89_102500	4.25	0	4.05	10.3	7.8	1.45	0	0	0.7	0	0	0	0.9	0.75	0	0	0	0	ABC-type Fe3+-hydroxamate transport system, periplasmic component 935545:936591 reverse
ST89_103300	38.65	29.55	71.4	50.95	29.65	42.75	22.3	13.5	23.7	22.45	27.5	25	32.8	28.4	36.8	32.65	37.2	33.9	Pyruvate/2-oxoglutarate dehydrogenase complex, dihydrolipoamide dehydrogenase (E3) component, or related enzyme 944512:946266 reverse
ST89_103400	17.65	21.05	129.95	53.85	15	27.55	8.85	3.95	11.5	5.6	14.85	13.6	11.6	8.75	16	17.45	20.05	17.3	Pyruvate dehydrogenase complex, dihydrolipoamide acyltransferase (E2) component 946437:947825 reverse
ST89_103500	41.85	35.25	109.7	59.6	63.5	62.7	14.2	12.2	15.95	18.95	14.7	21.85	19.25	5.85	21.7	21.65	23.45	25.2	Pyruvate dehydrogenase (E1) component, beta subunit 947983:948996 reverse
ST89_103600	12.45	7.8	35.05	27.8	19.8	24.7	6.9	7.4	5.05	14.1	9.65	23.2	9.35	3.15	9.35	9.5	13	12.55	Pyruvate/2-oxoglutarate dehydrogenase complex, dehydrogenase (E1) component, alpha subunit 949006:949977 reverse
ST89_103820	0	0	0	7.35	2.05	0	0	0.85	0	0	0	0	0	0	0	0	0	0	CRISPR-associated protein, Cas1, 954664:955593 reverse
ST89_103830	5.7	6.15	23.45	17.6	5.75	7.3	2.1	1.75	1.85	1.6	1.35	7.9	1.35	0	0	0	0	0	CRISPR-associated protein, Cas6e, 955621:956235 reverse
ST89_103840	0	0	0	1.8	0	0	2.55	1.3	2.25	4.45	2.8	2.9	4.5	1.15	1.5	2.6	2.15	1.05	CRISPR-associated protein, Cas5, 956240:956965 reverse
ST89_103850	19.25	23.4	100.95	57.6	16.45	11.45	14.1	19.15	12.4	29.1	15.1	15.3	10.1	10.7	9.35	10.25	8.25	12.15	CRISPR-associated protein, Cas7, (formerly Cse4) 956997:958046 reverse
ST89_103860	1.3	0	0	4.65	0	1.45	0.85	0.85	1.9	1.1	0	2.55	0	0	0.95	0.75	0	0.7	CRISPR-associated protein, Cse2, 958036:958629 reverse
ST89_103870	0	0	0	0	0	0	0	0	0.8	0	0.95	0	0	0	0	1.2	0	0	CRISPR-associated protein, Cse1, 958639:960306 reverse
ST89_103880	0	0	0	1.8	0	0	0	1.3	0.7	1.1	0	1.05	0	1.15	0	1.85	0	0	CRISPR-associated helicase, Cas3, 960293:963073 reverse
ST89_104000	1.05	0.9	0	0	0	0	2.2	0.85	2.85	0	0.95	1.15	1.2	3.15	2.95	2.2	3.5	1.9	Dihydroorotase 965388:966656 reverse
ST89_104400	0	0	0	0	0	0	0	0	0.8	0	0	0	0	0	0	0	0	0	Predicted esterase of the alpha-beta hydrolase superfamily 970353:971204 reverse
ST89_104700	0	0	0	0	0	0	0	0	0	2.15	0.95	0.7	0	0	0	1.2	0	0	Predicted unusual protein kinase; putative ABC transporter 971824:973401 reverse
ST89_104800	44	40.35	49.15	43.95	27.1	0	32.55	27	31.4	64.95	45.4	34.1	41.7	20.4	74.9	58.95	72.85	73.3	Uncharacterized conserved protein 973419:973697 reverse
ST89_105451	0	0	0	0	0	0	0	0	0	0	0	0	0	0	0	0.75	0	0	Transposase IS1193 979190:980299 forward
ST89_105501	1.55	9.05	0	0	2.05	6.85	11.1	8.25	8	9.55	9.25	9.05	4.9	5.55	6.4	5.95	8.65	9.1	EpsJ; Eps10M; Eps6M; putative UDP-galactose mutase; UDP-galactopyranose mutase Glf 980341:981438 reverse
ST89_105801	0	0	0	0	0	0	0	0	0.8	2.8	0	2.9	0	0	0	0	1.5	0	EpsH; Eps1I; glycosyltransferase 984570:985520 reverse
ST89_106001	0	0	0	0	0	0	0	0	0	0	0	1.05	0	0.75	0	0	1	0	EpsG; glucosyltransferase 986687:987655 reverse
ST89_106201	0	0	7.8	22.1	6.9	5.85	3.1	5.7	4.15	12.9	2.75	5.15	2.55	0	0	1.45	0	1.4	EpsF; glycosyltransferase; putative galactosyltransferase 988946:989725 reverse
ST89_106700	0	0	0	7.35	0	0	3.95	3	4.8	13.95	4.65	8.35	4.7	1.55	1.5	6.7	3.9	2	Sugar transferase involved in lipopolysaccharide synthesis; phosphoglycosyltransferase (epsE) 991362:992729 reverse
ST89_106800	0	0	1.85	0	0	0	7.05	6.5	9.6	5.1	7.9	6.45	7.55	9.3	3.7	10.2	5.9	3.1	Tyrosine-protein kinase (capsular polysaccharide biosynthesis); membrane translocation of exopolysaccharide (epsD = wze) 992828:993526 reverse
ST89_106900	0	0	0	3.75	0	3.45	6.65	2.15	7.1	21.05	7.35	6.1	6.05	5.35	5.1	5.15	5.4	1.05	Capsular polysaccharide biosynthesis protein; exopolysaccharide chain length determination (epsC = wzd) 993536:994228 reverse
ST89_107000	13.35	21.05	11.15	13.8	4.1	2.9	6.7	7	6.65	3.9	4.25	4.75	9.6	9.45	3.7	4.65	7.25	7.15	Capsular polysaccharide biosynthesis protein; exopolysaccharide synthesis (epsB = wzh) 994237:994968 reverse
ST89_107100	0	0	8.2	7.55	0	0	3.1	2.6	4.15	11.75	6.05	2.2	3.9	1.9	1.9	2.95	0	0	Transcriptional regulator; regulation of exopolysaccharide synthesis (epsA = wzg) 994969:996429 reverse
ST89_107200	4.05	0	0	7.35	0	0	13.7	11.3	8.35	9.5	10.05	12.2	7.7	5.45	3.95	6.25	6.5	9.55	Purine-nucleoside phosphorylase (deoD) 998093:998803 reverse
ST89_107500	21.5	21.5	3.75	8.25	4.1	2	20.7	17	22.2	14	18.1	20.8	15.9	9.85	18.75	15.7	23.45	23.85	Purine nucleoside phosphorylase 1001112:1001921 reverse
ST89_107700	32.05	41.5	12.9	15.85	29.4	12.15	33.85	23.1	33.35	29.6	33.75	25.85	30.95	24.75	31.9	40.05	35.95	37.1	Phosphopentomutase 1002487:1003698 reverse
ST89_107800	30.75	27.8	11.15	30.65	43.95	49.95	24.25	16.1	22.25	23.15	27.7	37.4	22.4	31.45	29.75	33.4	31.55	31.4	Ribose 5-phosphate isomerase 1003824:1004504 reverse
ST89_108200	0	0	0	1.8	0	0	0.85	0	1.5	1.6	0.95	0	0.9	1.15	2.45	3.4	2.65	1.05	Uracil-DNA glycosylase 1006523:1007107 reverse
ST89_108300	30.2	13.5	5.95	11.05	4.6	2	40.6	29.6	39.3	42.3	34.55	29.75	42.7	25.45	36.1	40.95	38.8	43.35	dipeptidase 1007145:1008551 reverse
ST89_108400	2.35	13.4	1.85	0	0	0	4.9	2.6	3.7	3.9	3.25	2.9	4.35	2.9	3.85	1.85	5.25	4.1	4-oxalocrotonate tautomerase 1008782:1008967 forward
ST89_108700	228.05	141.35	81.05	95.7	87.55	130.6	235.7	224.65	157.55	124.05	161	130.25	255.25	283.55	211.45	174.9	180.25	184.45	Ribosomal protein L20 1010309:1010668 reverse
ST89_108800	14.9	28.3	23.05	11.25	16.15	10.55	9.3	10.05	5.85	3.9	5.55	6.85	9.75	7.4	7.3	6.7	9.15	6.85	Ribosomal protein L35 1010725:1010925 reverse
ST89_108900	34.55	59.8	23.7	9.4	8.45	14.35	28.05	30.95	24.7	14.7	22.65	20.3	32.05	63.5	34.35	36.95	43.25	31.5	Translation initiation factor 3 1010964:1011494 reverse
ST89_109000	2.35	4.8	0	0	2.05	4.9	8.45	5.65	6	5.05	4.6	5.75	8.9	12.75	7.05	9.65	9.4	9.7	Cytidylate kinase 1011654:1012334 reverse
ST89_109100	2.35	0.9	9.3	11.25	6.55	5.6	4.8	4.35	3.65	15.4	10.25	8.95	6.8	8.45	5.25	5.6	4.75	1.55	LysM domain 1012355:1013005 reverse
ST89_109200	0	0	0	0	0	0	0	0	0	0	0	0	0	0	0.75	0	0	0	Ferredoxin 1013051:1013248 forward
ST89_109400	0.85	0	0	0	0	0	0.85	2.15	0.7	1.1	0	1.8	2.25	0	0	2.95	0.75	2.85	tripeptidase 1013789:1015012 reverse
ST89_109600	0	0	0	0	0	0	0	3.05	0	3.35	0	0	1.35	0	0.75	0	0	0	Signal peptidase I 1015220:1015777 reverse
ST89_109700	3.15	2.75	0	0	0	8.75	5.35	0	7.3	3.45	6.95	9.85	0	2.15	2.7	1.85	3.65	0.7	TPR repeat containing protein 1015900:1017129 reverse
ST89_109900	3.7	1.65	0	0	0	9.3	4.45	1.75	3.7	1.6	3.75	5.1	4.7	0.75	3.2	4.5	5.4	1.9	ADP-ribose pyrophosphatase 1018308:1018790 reverse
ST89_110000	0	0	0	0	0	0	0	0	1.35	4.5	3.25	2.55	2.1	1.75	2.85	3.05	0	0	Cell division protein 1018946:1019875 reverse
ST89_110100	26.4	12.1	84.95	78.6	64.3	33.35	16.8	19.6	14.85	27.75	18.9	32.5	17.15	10.6	13.15	10.95	10.75	14.9	Predicted ATPase involved in cell division 1019868:1020575 reverse
ST89_110200	7.15	13.85	0	0	0	0	12.8	9.1	10.55	6.65	8.35	4.7	12.15	9.45	12.05	13.9	11	15.05	Protein chain release factor B 1020648:1021661 reverse
ST89_110300	0	1.35	0	0	0	0	0	0	0	0	0	0	0	0	0	0	0	0	Predicted protein 1021672:1021746 reverse
ST89_110600	6.9	17.35	2.8	2.7	0	1.45	1.7	1.7	2.3	0	0	1.8	2.7	3.05	3.35	0.75	4.15	3.8	Nitroreductase 1023892:1024638 reverse
ST89_110700	21.7	21.2	38.55	59.55	22.85	47.35	25.5	23.5	27.4	59.9	49.45	60.85	27.3	24.5	20	24.85	23.05	19.8	Cation transport ATPase 1024747:1027431 reverse
ST89_110800	0	0	0	0	0	0	0	0	0	0	0	1.15	0	0	0	0	0	0	Uncharacterized protein conserved in bacteria 1027697:1028083 reverse
ST89_111100	14.75	11.1	3.35	6.45	0	14.45	11.95	6.5	9.55	8.45	12.45	9.4	12.5	13.5	12.85	12.8	14.7	17.6	Predicted hydrolase of the HAD superfamily 1029275:1030084 forward
ST89_111200	22.95	10.2	82.5	81.1	76.25	55.5	13.65	14.35	12.1	52.55	33.6	35.15	16.7	9.7	13.15	8.55	8.9	12.65	Peptidoglycan interpeptide bridge formation enzyme 1030086:1031300 forward
ST89_111400	0	1.65	0	0	0	0	0	0	0	0	0	0	0	0	0	0	0	0	Metal-dependent hydrolase of the beta-lactamase superfamily I 1031773:1032585 reverse
ST89_111500	0	0	0	0	0	0	0.95	0	0.8	1.6	2.8	5.55	2.45	0	0	0	0	0	Signal transduction histidine kinase 1032591:1033931 reverse
ST89_111600	4.25	3.1	0	0	0	0	9	10.45	14.6	9.6	14.4	5.95	9.95	1.55	6.25	6.35	4.9	6.45	DNA-binding response regulator, OmpR family (Rec-wHTH domains) 1033924:1034631 reverse
ST89_111700	55.2	53.4	517.85	281.75	223.35	67.1	31.45	32.65	45	80.95	84.65	122.95	41	44.9	56.05	65.85	99.6	68.15	ABC-type polar amino acid transport system, ATPase component 1035158:1035925 forward
ST89_111800	15.7	11.85	16	19.3	11	2.9	35.6	28.3	28.5	36.5	21.35	19.45	45.85	24.7	54.35	46.95	70.25	57.85	ABC-type amino acid transport/signal transduction system, periplasmic component/domain 1035937:1036770 forward
ST89_111900	0	0	0	0	0	0	0	0.85	2.15	6.15	2.3	1.45	0.9	1.15	0.95	5.75	4.15	1.75	ABC-type amino acid transport system, permease component 1036788:1037486 forward
ST89_112100	0	0	0	0	0	0	0	0	1.5	0	0	0	0	0	0	0	0	0	DNA-entry nuclease 1038220:1039101 reverse
ST89_112300	32.05	22.65	18.45	39.35	62.7	45.65	24.35	28.75	24.3	25.6	29.9	30.8	25.15	19.85	18.25	25.1	24.2	21.55	UDP-N-acetylglucosamine enolpyruvyl transferase 1039353:1040624 reverse
ST89_112500	1.05	3.3	0	5.6	9.85	14.6	7.45	10.9	10.4	17.3	14.4	27.85	4.8	4.55	7.2	10.7	8.65	8.05	UDP-glucose 4-epimerase 1041119:1042132 reverse
ST89_113001	22.45	27.2	7.4	26.95	44.05	73.25	25.65	20.45	24.05	22.65	26.4	48.2	23.05	22.3	25.05	47.8	26.05	24.5	S-adenosylmethionine synthetase; methionine adenosyltransferase 1043623:1044816 reverse
ST89_113600	0	0	0	0	0	0	0	0	0	0	0	0	0	0	0	0	1	0.7	Biotin operon repressor 1045096:1046034 forward
ST89_113800	1.7	2.25	5.95	16.9	22.85	45.9	4.8	6.1	5.95	3.35	3.7	20.25	3.35	3.3	1.9	0.75	3.9	1.9	DNA polymerase III, gamma/tau subunit 1046433:1048085 reverse
ST89_113900	1.05	0	0	5.6	0	8.85	5.25	1.3	5.2	2.85	2.3	4.35	3	0.75	1.15	3.05	5	2.6	GAF domain-containing protein 1048085:1048594 reverse
ST89_114000	1.9	0	0	8.4	4.6	13.15	1.7	0.85	2.7	2.8	3.3	5.5	2.1	0	0.75	3.9	2.75	0.7	tRNA delta(2)-isopentenylpyrophosphate transferase 1048630:1049529 reverse
ST89_114100	136.95	71	32.9	19.65	24.95	14.25	92.9	100.15	121.55	58.55	67.65	52.9	103.5	66.65	103.1	51.9	81.85	104.1	Uncharacterized conserved secreted protein 1049605:1049781 forward
ST89_114400	95.25	133.75	50.4	34.55	33.65	148.1	79.4	73.1	54.7	52	54.95	92.05	119.15	111.85	99.2	78.95	99.75	122.9	Ribosomal protein L19 1050713:1051060 reverse
ST89_114600	1.05	7.7	0	0	0	0	4.05	3.45	3.35	1.1	2.3	0	6.65	4.7	3.85	1.1	1.15	3.05	Chorismate mutase 1052424:1052696 reverse
ST89_114800	6.3	6.55	0	0	0	5.6	21.85	12.6	16.5	8	11.55	7.2	29.6	29	16.9	11.9	14.15	20.25	Flavodoxins 1054357:1054800 reverse
ST89_115200	5.85	0	11.55	13.95	11	22.4	12.4	17.4	12.85	14.6	13.85	40.75	7.85	5.55	6.8	10.35	6.65	8.15	Predicted hydrolase of the metallo-beta-lactamase superfamily 1057014:1058675 reverse
ST89_115300	5.5	3.55	33.2	27.7	19.65	16.35	2.65	3.45	2.15	15.4	7.4	8.35	0.9	1.15	0	0.75	2.5	2	ABC-type uncharacterized transport system, ATPase component 1058857:1059615 reverse
ST89_115500	1.55	7	25.55	29.6	15	23.5	7.05	3.05	6.9	15.8	13.85	20.35	7.85	5.75	6.25	6.55	5.5	5.6	ABC-type uncharacterized transport system, periplasmic component 1060491:1061492 reverse
ST89_115600	1.9	0	0	0	0	0	1.25	0	0	0	0	0	1.35	0	2.1	1.85	3.9	3.45	Uncharacterized conserved protein 1061627:1061848 reverse
ST89_116300	1045.45	972.2	350.65	338.8	378.6	211.55	562.5	913.85	651.5	682.55	623.15	452.3	621.2	500.9	675.9	660.4	602.8	612.4	Pyruvate kinase 1065821:1067323 reverse
ST89_116400	147.85	160.9	58.85	72.5	77.05	23	229.5	291.65	324.2	262.55	239.2	107.7	180.55	224.05	219.75	274.6	262.55	268.1	6-phosphofructokinase 1067393:1068412 reverse
ST89_116500	0	0	0	4.7	0	0	0.85	0	0.7	0	0.9	2.9	0	0	0	0	0	0	DNA polymerase III, alpha subunit 1068505:1071615 reverse
ST89_116600	36.2	50.8	13.6	12.3	9.85	5.6	51.1	50.1	49	34.7	34.7	22	51	48.8	43.5	54.2	56.25	53.9	Putative translation factor (SUA5) 1071768:1072553 reverse
ST89_116700	0	0	0	0	0	0	0	0.85	0	0	0	0	0	0	0	0	0	0	3-isopropylmalate dehydratase small subunit 1072650:1073240 reverse
ST89_116800	0.85	0.9	0	0	0	0	0	0	0.8	0	1.35	2.9	0.9	0	0	0	0	0	3-isopropylmalate dehydratase large subunit 1073250:1074632 reverse
ST89_117000	4.25	0.9	0	0	0	0	1.8	1.75	3.25	1.1	2.3	0.75	2.1	3.55	1.15	2.95	1.5	2.6	3-isopropylmalate dehydrogenase 1074949:1075986 reverse
ST89_117100	12.25	11.4	0	0	3.1	2.9	6.5	6.95	9.65	6.85	8	6.2	7.4	6.85	8.25	10.5	10.15	7.15	Isopropylmalate synthase 1075999:1077561 reverse
ST89_117200	403.6	500.7	89.45	82.65	109.85	40.6	159.65	131.5	251.5	129.3	175.35	109.1	191.85	202.2	194.35	170.3	211.9	250.15	Phosphoglycerate mutase 1 1077909:1078601 reverse
ST89_117300	7.15	6.1	0	3.55	3.1	2.9	3.55	9.1	5.95	8.45	3.3	5.85	5.15	2.3	4.35	6.85	5.65	4.4	Dihydroorotate dehydrogenase 1078856:1079794 forward
ST89_117500	179.1	180.8	331.7	128.4	48.15	42.9	208.25	228.6	186.2	248.15	133.85	86.45	272.65	192.8	259.1	206.3	161.55	268.25	nucleoid DNA-binding protein 1080118:1080393 reverse
ST89_117701	0	0	0	2.9	0	0	0	0	0	0	0	0	0	0	0	0	0	0	Conserved hypothetical protein str1211; lipase/acylhydrolase 1081092:1081967 reverse
ST89_117800	0.85	0.9	1.85	4.7	0	5.85	10.7	11.75	11.35	11.2	6.95	8.7	6.8	4.4	6.75	7.3	5.65	2.45	Uncharacterized protein conserved in bacteria 1081960:1082796 reverse
ST89_117900	2.95	0	0	0	0	16.8	4.5	5.2	7.5	4.45	4.15	6.85	5.45	4.7	4.4	5	3.75	3.8	ATPase involved in DNA repair 1082867:1084537 reverse
ST89_118000	0.85	0	22.75	10.05	0	0	2.1	1.7	2.95	5.65	6.9	7.55	5.85	2.65	2.85	4.05	5.5	4.25	Arginine repressor 1084546:1084992 reverse
ST89_118100	1.9	0	0	0	0	0	0.85	2.15	3.45	0	0	2.5	0	0	0	1.1	1.5	1.4	Predicted rRNA methylase 1084940:1085806 reverse
ST89_118200	0	0	0	0	0	0	3.5	0.85	1.5	4.3	3.7	4.35	2.45	1.55	3.4	1.2	0	2	Geranylgeranyl pyrophosphate synthase 1085799:1086671 reverse
ST89_118300	9.6	7.15	2.8	4.45	0	0	9.45	5.2	5.85	6.85	5.55	4.45	6.95	10.6	11.85	4.85	5.15	9.75	Exonuclease VII small subunit 1086671:1086886 reverse
ST89_118400	0	0	0	3.75	0	2.15	0	0	2.15	1.6	4.15	8.75	0	1	0	1.85	2	1.05	Exonuclease VII, large subunit 1086864:1088204 reverse
ST89_118700	0	0	6.9	3.75	0	0	0	0	0	0	0.95	0	0	0	0	0	0	0.7	Predicted EndoIII-related endonuclease 1089290:1089934 reverse
ST89_118800	0	0	0	0	0	0	0	1.7	2.5	0	0	0	0	0.75	0	1.2	0	0	Putative primosome component or related protein 1089934:1090632 reverse
ST89_119000	45	33.55	12.9	18.55	28.8	104.7	28.35	28.3	21.65	14.15	26.25	49.2	26.85	30.05	22.8	30.45	23.7	26.2	Adenine/guanine phosphoribosyltransferase or related PRPP-binding protein 1091819:1092337 reverse
ST89_119100	0	0	0	0	0	0	0	0	0	0	0	0	0	0	0	0	1	0	Single-stranded DNA-specific exonuclease 1092452:1094662 reverse
ST89_119200	0	0	0	0	0	0	0	0	0	2.15	0.9	1.4	0	0	0	0	0	0	Short-chain dehydrogenase of various substrate specificities 1094675:1095442 reverse
ST89_119300	7.95	6.7	5	3.75	0	0	5.3	3.9	6.35	3.95	4.6	5.5	8	5.45	4.1	2.2	6	5.1	Metal-dependent hydrolase of the beta-lactamase superfamily III 1095442:1096371 reverse
ST89_119400	3.25	0	0	1.8	0	0	6.75	6.95	8.65	6.05	10.7	9.85	7.85	6.45	8.7	5.75	5.65	6.7	Galactose-1-phosphate uridyltransferase distant homolog 1096403:1097050 reverse
ST89_119500	1.55	0	0	28.6	12.85	14.5	2.1	2.6	1.7	0	3.25	17.85	1.8	1.55	0	5	2.5	1.4	GTPase 1097043:1098281 reverse
ST89_119700	0	0	0	0	0	0	0	0	0	0	0	0	0	0	0	0	0.75	1.7	cell division membrane protein 1099620:1101047 reverse
ST89_119800	2.15	0.9	0	0	0	0	2.25	0	0	0	0.95	0	0	0	1.45	0	1	1.4	Phosphoribosyl-ATP pyrophosphohydrolase 1101540:1101854 reverse
ST89_120000	0.85	0	0	0	3.1	2.9	2.1	3.9	0.8	1.1	0	2.9	2.25	0	3.6	0	3.25	0	Imidazoleglycerol-phosphate synthase 1102198:1102956 reverse
ST89_120100	0	0	0	0	0	0	3.5	0	2.55	1.6	1.45	2.15	3.15	1.55	4.05	4.15	4.25	3.05	Phosphoribosylformimino-5-aminoimidazole carboxamide ribonucleotide (ProFAR) isomerase 1102958:1103677 reverse
ST89_120200	0	0	0	0	0	0	0	0	0	0	0	0	0	0	0	1.2	0.75	0	Glutamine amidotransferase 1103726:1104334 reverse
ST89_120300	0	0	0	0	0	0	0	0	0	0	0	0	0	0	1.45	0	0	0	Imidazoleglycerol-phosphate dehydratase 1104331:1104915 reverse
ST89_120400	1.55	0.9	0	0	0	4.9	10.25	9.55	10	4.3	11.2	7.6	12.65	10.35	9.1	15.85	13.4	8.45	Histidinol dehydrogenase 1104935:1106218 reverse
ST89_120500	1.3	2.2	0	0	0	0	0	0	0	0	0	0	0	0	0	0	0	0	ATP phosphoribosyltransferase 1106215:1106865 reverse
ST89_120600	0	0	0	0	0	0	2.55	0	2.25	2.15	0.95	6.5	0	0.75	1.5	1.45	1.5	2.35	ATP phosphoribosyltransferase involved in histidine biosynthesis 1106858:1107838 reverse
ST89_120700	0	0	0	0	0	0	0	0	0	0	0	0	0	0	0.75	0	0.75	0.7	Histidinol-phosphate/aromatic aminotransferase and cobyric acid decarboxylase 1107835:1108887 reverse
ST89_121200	0	0	0	0	0	0	0	0	0.8	0	0	0	0	0	0	0	0	0	Histidinol phosphatase or related hydrolase of the PHP family 1112226:1112969 reverse
ST89_121400	9.6	5.55	6.15	2.9	16.15	16.85	7.05	3.5	6.4	3.8	7.45	17.2	6.65	4.05	5.95	4.4	7.75	6.85	Predicted sugar phosphatase of the HAD superfamily 1113603:1114376 reverse
ST89_121600	0	0	0	13.05	2.05	2.15	0	0	0	0	3.25	8.95	0.9	0.75	0	0	0.75	0	Coproporphyrinogen III oxidase or related Fe-S oxidoreductase 1115122:1116258 reverse
ST89_122200	41.9	18.9	15.25	51.95	91.1	111.1	37.6	40.45	34.9	36.1	46.25	100.4	41	15.15	24.6	25	21.7	24.65	dTDP-D-glucose 4,6-dehydratase 1118391:1119437 reverse
ST89_122300	49.75	56.65	24.55	20.6	22.75	12.75	26.95	24.4	52.8	29.8	27.2	18.8	28.1	30.7	31	31.2	35.8	29.1	dTDP-4-dehydrorhamnose 3,5-epimerase or related enzyme 1119866:1120459 reverse
ST89_122400	21.4	15.9	10.85	29.1	52.15	77.1	19.4	21.8	25.2	16.2	18.55	53.5	20.9	17.45	18.55	19	21.7	24.8	dTDP-glucose pyrophosphorylase 1120459:1121328 reverse
ST89_122500	0	0	0	4.65	7.55	0	0	0	1.5	0	1.85	2.5	1.8	0	0	0	1.5	0	Glycine/D-amino acid oxidase (deaminating) 1121560:1122651 reverse
ST89_122700	0	0	0	0	0	0	1.4	1.7	2.15	1.1	3.25	0.75	1.2	0.75	0	1.95	1.75	1.9	Uncharacterized conserved protein 1123558:1124346 reverse
ST89_122800	0	0	0	0	0	0	1.25	2.15	1.35	0	0	0	1.35	0	2.2	3.2	3.75	0.85	Predicted SAM-dependent methyltransferase 1124336:1125022 reverse
ST89_123000	26.6	20.65	8.2	17.8	14.2	19.55	32.3	25.25	24.6	23.75	32.2	28.3	31.25	38.45	29	27.15	32.7	28.4	Phosphomannomutase 1125563:1126915 reverse
ST89_123100	0	0	0	0	0	0	0	0	2.05	2.3	0.95	0	2.55	1.55	1.15	0	0	0	Uncharacterized protein conserved in bacteria 1127138:1128103 reverse
ST89_123200	0	0	0	0	0	0	0.95	1.3	0	4.65	1.35	1.15	0	0	0	0	0	0	Uncharacterized conserved protein 1128100:1128807 reverse
ST89_123300	1.3	0	0	1.95	2.3	0	5.2	9.15	6.85	6.6	10.25	14.55	5.6	0	4.35	2.2	4	3.75	UDP-N-acetylmuramyl tripeptide synthase 1129071:1130396 forward
ST89_123400	5.8	1.35	3.35	4.65	3.45	2.15	3.55	5.65	5.75	2.15	2.35	4.4	6.05	1.9	2.85	1.85	3.75	4.6	Predicted glutamine amidotransferase 1130396:1131184 forward
ST89_123500	0	0	0	0	0	0	0	0	0	1.1	0	0	0	0	0	0	0	0	Lysyl-tRNA synthetase (class II) 1131235:1133790 reverse
ST89_123700	3.4	1.35	0	0	0	17.05	7.05	2.15	6.05	3.25	4.65	3.6	8.55	4.8	3.45	2.65	3.75	2.35	ATPase component of ABC transporter with duplicated ATPase domains 1135032:1136951 reverse
ST89_123800	12.75	19.15	16	37.15	41.35	35.2	8.45	4.8	5.55	6.65	7.85	17.3	8.3	8.5	7.45	5.15	4.65	7.5	Uridine kinase 1136988:1137623 reverse
ST89_123900	10.45	13.15	9.3	7.35	6.55	27.55	6.2	7.4	10.6	7.35	8.3	17	3.6	6.35	5.85	8.25	10	5.45	Superfamily II DNA and RNA helicase 1137722:1138804 forward
ST89_124100	239.45	164.95	90.15	94.95	96.35	93.05	182.95	146.75	144.85	156.65	197.8	129.25	169.1	167.1	164.1	173.35	140.05	197.55	NAD-dependent aldehyde dehydrogenase 1139093:1140526 reverse
ST89_124200	58.75	22.65	5.6	18.7	9.75	10.45	84	62.7	117.8	72.4	72.2	57	76.2	70.25	84.3	109.25	93.05	105.25	Phosphoenolpyruvate-protein kinase (PTS system EI component in bacteria) 1140744:1142477 reverse
ST89_124300	15.05	9.25	0	0	0	0	146.6	91.85	137.15	53.2	91.35	35.05	51.8	48.45	51.1	143.2	72.55	41.95	Phosphotransferase system, HPr-related protein 1142482:1142745 reverse
ST89_124400	0	0	0	0	0	0	3.5	0	2.95	2.15	2.85	4.35	0	1.75	1.15	6.7	4.9	1.75	Isocitrate dehydrogenase 1143007:1144182 reverse
ST89_124500	0	0	0	0	0	0	0.85	0	1.5	0	0	2.9	0	0	0	1.85	2.25	0	Citrate synthase 1144197:1145321 reverse
ST89_124600	0	0	0	0	0	1.45	4.8	1.75	6.5	3.9	5.1	15.05	6.65	4.4	6.8	6.45	6.75	4.6	Aconitase A 1145323:1147986 reverse
ST89_124700	11.4	9.6	9.15	16.75	20.8	0	10.7	7.4	9.9	12.5	6.45	4	11.7	15.65	10.6	10	6.4	6.8	Glutaredoxin or related protein 1148318:1148542 forward
ST89_124800	16.15	15.6	25.15	31.4	29.55	141.8	41.75	52.7	58.5	53.5	51.65	73.55	38.2	32.3	28.45	55.55	32.8	40.45	Ribonucleotide reductase, alpha subunit 1148629:1150788 forward
ST89_124900	5.7	0	0	17.5	5.75	16.35	14.1	13.9	18.9	26.45	14.8	15.6	15.2	14	11.85	20.35	14.5	14.7	Ribonucleotide reductase, beta subunit 1150948:1151910 forward
ST89_125600	3.85	5.45	91.85	77.8	11	1.45	7.9	7.4	8.65	67.9	23.5	13.5	7.85	7.7	6.6	11.7	13.55	7.4	DNA gyrase, A subunit 1156022:1158457 reverse
ST89_125700	478.8	176.45	95.1	101.4	115.95	30.25	160.1	215.05	117.85	115.25	124.75	121.2	110.25	153.8	110.55	101.3	129.4	97.15	L-lactate dehydrogenase 1158676:1159662 forward
ST89_125800	94.75	15.8	10.25	17.85	17.7	20.3	95.2	71.4	83.1	102.3	78.4	62.6	81.1	43.65	76.45	67.45	64.8	86.4	Uncharacterized NAD(FAD)-dependent dehydrogenase 1159755:1161128 reverse
ST89_125900	3.25	0	0	19.65	9.85	14.8	4.45	6.95	5.85	5.7	6.95	12.7	5.15	4.3	3.2	7.15	6.4	1.75	ATPase component of ABC transporter with duplicated ATPase domains 1161444:1162982 reverse
ST89_126300	0	0	0	0	0	0	0	0	1.05	1.1	0	2.15	0	0	0	1.1	0	0	Predicted protein 1165147:1165677 reverse
ST89_126501	19.75	23.1	10.85	20.5	10	13.9	30.3	26.1	60.45	28.5	15.25	25.25	53.25	48.8	70.55	36.05	81.75	66.15	Conserved hypothetical protein stu1289; anaerobic ribonucleoside-triphosphate reductase 1167144:1167482 reverse
ST89_126700	27.95	19.85	2.8	13.95	9.85	87.4	57.75	57.05	63.4	55.85	58.8	54.1	54.6	56.15	46.95	55.7	49.2	48.8	Phenylalanyl-tRNA synthetase beta chain 1168214:1170664 reverse
ST89_126900	1.3	0	0	0	0	0	0	0	0	0	0	0	0	0	0	0	0	0	Acetyltransferase, GNAT family 1170923:1171441 reverse
ST89_127000	27.5	44.65	14.9	6.45	5.75	42.45	23.65	16.1	22.35	16.25	19.8	28.55	29.5	22	18.45	16.3	21.05	20.7	Phenylalanyl-tRNA synthetase alpha subunit 1171458:1172501 reverse
ST89_127100	12.65	11.6	8.75	7.3	4.6	19.75	12.95	8.25	12.45	9.6	10.25	8.8	12.7	6.85	6.15	6.95	8.25	6.7	Chromosome segregation ATPase 1173122:1176655 reverse
ST89_127200	0	1.1	0	0	0	0	1.7	0	1.2	0	0	1.15	0.9	1.15	1.15	3.3	3.4	3.4	dsRNA-specific ribonuclease 1176658:1177347 reverse
ST89_127300	5.7	4.9	0	0	0	0	11.1	16.55	15.3	10.7	11	9.75	12.75	12.6	14.75	13.75	20.45	12.75	Dihydrodipicolinate synthase/N-acetylneuraminate lyase 1177504:1178439 reverse
ST89_127400	26.8	17.25	10.05	11.25	8.85	14.15	20.25	16.1	17.95	20.1	16.55	18.75	26.95	28.5	19.3	18.4	34.2	24.6	Aspartate-semialdehyde dehydrogenase 1178777:1179853 reverse
ST89_127650	0	0	0	0	0	0	0	0	0	0	0	1.5	0	0	0	0	0	0	Phosphinothricin acetyltransferase, putative 1180214:1180747 reverse
ST89_127900	0	0	0	0	0	0	0	0	0	1.1	0	0	0	0	0	0	0	0	Phosphatidylserine/phosphatidylglycerophosphate/ cardiolipin synthase or related enzyme 1181778:1183127 reverse
ST89_128000	0	0	0	0	0	0	0	0	0	0	0	1.85	0	0	0	0	0	0	Nuclease subunit of the excinuclease complex 1183417:1185204 reverse
ST89_128100	3.2	0	0	7.55	8.7	5.85	0.85	0.85	4.05	0	1.8	4.75	0	0	0	0	0	0	Predicted hydrolase (HAD superfamily) 1185264:1185959 reverse
ST89_128200	0	0	0	1.8	0	1.45	0	0	0	0	0	0	0	0	0	0	0	0	L-serine deaminase 1186237:1186908 forward
ST89_129000	0	0	0	0	0	0	0	1.3	1.2	0	0	0	1.8	0	0	0.75	2.5	1.3	DNA-binding response regulator (Rec-wHTH domains) 1192188:1192790 reverse
ST89_129700	0	0	0	0	0	0	0	0	0	0	0	0	0	0	0.95	0	0	0	oligoendopeptidase F 1197848:1200181 reverse
ST89_129900	0	0	0	0	0	0	0	0	0	0	0	0	0	0	0.75	0.75	0	0	Transcriptional regulator, xre family 1200555:1201430 reverse
ST89_130500	0	0	0	0	0	0	0	0	0	1.1	0	0	0	0	0	0	0	0	Uncharacterized conserved protein 1204208:1204873 reverse
ST89_131400	1.3	2.45	0	0	0	0	0.95	0	2.95	0	3.25	2.55	0	0	4.35	5.95	4.65	6.3	Conserved domain frequently associated with peptide methionine sulfoxide reductase 1214154:1215104 reverse
ST89_131700	21	10.4	1.85	2.7	2.3	0	10.6	6.1	9.75	1.2	5.5	7.95	15.9	14.1	26	15.1	16.7	14.15	Uncharacterized protein conserved in bacteria 1217627:1217821 forward
ST89_131900	10.7	2.25	0	1.8	0	0	4.4	8.7	4.8	0	3.25	2.2	6.95	2.3	4	3.3	3	6.65	Predicted oxidoreductase related to nitroreductase 1220503:1221105 reverse
ST89_132100	0	0	0	0	0	0	0	0.85	0	0	0	0	0	0	0	0.75	2.15	0	Predicted transcriptional regulator 1222238:1222687 reverse
ST89_132400	16.7	17.35	5.2	13	11.9	19.3	5.75	3.05	4.5	2.3	4.65	6.9	6.05	5.7	6.55	7.3	8.9	5.6	Transcriptional regulator 1225200:1225832 reverse
ST89_132600	37.85	59.3	35.95	36.25	53.55	52.3	14.5	15.65	14.45	21.25	13.35	21.5	20.45	7.4	15.2	9.4	21.05	25.15	Aldo/keto reductase, related to diketogulonate reductase 1226677:1227519 reverse
ST89_132701	12.75	5.35	2.8	6.6	14.1	18.8	19.6	16.1	17.55	27.75	20.85	25.1	15.65	9.55	14.75	20.35	17.7	16.35	UDP-glucose 4-epimerase (GalE) 1227652:1228563 reverse
ST89_133200	9.4	4.9	0	3.75	3.45	26.35	3.1	2.6	8.5	4.45	2.4	12.35	4.95	5.45	4.35	8.2	7.15	8.25	Uncharacterized protein conserved in bacteria 1228989:1230473 forward
ST89_134300	0	0	0	0	0	0	0	0	0	0	0	0	0	0	0	0	2	0	Uncharacterized conserved protein 1236556:1236804 forward
ST89_134600	0	0	0	0	0	0	0	0	0	0	0	0	0	0	0	2.45	0	0	Glycosyltransferase involved in cell wall biogenesis 1238891:1240984 reverse
ST89_136400	0	0	0	0	0	11.3	2.25	1.75	4.45	1.1	0.9	6.25	0.9	2.25	0	2.3	3.4	1.75	ATPase involved in DNA repair 1253400:1256579 reverse
ST89_136600	207	120.2	58.9	107.45	76	31.9	403.95	340.9	436.45	553.05	485.5	368.35	369.8	281.3	477	644.6	476.7	509.55	Beta-galactosidase 1258639:1261719 reverse
ST89_136700	11.1	4.9	40.8	33.4	32.15	31.9	47.6	41.35	61.8	154.3	125.5	144.6	48.85	46.1	54.9	110.2	57.75	54.8	Na+/xyloside symporter or related transporter 1261723:1263627 reverse
ST89_136800	0	0	0	0	0	0	1.25	0	1.85	0	0	1.05	1.35	0	0.75	1.1	1	1.05	aldose 1-epimerase 1263730:1264776 reverse
ST89_136900	20.15	9.75	2.8	6.6	15.25	43	25.25	19.6	23.4	32.9	26.85	36.9	22.15	17.8	22.85	30.85	25.8	25.4	UDP-glucose 4-epimerase 1264846:1265847 reverse
ST89_137000	12.95	6.25	0	3.75	0	0	25.5	19.55	27.75	19.8	26.75	20.2	30.5	17.55	36.6	41.45	42.05	39.25	Galactose-1-phosphate uridyltransferase 1265877:1267385 reverse
ST89_137100	9.4	2.75	0	1.95	0	31.2	12.65	13.9	13.55	14	15.25	36.2	12.65	10.85	12.95	20.75	18.8	14.2	Galactokinase 1267378:1268544 reverse
ST89_137200	0	0	0	0	0	0	0.85	0	0	0	0	1.05	0	0.75	1.15	1.1	3.25	1.05	transcription regulator of beta-galactosidase gene 1268686:1269681 forward
ST89_137900	0	0	0	0	0	7.55	2.2	3.05	0.8	1.6	0	4.35	0	0	1.7	0	1.5	0.85	Glutathione biosynthesis bifunctional protein 1274684:1276948 forward
ST89_138100	0	0.9	11.35	7.35	2.3	1.45	0.95	2.15	5.65	7.15	4.2	8.25	2.7	3.3	1.9	5.1	3.65	4.3	DNA segregation ATPase FtsK/SpoIIIE or related protein 1279790:1282204 reverse
ST89_138200	0	0	0	0	0	0	2.1	0.85	3.2	2.15	0.95	2.3	0	0.75	1.15	3.9	2.5	2.7	Thioredoxin reductase 1282357:1283355 reverse
ST89_138300	6.15	9.4	6.15	17.85	21.7	25.4	1.85	3.5	4.05	3.35	2.8	6.6	4.25	0.75	4.2	1.85	2.15	1.7	tRNA-(guanine-N1)-methyltransferase 1283357:1284076 reverse
ST89_138400	0	4.55	0	0	0	0	3.95	4.35	5.15	1.1	1.35	2.55	5.9	5.2	4.4	3.8	3.4	2.6	RimM protein, required for 16S rRNA processing 1284066:1284584 reverse
ST89_138700	0	0	0	0	0	0	0.85	0.85	1.35	0	0.95	0	1.35	0.75	1.15	5.1	2.65	0.85	DNA-binding response regulator (Rec-wHTH domains) 1285256:1285900 reverse
ST89_138900	0	0	0	0	0	0	0	0	0	0	1.85	0	0	0	0	0	0	0	Uncharacterized conserved protein 1285890:1286900 reverse
ST89_139200	3.25	0	21.1	16.8	15.15	7.8	4.8	6.95	4.4	15.6	7.4	15.1	4.05	7	7.3	7.65	8.65	9.6	serine/threonine protein kinase, fused to several beta-lactam (PASTA) domains 1288655:1290526 reverse
ST89_139300	6.15	7.15	0	0	0	0	4.75	3.5	2.65	3.9	1.45	2.95	5.15	5.35	4.1	4.65	3.9	4.1	Serine/threonine protein phosphatase 1290526:1291263 reverse
ST89_139400	0	0	0	0	0	2.95	1.7	0.85	1.2	3.25	0	6.2	1.35	1.55	0	2.3	3	1.55	tRNA and rRNA cytosine-C5-methylase 1291307:1292635 reverse
ST89_139500	5.1	3.3	0	0	0	14.15	5.25	9.1	6.15	3.9	5.55	5.1	4.95	5.35	4.2	8.65	7.25	5.85	Methionyl-tRNA formyltransferase 1292619:1293554 reverse
ST89_139600	0	0	0	5.7	0	0	0	0	0	1.1	1.45	0.75	0	0.75	0	0	0	0	Primosomal protein N' (replication factor Y) - superfamily II helicase 1293572:1295968 reverse
ST89_139700	18.5	27	66.85	30	13.85	1.45	25.65	27.4	18.15	22.65	20.75	14.05	32.3	30.85	33.5	31.45	40.8	40.1	DNA-directed RNA polymerase, subunit K/omega 1296110:1296424 reverse
ST89_139800	9.5	22	8.95	23.35	39.8	45.75	16.35	12.6	10	10.7	9.6	36	19.9	15.65	11.3	11.3	15.75	14.95	Guanylate kinase 1296446:1297075 reverse
ST89_139900	18.45	16.35	3.75	2.9	9.85	31.75	18.2	13.5	18	13.55	16.2	21	14.25	16.35	19.05	26.7	18.05	18.8	Signal recognition particle GTPase 1297301:1298692 reverse
ST89_140000	0.85	0.9	0	0	0	2.9	0.85	0	0.8	0	1.45	1.45	0	0.75	0	0.75	0	1.05	Predicted hydrolase of the HAD superfamily 1298706:1299521 reverse
ST89_140100	0	0	0	10.15	0	3.6	3.5	2.6	2.55	2.95	3.6	11.65	1.2	1.15	2.1	1.1	1.75	1.05	Predicted hydrolase of the HAD superfamily 1299514:1300308 reverse
ST89_140200	13.1	4.65	30.85	22.3	18.85	4.15	18.3	12.2	13.6	19.1	21.25	23.25	22.75	22.25	22.3	17.9	23.05	21.5	Predicted transcriptional regulator 1300493:1300870 forward
ST89_140300	8.55	0	25.3	24.3	17.2	9.45	13.2	13.5	12.35	44.5	29.1	39.3	9	11.35	11.85	14.25	16.8	11.35	ABC-type multidrug transport system, ATPase component 1300875:1301573 forward
ST89_140500	8.45	3.45	34.45	31.6	20.7	18.5	4.9	5.65	5.95	20.4	11.5	17.7	6.35	3.65	2.85	3.7	4.4	4.3	ABC-type oligopeptide transport system, ATPase component 1302420:1303349 reverse
ST89_140600	2.75	1.65	26.65	27	26.3	12.85	9.3	7.4	8.9	33.15	21.75	30.85	9.05	8.7	4.6	10.85	6.15	4.45	ABC-type dipeptide/oligopeptide/nickel transport system, ATPase component 1303342:1304427 reverse
ST89_140800	0.85	0	0	6.45	2.3	7.1	2.65	3.45	2.95	7.35	3.7	11.6	0.9	1.55	2.1	2.3	1.75	0	ABC-type dipeptide/oligopeptide/nickel transport system, permease component 1305363:1306856 reverse
ST89_140900	28.9	29.35	95.4	103.9	80.65	75.85	40.6	23.55	26.85	81.5	59.55	90	42.7	49.6	37	35.2	40.2	34.25	ABC-type oligopeptide transport system, periplasmic component 1306918:1308885 reverse
ST89_141000	0	0	0	0	0	0	0	0	0	0	0	0	0	0	0	1.1	0	0	Transposase 1309241:1310425 forward
ST89_141100	75.75	66.65	198.7	207.7	190.85	172.8	82.4	59.25	57	180.4	136.6	206.15	83.8	101.6	89.3	111.85	93.65	81.85	ABC-type oligopeptide transport system, periplasmic component 1310463:1312436 reverse
ST89_141401	0	0	0	2.7	2.3	0	0	0	0	0	0	1.85	0	0	0	0	0	0	Oligopeptide ABC uptake transporter ATP-binding protein 1314101:1314271 reverse
ST89_141450	0	0	0	1.8	0	0	0	0	0	0	0	2.45	0	0	0	0	0	0	Oligopeptide ABC transporter ATP-binding protein 1314296:1314589 reverse
ST89_142000	10.7	5.45	0	7.3	3.45	11.75	17.9	12.15	19.85	24.25	17.6	25.3	16.35	8.85	24.5	16.8	25.95	33.55	Phosphotransacetylase 1317896:1318879 reverse
ST89_142100	0	0	0	3.9	0	0	0	0	0	0	0	1.85	0	0	0	0	0	0	Pseudouridylate synthase, 23S RNA-specific 1318893:1319789 reverse
ST89_142200	0	0	1.85	8.4	0	2.15	3.2	3.95	1.05	5.6	3.7	12.55	2.55	1.55	2.2	1.85	5.65	2	NAD kinase 1319786:1320592 reverse
ST89_142300	0	0	0	0	0	0	0.85	2.6	1.05	0	0.95	1.05	0	2.15	0.95	0	0	1.05	Uncharacterized protein, containing RelA_SpoT domain 1320594:1321268 reverse
ST89_142400	6.65	5.45	0	4.7	0	5.05	2.65	0.85	4.1	1.6	0	4.4	1.8	3.9	2.6	3.3	1.5	2.45	Uncharacterized protein conserved in bacteria 1321364:1321939 forward
ST89_142500	43.05	25.9	20.15	81.5	101.7	114.8	45.75	37	47.45	49.15	51.9	91.05	49.5	50.9	40.75	42.05	37.7	39.75	Phosphoribosylpyrophosphate synthetase 1322302:1323273 forward
ST89_142600	9.9	2.25	2.8	2.7	2.05	18.3	8.9	9.15	6.95	7.35	8.3	10.15	5.75	6.25	7.3	7.55	6	6.8	Cysteine sulfinate desulfinase/cysteine desulfurase or related enzyme 1323277:1324389 forward
ST89_142700	9.3	3.9	1.85	2.7	0	0	12.35	16.1	4.85	9.1	6.5	9.45	11.7	4.25	6.6	8.05	6.75	5.7	Uncharacterized conserved protein 1324391:1324738 forward
ST89_142900	0.85	0	0	8.35	7.55	7.8	0	0	1.9	0	0	0.7	0	0	0	0	0	0.7	Predicted glutamine amidotransferase 1325534:1326229 forward
ST89_143101	0.85	0	4.05	10.2	0	4.15	6.7	5.25	9.3	35.45	14.7	12.35	5.85	3.05	4.8	11.1	8.5	4.5	Polysaccharide biosynthesis protein 1327017:1328801 reverse
ST89_143201	5.7	1.8	14.3	19.55	8.45	7.8	2.65	3.05	4.9	14.95	9.8	16.25	2.7	2.15	2.6	5.1	5.75	4.75	Polysaccharide biosynthesis protein/putative glycosyltransferase 1328798:1329865 reverse
ST89_143400	8.35	0	0	9.4	13.5	18.4	19.45	15.25	11.2	12.45	15.2	47.25	12.8	8.05	6.8	4.85	8.65	10.15	ABC-type polysaccharide/polyol phosphate transport system, ATPase component 1329885:1331090 reverse
ST89_143500	0	0	0	0	0	0	0	0	0.8	0	0	0	0	0.75	0	0	0	0	ABC-type polysaccharide/polyol phosphate export system, permease component 1331090:1331899 reverse
ST89_143600	0	0	0	7.55	0	2.15	0	0.85	0	7.2	4.65	4.75	0	0	0.75	1.85	0	0	Glycosyltransferase involved in cell wall biogenesis (rgpB) 1331883:1332839 reverse
ST89_143700	0	0	2.2	5.5	0	0	0.85	0	0	7.8	4.2	4.6	0	0	0	0	1	0.7	Glycosyltransferase (rgpA) 1332836:1333984 reverse
ST89_143801	0	0	0	0	0	0	0	0.85	0.7	0	0	0	0	0	0	1.1	0	0	Hypothetical protein 1334091:1335632 reverse
ST89_143901	0	0	0	0	0	0	0	0	2.25	2.7	1.85	0.75	0	1.15	0.75	4.65	2.25	0.7	Polysaccharide biosynthesis protein, putative rhamnosyltransferase 1335639:1336649 reverse
ST89_144201	1.3	0	3.35	19.55	5.15	8.75	0.95	0.85	0	4.55	3.3	10.1	0	0	0	0	0	0	Glycosyltransferase 1338254:1338943 reverse
ST89_144400	25.75	33.3	13.2	16.1	19.8	3.45	20.7	17	18.1	22.35	17.1	12.4	19.7	20.3	15.85	22.75	28.55	21.65	dTDP-4-dehydrorhamnose reductase (rmlD) 1339026:1339877 reverse
ST89_144700	0	0	0	0	0	0	0.85	0	0	0	0	0	0	1.15	0	0	1.5	0	Predicted metal-sulfur cluster biosynthetic enzyme 1342337:1342702 reverse
ST89_144800	27.45	27.25	53.75	37.8	23.25	25.9	28	34.85	38.95	38.5	36.9	33.15	34	50.4	33.45	37.4	35.7	32.9	DNA-directed RNA polymerase, sigma subunit (sigma70/sigma32); rpoD 1342726:1343835 reverse
ST89_144900	5.7	3.65	0	12.1	6.65	27.5	5.35	10	6.9	1.6	5.1	14.1	4.25	3.05	5.5	3.4	4	4.6	DNA primase (bacterial type) 1343839:1345650 reverse
ST89_145100	6.55	22.3	6.15	1.8	0	0	3.9	2.6	5.25	2.85	2.85	2.1	3.6	5.45	7.9	3.7	6.65	4.95	Ribosomal protein S21 1346033:1346209 reverse
ST89_145200	9.55	15.45	42.3	40.85	24.95	31	25.1	17	18.45	36.3	32.95	44.25	24.4	18.3	22.25	18.75	14.4	17.65	ABC-type amino acid transport/signal transduction system, periplasmic component/domain 1346403:1347197 reverse
ST89_145600	1.7	0	0	0	0	3.6	1.85	0	2.7	0	0	11.05	0	1.55	0	0	1.5	2.35	NUDIX family hydrolase 1350554:1351018 reverse
ST89_145700	0	0	0	0	0	2.9	1.25	0	2.65	2.7	1.45	7.2	0	0.75	1.15	5.5	3.5	2.35	Helicase subunit of the DNA excision repair complex 1351063:1353069 reverse
ST89_146100	19.25	10.4	52.35	65.35	52.9	47.2	37.8	29.6	32.1	102.7	57.7	89.85	39.45	32.55	31.9	39.35	26.3	39	ABC-type amino acid transport system, periplasmic and permease components 1354876:1357086 forward
ST89_146200	10.35	8.1	49.7	53.15	50.7	38.25	17.7	13.05	17.15	63.55	44.75	70.8	21.8	26.05	24.45	19.7	19.7	18.6	ABC-type polar amino acid transport system, ATPase component 1357086:1357826 forward
ST89_146300	0	0	0	0	0	0	0	0	0	0	0	0	0.9	0	0	0	0	0	Uncharacterized conserved protein 1357898:1358095 reverse
ST89_146400	24.4	19.15	31.3	54.35	106.2	68.55	16.05	18.75	18.5	11.85	22.9	45.65	14.3	17.95	16.15	15.7	17.7	15.25	Predicted GTPase 1358262:1359575 reverse
ST89_146600	0	1.1	0	0	0	0	0	1.3	2.5	0	0	0.75	0.9	0	0	0	0.75	0	16S rRNA uridine-516 pseudouridylate synthase or related pseudouridylate synthase 1359879:1360610 reverse
ST89_147700	7	6	61.4	50.2	0	7.55	7.05	10.45	10.15	19.05	9.75	8	7.35	4.05	6.5	10.1	10	7.55	Cas9; CRISPR-system related protein, contains RuvC-like nuclease domain and HNH-like nuclease domain 1367195:1371361 reverse
ST89_147800	6.7	3.35	1.85	4.7	5.5	4.15	1.25	0	2.5	1.6	3.25	2.2	3.6	1.15	0	2.65	2.75	3.45	Phosphoserine phosphatase 1371694:1372341 reverse
ST89_147900	12.6	4.8	79.15	172.7	78.95	24.6	33.55	43.55	52.75	194.85	126.35	185.05	26.85	23.95	41.3	36.4	39.7	39.6	Negative regulator of septation ring formation 1372453:1374048 reverse
ST89_148000	16.5	15.1	84.75	64.95	26.45	37.05	13.7	15.65	17.85	36.5	19.9	22.85	11.4	10.1	8.05	12.9	15.65	13.25	Type IIA topoisomerase (DNA gyrase/topo II, topoisomerase IV), B subunit 1374274:1376226 reverse
ST89_148100	0	0	0	0	0	0	0	0	1.5	0	0	0	0	0	0	0.75	1.5	0	P-Ser-HPr phosphatase 1376227:1376832 reverse
ST89_148500	7.15	2.7	5.95	0	0	0	5.35	4.75	4.05	1.6	2.3	1.15	7.55	4.95	10.9	9.15	12.5	6.7	Arsenate reductase or related protein, glutaredoxin family 1378215:1378568 reverse
ST89_148700	32.6	9.75	12.7	15.9	8.7	60.85	23.25	18.3	23.3	19.15	20.8	23.6	22.35	23.55	22.75	52.55	26.55	24.9	Phosphoglycerate dehydrogenase 1379154:1380332 reverse
ST89_148900	15.5	8.35	0	1.8	3.45	19	12.65	6.5	9.8	9.35	7.4	21.8	15	9.55	6.75	15.45	17.45	11.8	Phosphoserine aminotransferase 1380920:1382014 reverse
ST89_149100	28.9	30.5	16.95	17.5	21.6	7.85	36.9	34.4	23.8	30.45	41.6	26.45	37.5	21.25	32.15	37.8	37.2	34.45	Lactoylglutathione lyase or related lyase 1383117:1383512 forward
ST89_149300	0	0	0	2.7	0	0	0	0	0.7	3.9	1.9	1.45	0.9	0	2.1	0	0.75	0	Spermidine/putrescine-binding periplasmic protein 1384649:1385716 reverse
ST89_149600	1.05	2.45	13.35	20.7	6.65	5.05	3.2	3.45	2.15	14.8	19.55	21.8	2.55	1.15	1.15	3.3	4.65	3.1	ABC-type spermidine/putrescine transport system, ATPase component 1387263:1388417 reverse
ST89_149700	0.85	0	0	1.95	0	1.45	3.95	1.7	2.55	0	0.9	5.15	1.35	3.3	2.45	3.9	3.15	2.35	UDP-N-acetylmuramate dehydrogenase 1388462:1389391 reverse
ST89_149800	0	0	0	9.15	12.05	9.75	0	0	0	1.1	1.85	1.9	0	0	0	0	0	0	7, 8-dihydro-6-hydroxymethylpterin-pyrophosphokinase 1389553:1390044 reverse
ST89_149900	0	0	0	0	0	0	0	0	1.5	0	0	1.4	0	0	1.5	1.45	0.75	0.85	Dihydroneopterin aldolase 1390041:1390400 reverse
ST89_150000	2.35	0	0	0	0	0	15.05	19.6	16.35	18.45	12.5	10.5	13.7	5.2	11.3	11.45	10.4	12.25	neopullulanase 1390621:1392072 forward
ST89_150101	19.3	6.35	8.2	17.7	16.15	23.5	14.55	15.2	14.9	14.35	12.9	25.7	18.95	10.85	18.3	14.25	24.8	18.8	Dihydropteroate synthase 1392104:1392904 reverse
ST89_150201	3.7	6.8	8.35	0	0	5.05	5.35	6.1	7.85	1.1	3.3	1.45	4.4	4.8	2.6	1.95	2.9	3.4	GTP cyclohydrolase I 1392953:1393516 reverse
ST89_150300	0	0	0	0	0	0	1.85	6.1	4	13.05	9.25	9.5	2.25	0.75	1.15	2.65	1.15	3.45	Amino acid transporter 1393662:1395506 reverse
ST89_150400	0	0	0	0	0	0	0	0	0	0	0	0	0	0	0	0	0	1.4	Folylpolyglutamate synthase 1395570:1396832 reverse
ST89_150500	4	0	0	0	0	0	3.1	1.3	2.3	1.2	0.9	2.2	2.25	3.05	4.2	3.3	3.15	4.25	Predicted RNA-binding protein (contains KH domain) 1396987:1397235 reverse
ST89_150600	46.1	82.15	48.35	29.85	38	6.1	38.8	13.05	61.6	12.3	48.35	5.45	47.25	25.4	47.15	18.5	15.5	17.6	Ribosomal protein S16 1397247:1397519 reverse
ST89_150800	14.2	6.25	59.2	56.6	13.2	5.6	8	6.55	4.1	6.35	6	6.1	3.6	9	4.7	4.1	4.9	5.95	Exonuclease III 1399988:1400815 forward
ST89_151200	6.2	5.15	0	0	0	0	6.6	5.65	5.85	5.05	4.15	5.35	4.5	6.75	6.9	9.5	5.65	11.25	Sphingosine kinase and enzyme related to eukaryotic diacylglycerol kinase 1402318:1403331 reverse
ST89_151300	17.55	11.4	12.1	16.75	0	5.1	10.95	7.85	5.65	2.7	10.05	5.75	12.15	13.8	8.2	16.3	15.45	9.05	NAD-dependent DNA ligase 1403341:1405287 reverse
ST89_151600	12.25	13	4.05	5.7	3.45	5.6	14.55	11.3	9.7	8.9	10.55	13.75	14.9	12.1	11.2	7.95	18.8	16.9	methionine aminopeptidase 1406918:1407778 reverse
ST89_151700	0	0	12.9	14.65	0	2.9	0	0	0	0	0	1.8	0	0	0	0	0	0	Predicted transcriptional regulator containing CBS domains 1407822:1409102 reverse
ST89_151900	2.85	2	0	10.3	3.45	13.45	5.25	3.05	2.65	2.15	0.9	10	5.85	3.4	3.2	5.25	5.5	2.95	UDP-N-acetylglucosamine enolpyruvyl transferase 1409706:1410968 reverse
ST89_152200	0	0	0	0	0	0	0.85	2.6	2.15	7.15	2.3	4.5	5.6	0.75	1.5	3.3	4	2.95	1-acyl-sn-glycerol-3-phosphate acyltransferase 1414087:1414842 reverse
ST89_152400	0	0	0	0	0	0	0.85	0.85	0	1.2	0.95	1.15	0	1	0.95	0	0	0	Predicted O-methyltransferase 1415958:1416722 forward
ST89_152600	79.95	87.35	86.4	67.65	83.55	232.05	47.9	56.2	45.05	54.5	59.05	136.8	63.7	63.3	45.9	43.65	52.85	50.6	Superfamily II DNA and RNA helicase 1417551:1419134 reverse
ST89_152700	0	0	0	0	0	0	0	0	0.8	0	1.45	1.75	0	0	0	0	0	0	Mg2+ and Co2+ transporter 1419325:1420233 reverse
ST89_152800	3.8	0	0	7.45	0	2.15	5.75	3.5	2.15	11.35	10.1	16	3	6.35	2.95	3.3	4.5	4.3	Uncharacterized conserved protein 1420247:1420627 reverse
ST89_153200	14.2	10.05	5.6	35.85	36.85	53.6	22.85	19.2	16	21	19.5	64.65	17.3	15.8	10.55	16.3	10.65	9.6	Peptide chain release factor RF-3 1424482:1426026 reverse
ST89_153400	14.4	13.15	2.2	14.05	5.5	16.5	12.3	13.05	14.9	14	12.5	12.7	10.95	8.45	10	12.05	9.75	10.15	UDP-N-acetylmuramyl pentapeptide synthase 1427130:1428503 reverse
ST89_153900	6.85	8.25	28.65	20.45	12.95	11	3.55	3.05	4.45	4.5	8.7	11.1	4.85	2.75	1.7	3.75	6.65	2.1	ABC-type amino acid transport/signal transduction system, periplasmic component/domain 1430085:1430939 reverse
ST89_154400	1.55	0	0	0	0	0	11.4	10	12.65	6.05	6.5	11.55	11.8	8.85	8.95	8.65	7.9	9.75	D-alanine-D-alanine ligase or related ATP-grasp enzyme 1433501:1434547 reverse
ST89_154700	0	0	0	0	0	0	0	0	0	0	0	0	0	0	0	0	0	0.7	Predicted transcriptional regulator 1437217:1437648 reverse
ST89_154800	52.1	38.1	14	16.75	14.1	14.05	28.15	27.45	17.3	24.9	23.1	30.8	22.9	14.7	19.75	13.9	16.8	19.25	Tryptophan synthase alpha chain 1437793:1438575 reverse
ST89_154900	31.35	5.35	2.2	6.6	0	17.8	25.35	18.25	23.8	26.95	28.75	39.7	23.7	17.3	18.45	22.15	18.95	19.95	Tryptophan synthase beta chain 1438579:1439787 reverse
ST89_155000	2.75	0.9	0	0	0	0	0	0	1.5	0	0.95	0.75	1.8	0	0.75	0	1	0	Phosphoribosylanthranilate isomerase 1439784:1440365 reverse
ST89_155100	2.15	0	0	0	0	0	3.9	0.85	2.9	2.15	2.35	1.4	2.1	0.75	1.15	1.1	2.5	2.25	Indole-3-glycerol phosphate synthase 1440352:1441119 reverse
ST89_155200	13.3	0	0	28.6	10.9	19.4	17.75	14.35	18	32.75	23.85	41.55	10.35	7.15	11.15	11.95	5.5	8.4	Anthranilate phosphoribosyltransferase 1441116:1442120 reverse
ST89_155300	11.15	6.35	1.85	1.8	0	2.15	3.95	2.6	5.2	5.05	3.75	4.05	5.3	4.7	5.5	6.55	8.4	5.8	Anthranilate/para-aminobenzoate synthase component II 1442211:1442777 reverse
ST89_155400	5.6	0.9	0	0	0	0	7.55	6.55	8.45	7.95	10.25	9	10.05	6.6	5.35	7.15	5.15	4.3	Anthranilate/para-aminobenzoate synthase component I 1442774:1444129 reverse
ST89_155500	1.05	0	0	0	0	0	0	0	0	0	0	0	0	0	0	0	0	0	Chorismate mutase 1444206:1444487 reverse
ST89_155700	0	0	0	0	0	0	0	0	0	0	0	0	0	0	0	0	1	0	Uncharacterized conserved protein 1445082:1445432 reverse
ST89_155800	0	0	0	0	0	0	0	0	0.8	4.45	0	1.85	0	0	0	0	0	0	Cation transport ATPase 1445514:1447874 reverse
ST89_156000	17.55	4.5	0	8.4	4.6	0	23.65	23.95	17.35	13.55	22.2	8.8	19.75	22.6	26.1	16.6	16.7	17.7	Uncharacterized protein conserved in bacteria 1448839:1449138 forward
ST89_156301	0	0	0	0	0	0	0	0.85	0.8	0	0	0	0	0	0	0	0.75	0	DNA polymerase III epsilon subunit 1450595:1451185 reverse
ST89_156400	4.3	6.15	34.15	17.8	6.55	0	7.55	1.75	4.9	6.3	4.7	3.2	7.55	8	7.05	9.65	6.65	11.9	Uncharacterized conserved protein 1451235:1451771 reverse
ST89_156500	1.3	0	0	0	0	1.45	0	0	1.2	0	0	0.7	2.1	0	0.75	1.2	1	0.85	Predicted metal-sulfur cluster biosynthetic enzyme 1452283:1452642 forward
ST89_156600	25.7	21.1	8.95	17.1	14.65	6.85	18.05	14.8	18.55	12.55	15.7	12.9	16.4	20.35	18.25	22.9	21.45	21.75	Dihydroxyacid dehydratase/phosphogluconate dehydratase 1452790:1454493 reverse
ST89_156700	0	0	0	0	0	0	0	0	0	0	0	0	0	0	0	0	0.75	0	Predicted flavoprotein 1454621:1455802 forward
ST89_156900	2.85	0.9	0	1.95	0	2	2.1	4.35	2.95	0	1.45	4	3	2.3	2.6	3.9	3.5	3.8	Predicted S-adenosylmethionine-dependent methyltransferase 1456038:1456679 reverse
ST89_157000	2.35	0	0	8.35	9.6	0	1.7	0	2.95	0	0	4.6	2.25	2.3	2.85	3.05	6.15	4.6	Predicted choline kinase involved in LPS biosynthesis 1456689:1457480 reverse
ST89_157200	0	0	2.8	0	0	2.15	0	0	0	3.95	2.75	4.05	0	0	0.75	0	2.15	0	ABC-type multidrug transport system, ATPase component 1458572:1459303 reverse
ST89_157300	24.9	28.55	8.05	8.25	19.35	2	15.5	13.95	14.85	11.2	11	10.65	18.65	12.85	22.75	13.75	23.7	22.05	Diadenosine tetraphosphate (Ap4A) hydrolase and other HIT family hydrolase 1459368:1459787 forward
ST89_157400	0.85	0.9	7.1	7.45	5.4	4.15	0.85	1.7	0	3.9	1.8	5.1	1.35	1	3.1	1.2	1.75	1.9	Uncharacterized conserved protein 1459784:1460092 forward
ST89_157500	0	0	0	0	0	0	3.1	0	0.8	0	0	0	2.7	3.05	2.2	0	0	0	Uncharacterized conserved protein 1460134:1460814 reverse
ST89_157800	90.15	86.1	23.3	35.9	39.95	18.05	137.7	146.7	187	291.75	394.1	284.8	137.2	115.95	334	458.3	451.95	450.1	ATP-binding subunit of Clp protease and DnaK/DnaJ chaperones 1462081:1464180 reverse
ST89_158000	0	0	0	0	0	0	0.85	0	0	0	0	2.55	0	0	0	0	0	0	SAM-dependent methyltransferase 1465994:1466803 reverse
ST89_158100	0	0	0	0	0	0	0	0	1.2	0	0	0	0	0	0.75	0	0	0.7	Uncharacterized homolog of plant Iojap protein 1467059:1467412 reverse
ST89_158200	1.55	5.2	0	0	0	0	1.7	3.45	1.35	0	1.45	1.05	3	1.9	3.7	3.4	5.15	3.75	Predicted HD superfamily hydrolase involved in NAD metabolism 1467436:1468026 reverse
ST89_158300	9.9	0	0	24.25	19.55	14.15	9.4	8.7	7.35	7.25	6.95	15.45	9.15	8.3	6.7	3.3	8.15	5.7	Nicotinic acid mononucleotide adenylyltransferase 1468023:1468655 reverse
ST89_158400	11.95	33.55	0	0	2.05	6.35	3.5	7.4	3.25	2.15	0.95	1.05	6.5	4.45	4.2	2.9	5.4	8	Predicted RNA-binding protein containing KH domain, possibly ribosomal protein 1468759:1469076 reverse
ST89_158500	6.15	7.45	2.8	3.75	4.35	9.3	6.65	5.25	7.35	6.2	6.55	5.15	4.85	9.85	5.5	7.95	7.15	6.3	Predicted GTPase 1469315:1470433 reverse
ST89_158600	1.3	7.05	16.8	10.05	0	0	0	0	1.85	4.45	0.95	1.45	0	0.75	0	0	0	0	Predicted hydrolase of the HAD superfamily 1470433:1470960 reverse
ST89_159000	40.95	25.9	8.75	25	27.6	59.1	43.8	44.85	40.1	36.65	39.7	61.05	43.8	33.35	33.15	44.25	45.55	36.15	Asp-tRNA-Asn/Glu-tRNA-Gln amidotransferase B subunit 1472569:1474011 reverse
ST89_159100	25.3	19.75	13.05	25.3	26.85	65.05	36.5	31.75	35.05	18.55	31.8	65.75	31.45	28.1	29.6	35.95	28.8	31.55	Asp-tRNA-Asn/Glu-tRNA-Gln amidotransferase A subunit 1474011:1475477 reverse
ST89_159200	10.6	21.45	7.1	6.45	5.5	0	14	10.45	10.55	8.6	10.05	6.15	16.25	14.65	15.75	11.2	19.2	13.4	Asp-tRNA-Asn/Glu-tRNA-Gln amidotransferase C subunit 1475477:1475779 reverse
ST89_159700	1.05	0	2.8	3.55	0	0	0.85	0	0.7	1.1	0	5.15	2.55	2.15	2.45	2.2	1.5	2.8	ABC-type metal ion transport system, periplasmic component/surface antigen 1478826:1479674 reverse
ST89_159800	0	0	0	0	0	0	0	0	0	0	0	0	0.9	0	0	1.2	0	0	Amidase related to nicotinamidase 1479798:1480349 reverse
ST89_159900	20.4	12.4	77.1	61.15	23.1	19.25	15.9	13.5	13.55	29.25	24.9	22.65	10.1	11.35	12.4	14.25	15.15	13.95	Pleiotropic transcriptional repressor 1480412:1481197 reverse
ST89_160000	16.75	12.8	9.9	26.05	35.45	27.35	25.1	23.95	23.2	26.35	34.55	45.9	19.7	19.7	22.25	29.75	22.45	19.05	Aspartate/tyrosine/aromatic aminotransferase 1481457:1482671 reverse
ST89_160100	28.95	34.4	72.35	70.8	75.1	59.35	25.1	36.55	35	57.65	65.35	76.85	32.3	38.2	46.15	58.35	64.45	73.6	Universal stress protein UspA or related nucleotide-binding protein 1483026:1483478 forward
ST89_160500	0.85	0	0	1.8	0	1.45	0.95	1.7	2.65	6.15	3.7	5.1	0.9	0	2.45	2.3	5.75	2.25	Pyruvate-formate lyase-activating enzyme 1485121:1485921 reverse
ST89_160600	2.75	0	11.35	12.15	2.3	5.8	3.95	8.7	6.55	17.1	6.4	18.85	0	0	1.45	0	1.15	0.85	Hemolysins or related protein containing CBS domains 1486917:1488248 reverse
ST89_160700	0	0	0	3.75	2.3	2.15	0	0	2.15	1.6	0	1.45	0	0	0	1.2	2.25	0	ABC-type molybdenum transport system, ATPase component/photorepair protein PhrA 1488362:1489144 forward
ST89_160800	0	0	0	0	0	0	0	0	0.7	1.6	0	1.85	0	0	0	0	0	0	NhaP-type Na+/H+ and K+/H+ antiporter 1489766:1491832 reverse
ST89_160900	0	0	0	0	0	0	1.4	0	0	0	0	0	0	2.55	2.1	1.85	2.25	0.7	Uncharacterized conserved protein 1491841:1492083 reverse
ST89_161000	3.25	0	0	3.75	6.55	6.35	1.4	0.85	2.25	0	0	4.7	2.1	0	0	0	1.75	0.85	SAM-dependent methyltransferase 1492080:1492628 reverse
ST89_161100	1.55	0	0	11.25	4.6	0	0.85	1.75	1.6	0	1.35	8	0	0	0	0	0	0	Radical SAM superfamily enzyme 1492625:1493569 reverse
ST89_161200	9.4	7.95	38.55	44.6	27.35	26.4	4.9	1.3	1.85	9.55	9.3	16.35	8.75	4.8	3.35	4.9	8.25	3.55	Predicted secreted protein containing a PDZ domain and Lon-protease C-terminal proteolytic domain 1493654:1494730 reverse
ST89_161300	10.9	5.1	29.6	29.75	33.05	18.05	7.5	5.2	9.8	17.55	24.6	24.6	7.7	7.75	4.4	6.45	6.65	6.3	Phosphopantetheine adenylyltransferase 1494708:1495205 reverse
ST89_161400	0.85	0.9	0	0	0	1.45	3.1	1.7	2.85	0	0.9	3.7	0.9	1.55	3.65	3.7	2.15	1.9	N6-adenine-specific methylase 1495239:1495778 reverse
ST89_161500	19.55	17.85	8.95	10.2	11.9	5.1	14.2	9.6	14.15	11.4	11.45	10.6	14.4	14.15	11.05	17.55	11.75	12.75	Thioredoxin reductase 1495929:1496849 reverse
ST89_161700	15.6	23.3	92.6	63.5	60.1	21	7.45	10	9.55	23.65	15.25	22.9	9.5	7.5	4.2	5	5	5.95	ABC-type polar amino acid transport system, ATPase component 1497354:1498097 reverse
ST89_161800	0	0	0	0	0	0	0	0	0	3.8	0	0	0	0	0	0.75	0	0	ABC-type amino acid transport system, permease component 1498097:1499020 reverse
ST89_161900	8	3	31.1	31.95	14	16.05	18.45	9.15	17.35	75.45	37.35	51.95	18.65	22.95	18.55	19.95	22.2	17.15	ABC-type amino acid transport/signal transduction system, periplasmic component/domain 1499231:1500061 reverse
ST89_162000	0	0	0	0	0	0	0	0	0	0	0	0	0	0	0	0	0	1.55	Predicted protein 1500521:1500754 reverse
ST89_162200	64.5	41.8	27.35	38.15	27.1	20.25	52	49.65	84.2	105.45	112.8	116.8	49.3	41.3	85.05	171.5	101.15	106.75	Pyruvate-formate lyase 1502434:1504743 forward
ST89_162800	0	0	0	1.8	0	0	0	0	0	0	0	0	0	0	0	0	0	0	ABC-type uncharacterized transport system, ATPase component 1508681:1509331 reverse
ST89_162900	0	0	0	0	0	0	0	0	0	0	0	0	0	0.75	0	0	0	0	Beta-lactamase class C and other penicillin binding protein 1509534:1510490 reverse
ST89_163000	11.8	6.9	0	0	0	5.4	10.9	2.6	5.85	4.45	2.75	8.65	8.4	11.35	7.95	7.05	6.25	9.2	Uncharacterized conserved protein 1510490:1511245 reverse
ST89_163200	0	0	0	0	0	0	0	0	0	1.1	0	0	0	0	0	1.45	1.5	1.05	Glycerol uptake facilitator or related permease (Major Intrinsic Protein Family) 1511976:1512839 reverse
ST89_163300	16.5	11.6	0	7.45	2.3	0	16.2	21.3	23.05	20.95	20.35	11.6	17.75	16.05	24.25	27.05	34.45	30.1	X-prolyl dipeptidyl aminopeptidase 1512960:1515227 forward
ST89_163925	0	0	0	0	0	0	0	0	0	0	0	0	0.9	0	0	1.85	0.75	0	Transposase ISSth1 (orf1), IS3 family 1517978:1518664 forward
ST89_165600	0	0	0	0	0	0	0	0	0	0	0	0.7	0	0	0	0	0	0	ABC-type multidrug transport system, ATPase and permease component 1529660:1531405 reverse
ST89_165700	0	0	0	0	0	0	0	0	0	0	0	0	0	0	0.95	0	0	0	ABC-type multidrug transport system, ATPase and permease component 1531398:1533155 reverse
ST89_166000	0.85	3.1	0	0	0	1.45	5.25	3.5	3.7	0	2.4	9.7	0	0.75	2.2	2.65	1.5	0.85	Predicted Fe-S-cluster redox enzyme 1534283:1535452 reverse
ST89_166100	0	0	0	0	0	0	2.2	0	2.25	2.85	4.15	3.25	0.9	1.15	0	0	2.5	2	Uncharacterized protein conserved in bacteria 1535456:1536178 reverse
ST89_166200	0	0	0	0	0	0	0	0	0.8	0	0	0	0	0	0	0	0	0	5'-nucleotidase/2',3'-cyclic phosphodiesterase or related esterase 1536233:1537633 reverse
ST89_166400	12.6	9.85	8.05	16.95	9.85	21.3	14.2	12.6	13.7	10.7	11.55	27.65	12.75	9.6	7.75	9.15	13.4	11.85	Superfamily II DNA and RNA helicase 1538436:1539779 reverse
ST89_166600	2.85	0	18.05	25.35	19.8	2.9	0	0	0	0	1.45	1.05	1.8	3.15	0	0	0	0	Cell division protein FtsI/penicillin-binding protein 2 1540878:1543145 reverse
ST89_166700	0	0	0	0	0	0	0	0	0	0	0	0	0	1.55	0	0	0	0	Protein required for the initiation of cell division 1543149:1543469 reverse
ST89_166800	14	13.05	7.25	16.8	18.75	27.15	6.2	4.8	6.25	1.75	4.2	10.55	5.75	5.05	6.45	4.9	5.65	5.85	Predicted S-adenosylmethionine-dependent methyltransferase involved in cell envelope biogenesis 1543472:1544422 reverse
ST89_167500	17.2	4	0	0	0	15.6	10.3	11.3	10.05	7.35	8.65	10.6	6.65	5.7	8.55	4.5	6.9	7.65	Gamma-glutamyl phosphate reductase 1547417:1548667 reverse
ST89_167600	0	0	0	0	0	2	0	1.7	2.5	0	0	1.4	0	0	0	0.75	0	1.05	Glutamate 5-kinase 1548669:1549472 reverse
ST89_167700	0	0	0	0	0	0	1.25	0.85	1.5	2.15	0.9	1.4	0.9	0.75	0.75	1.2	3.15	0.7	ABC transporter, permease protein 1549593:1551182 reverse
ST89_167800	0	0	4.7	10.2	4.1	0	7.15	4.35	9.6	26.05	13.4	16.55	5.6	1.55	4.35	6.7	4.5	5.85	ABC-type multidrug transport system, ATPase component 1551185:1551916 reverse
ST89_168100	4.25	0	1.85	7.35	0	0	2.1	2.6	5.6	1.6	3.25	1.05	4.05	1.55	3.7	5.85	3	3.15	ATP-dependent exoDNAse (exonuclease V) beta subunit (contains helicase and exonuclease domains) 1553274:1556927 reverse
ST89_168200	0	0	0	0	0	0	1.8	0	0	2.3	0.95	0	1.2	0.75	0.95	2.6	0	1.05	ATP-dependent nuclease, subunit B 1556917:1560237 reverse
ST89_168300	0	0	0	0	0	0	0	0	0	1.1	0	0	0	0	0	0	0	0	Uncharacterized conserved secreted protein 1560728:1561423 reverse
ST89_168400	3.25	0	7.1	6.45	0	7.55	1.8	0	0	0	0.95	2.2	0.9	1.75	0	1.95	1	1.4	Response regulator of the LytR/AlgR family 1561428:1561874 reverse
ST89_168900	0	0	0	0	0	0	0	0	0.8	0	0	0.7	0	0	0	1.2	0.75	0	Uncharacterized protein conserved in bacteria 1564316:1565701 reverse
ST89_169000	0	0	0	0	0	0	0	0	0	0	0	0.7	0	0	0	1.1	0	0	L-asparaginase 1565817:1566740 forward
ST89_170000	0	0	1.85	1.95	0	0	0	0	1.05	1.6	0	3.25	0	0	0	0	2.25	0	RecG-like helicase 1567509:1569527 reverse
ST89_170100	0	0	0	0	0	0	0	0	0.7	0	0	1.15	0	0	0	0	0	0	Alanine racemase 1569656:1570759 reverse
ST89_170300	24.45	18.8	15.45	17.7	19.8	13.75	18.9	15.7	17.3	14.45	13.9	12.3	20.5	12.25	15.9	21.65	17.3	19.75	3-deoxy-D-arabino-heptulosonate 7-phosphate (DAHP) synthase 1571143:1572174 reverse
ST89_170400	72.5	94.2	35.7	45.6	33.5	91.9	54.35	53.55	55.4	48.7	48.55	43.1	55.85	40.75	53.35	46.3	63.5	57.6	3-deoxy-D-arabino-heptulosonate 7-phosphate (DAHP) synthase 1572272:1573303 reverse
ST89_170500	54.1	61.25	71.95	136.45	142.2	163.7	61.75	55.3	52.8	78.8	67.05	157.25	67.85	61.5	43.95	52.15	49.7	56.2	Preprotein translocase subunit SecA (ATPase, RNA helicase) 1573327:1575876 reverse
ST89_170900	0	0	0	0	0	0	0	0	1.2	0	1.35	2.55	0	0	0	0	0	0	Transcriptional regulator and fructokinase 1577419:1578312 reverse
ST89_171000	6.2	11.3	23.6	21.4	5.5	9	15.7	17	22.05	95.95	35.75	44.25	16.4	14.9	24.05	34.85	35.45	24.25	sucrose PTS, EIIBCA 1578497:1580398 reverse
ST89_171100	1.3	0	0	0	0	0	3.1	3.5	2.05	0	0.9	2.9	2.7	1.9	2.85	6.55	4.25	5.3	beta-fructofuranosidase 1580647:1582089 forward
ST89_171200	0	0	0	0	0	0	0.85	0.85	1.85	0	1.85	0.7	0.9	0	0.95	0	1	0.7	Sucrose operon repressor, HTH and periplasmic binding domains 1582098:1583063 forward
ST89_171300	0	0	0	0	0	0	1.7	2.6	3.45	0	0.95	1.15	0.9	2.55	2.1	4.05	3	1.05	Transcription termination factor 1583153:1583587 reverse
ST89_171400	42.45	11.5	17.65	23.05	32.25	45.35	13.2	50.95	17.75	8.4	8.8	14.55	22.75	17.15	27.2	10.7	15.4	17.35	Uncharacterized protein conserved in bacteria 1583580:1583969 reverse
ST89_171500	19.95	22.2	10.25	7.35	4.1	1.45	31.8	23.1	24.95	14.7	19.3	16.85	36.4	52.45	41.9	42.15	32.95	36.7	Translation elongation factor P (EF-P)/translation initiation factor 5A (eIF-5A) 1584040:1584600 reverse
ST89_171600	0.85	0	0	0	0	0	3.1	0	2.65	1.1	0.9	0.75	1.35	1.9	3.6	3.55	5.75	3.1	Deoxycytidylate deaminase 1584713:1585168 reverse
ST89_171700	0	0	0	0	0	0	0	0	0	0	0	1.4	0	0	0	0	0	0	aminopeptidase P 1585187:1586248 reverse
ST89_172200	19.55	12.75	148.9	88.8	43.65	89.05	9.2	5.65	14.1	41	24.6	58.8	15.65	12.1	9.8	12.55	14.4	11.9	Excinuclease ATPase subunit 1588768:1591593 reverse
ST89_172300	0	0	0	0	0	0	0	0	0.7	2.85	0	2.55	0	0	0.75	0	0.75	0.7	Mg2+ and Co2+ transporter 1591902:1592846 forward
ST89_172400	0	0	0	0	0	0	6.6	6.95	6.25	23.15	9.3	5.5	7.85	5.05	7	10.6	6	5.6	Uncharacterized membrane-bound protein conserved in bacteria 1592917:1593588 forward
ST89_172600	226.1	327.15	56.9	38.35	52.2	2.15	33.3	33.1	22.65	18.15	22.95	13.75	42.1	26.85	22.25	16.7	31.3	34.1	Ribosomal protein S18 1594713:1594952 reverse
ST89_172700	28.1	31.85	72.9	51.9	15.65	12.45	34.8	25.25	23.35	32.55	24.05	19.05	37.15	39	26.3	15	24.9	29.05	Single-stranded DNA-binding protein 1594994:1595512 reverse
ST89_172800	101.7	134.05	81.1	67.95	82.95	32.9	104.7	59.25	75.85	44.2	55.75	39.05	118.15	112.7	84.95	64.2	99.3	79.2	Ribosomal protein S6 1595524:1595814 reverse
ST89_173000	0	0	0	1.8	0	0	0	0	0	0	0	0	0	0	0	0	0	0	A/G-specific DNA glycosylase 1597526:1598677 forward
ST89_173600	21.4	7.15	106.9	125.05	27.25	2.9	15.4	19.2	17.7	53.6	30.1	12.35	20.45	18.05	16.5	20.15	20.95	19.05	DNA polymerase I - 3'-5' exonuclease and polymerase domains 1600504:1603143 reverse
ST89_173700	4.55	4	3.75	15.75	8.85	24.7	8.4	10	15.7	11.5	12.1	22.2	10.5	7.5	9	11.7	13.4	9.2	DNA structure-specific ATPase involved in suppression of recombination, MutS family 1603350:1605701 forward
ST89_173900	24.5	15.9	3.75	5.5	11.7	8.75	18.3	19.6	13.5	13.5	10.6	14.5	20.65	15.9	15.1	11.6	7.25	15.55	Uncharacterized conserved protein 1606341:1606658 reverse
ST89_174000	1.9	0	16	3.75	0	4.4	3.1	0	3.5	2.15	4.2	3.65	0.9	1.55	2.45	2.95	4	1.9	Ribonuclease HIII 1606972:1607862 forward
ST89_174100	3.25	3.1	14.9	24.4	13.05	8.5	3.05	2.6	3.65	14.45	11.55	21.1	5.85	2.55	2.85	4.65	5.65	4.6	Signal peptidase I 1607881:1608504 forward
ST89_174200	0	0	0	0	0	2.9	0	0	0	0	0	1.15	0	0	0	1.2	1.5	0	ATP-dependent exoDNAse (exonuclease V), alpha subunit - helicase superfamily I member 1608566:1611070 forward
ST89_174500	0	0	0	0	0	0	0	3.95	1.05	1.1	0.9	3.25	0	0	0.75	1.95	1.15	0.7	Metal-dependent protease with possible chaperone activity 1612185:1613198 reverse
ST89_174600	0	0	0	0	0	0	0	0	0	0	0	0.75	0	0	0	1.2	0	0	Acetyltransferase 1613198:1613638 reverse
ST89_174700	0	0	0	0	0	2.15	0	0	1.05	1.2	1.85	1.05	0	1	0	0	0	0	Inactive homolog of metal-dependent protease, putative molecular chaperone 1613613:1614299 reverse
ST89_174800	40.6	42.4	88.3	57.1	28	17.55	22.3	21.75	18.95	18.6	16.7	16.25	28.65	23.75	23.65	10.95	14.65	31.7	Predicted RNA binding protein, contains RRM domain 1614562:1614792 forward
ST89_174900	9	8.95	13.2	18.8	4.6	17.35	11.1	20.45	17.8	21.8	14.8	28	15.2	11.7	12.4	18.15	18.95	17.85	mRNA degradation ribonuclease J1/J2, metallo-beta-lactamase superfamily enzyme 1614797:1616479 forward
ST89_175100	26.3	16.4	2.8	13.9	4.6	9.2	83.85	75.3	83.6	73.5	83.2	55.65	46.25	48.05	55.6	71.05	55.95	60	Glutamine synthetase 1617309:1618652 reverse
ST89_175200	13.1	16.7	45	17.6	2.3	0	12.9	8.25	10.6	18.55	9.3	6.15	14.3	15.4	16.35	14.75	21.2	15.75	glutamine synthetase repressor 1618701:1619075 reverse
ST89_175500	728.4	576.4	178.6	174.15	175.75	60.25	761.05	1027.05	1093.95	858.75	903.85	427.7	748.6	736.35	982.55	742.3	763.35	758.25	3-phosphoglycerate kinase 1620877:1622076 reverse
ST89_176100	1080.95	1105.35	342.15	394.35	414.8	179.2	892.95	872.95	867.8	832.65	864.45	440.85	788.1	1026.35	912	846.35	745.6	755.25	Glyceraldehyde-3-phosphate dehydrogenase 1625418:1626428 reverse
ST89_176200	267.9	275.7	128.25	160.25	133.65	94.65	343.2	340.45	325.3	318	357.7	272.75	371.65	331.9	351.3	403.2	371.6	369.65	Translation elongation factor (GTPase) 1626615:1628696 reverse
ST89_176300	91.95	209.65	52.75	51.35	51.6	19	125.35	107.1	123.9	75.25	108.05	59.85	136.75	174.4	112.9	87.75	92.5	100.15	Ribosomal protein S7 1628917:1629387 reverse
ST89_176400	51.95	142.9	57.85	42.4	61.7	10.15	40.9	43.55	31.1	37.4	25.25	26.6	62.85	72.6	77.25	51.05	72.05	63.75	Ribosomal protein S12 1629406:1629819 reverse
ST89_176500	9	0	20.45	19.65	17.85	11.45	4.9	2.2	4.45	6.65	5.1	9.5	4.7	3.8	1.5	5.85	4.75	4.85	Adenine/guanine phosphoribosyltransferase or related PRPP-binding protein 1630036:1630860 reverse
ST89_176600	0	0	0	0	0	0	3.5	3.9	4.4	6.05	4.65	2.8	3.45	0	3.95	5.1	4.5	1.9	Predicted HD-superfamily hydrolase 1630954:1631895 reverse
ST89_176700	3.7	0	15.55	26.25	8.7	12.45	4.9	1.75	6	19.1	14.8	21	3.15	1.75	3.45	1.45	1.15	3.1	Uncharacterized protein conserved in bacteria 1631885:1633159 reverse
ST89_176900	6.65	1.35	7.25	4.65	7.8	0	8.85	6.1	8.05	7.95	8.8	7.15	7.25	6.5	5	5.95	6.5	5	Pentose-5-phosphate-3-epimerase 1633786:1634445 reverse
ST89_177000	0	0	0	3.75	2.05	0	1.4	1.3	1.05	0	0	5	2.55	0.75	2.6	0.75	2.15	1.4	Predicted GTPase 1634453:1635325 reverse
ST89_177200	0	0	0	0	2.3	2.15	3.95	7.4	4.05	4.55	5.1	5.5	4.35	1.55	2.45	4.5	3.75	2.4	Dimethyladenosine transferase (rRNA methylation) 1635582:1636454 reverse
ST89_177300	0	0.9	0	0	0	0	0	1.7	0	0	0	0.7	0.9	1	0	1.2	2	0	Ribonuclease M5 (Toprim domain) 1636599:1637159 reverse
ST89_177400	0.85	0	0	1.8	0	3.6	2.25	0	1.35	1.1	0.9	4.05	0	0.75	1.15	1.1	2.15	1.55	Mg-dependent DNase 1637152:1637928 reverse
ST89_177501	1.3	0	0	0	0	1.45	2.2	0.85	0.7	2.3	0.9	2.1	0	1.15	2.2	1.2	1.15	1.05	Conserved hypothetical protein stu1802; putative CoA binding protein 1637982:1638413 reverse
ST89_177600	14.2	3.45	5	10.2	0	0	18.4	12.65	8.4	11.95	11	12.35	21.1	17.45	15.9	15.7	17.15	19.85	Thiol-disulfide isomerase and thioredoxins 1638473:1638787 reverse
ST89_177700	1.3	0	0	3.9	3.45	0	2.1	2.6	3.65	5.55	5.6	9	3.45	1	2.6	4.75	2	3.8	Predicted phosphatase homologous to the C-terminal domain of histone macroH2A1 1638983:1639765 forward
ST89_177900	7.5	0	0	0	0	3.6	4.35	4.8	2.55	1.1	0	3.25	4.5	2.7	5.1	7.1	6.9	3.55	Thioredoxin domain containing protein 1640226:1640561 reverse
ST89_178500	17.4	1.8	16.55	50.35	61.55	25.9	6.6	5.7	4.1	3.35	5.05	11.7	5.45	1.15	2.1	4.75	4	3.95	Queuine/archaeosine tRNA-ribosyltransferase 1646384:1647526 reverse
ST89_178800	10.75	19.75	7.8	11.25	2.05	10.45	11.55	10.45	14.4	9	12.95	9.75	9.6	10.35	10.4	11.6	8.4	11.65	Predicted RNA-binding protein 1649452:1650501 reverse
ST89_178900	0	0	0	0	0	0	0	0	0	1.2	0	1.45	0	0	0	0.75	1	0	Preprotein translocase subunit YidC 1650513:1651319 reverse
ST89_179000	3.7	5.85	0	0	0	0	3.1	1.75	2.65	3.35	0	1.85	3	0	2.85	3.55	2.25	2.75	RNase P protein component 1651434:1651769 reverse
ST89_179100	0	0	0	0	0	0	0	0	1.2	2.8	0	0	0	1.9	0	2.2	0	0	Argininosuccinate lyase 1651854:1653239 reverse
ST89_179200	3.25	0	0	1.8	0	1.45	6.2	3.05	4.45	5	2.25	4.75	3.15	4.05	5.65	1.45	4.4	5.45	Argininosuccinate synthase 1653576:1654775 reverse
ST89_179300	54.55	38.2	18.05	27.15	22.65	63	44.95	41.4	42.1	40.45	38.35	32.6	51.65	56.5	44.7	52.85	58.75	48.2	Glutamyl- and glutaminyl-tRNA synthetase 1655678:1657132 reverse
ST89_179700	249.05	278.1	126.45	95.85	179.6	82.6	145.6	117.1	119.3	64.95	85.1	87.65	117.9	189.6	108.05	154.85	96.35	104.35	Ribosomal protein L1 1658460:1659149 reverse
ST89_179800	153.3	174.5	116.9	89.4	128.95	42.9	79.1	60.95	61.6	43.2	78.35	51.45	84.4	112.45	102.65	62.25	74.6	70.85	Ribosomal protein L11 1659249:1659674 reverse
ST89_180000	8.75	29.2	6.3	0	6.65	0	19.5	17.4	13.55	12.3	13.85	9.8	18.35	18.7	26.55	102.45	18.25	20.95	Carbonic anhydrase 1660291:1660788 reverse
ST89_180300	0	0	0	21.35	24	17.35	2.65	2.6	2.15	2.7	4.2	15	2.1	0.75	1.15	0.75	3.25	0.85	Predicted ATP-dependent serine protease 1661715:1662932 reverse
ST89_180400	1.9	0	0	4.7	0	0	7.45	5.25	9.55	6.05	4.15	2.55	9.15	9.8	10	3.3	7.5	9.4	dUTPase 1663254:1663700 reverse
ST89_180501	0	0	0	0	0	0	0	0	1.5	0	0	0	0	0	0	0	0	0	Oxidoreductase, putative; NADPH-dependent fmn reductase 1663914:1664066 forward
ST89_180900	18.6	4.9	8.2	8.4	6.55	11	27.9	24.4	20.6	26.95	26.9	26.75	27.2	16.95	18.85	29.7	22.7	18.85	Glycerol-3-phosphate dehydrogenase 1667391:1668413 forward
ST89_181000	72.05	79.1	57.15	56.6	80.55	82.45	56.9	56.6	51.65	56.9	62.55	55.5	65.6	73.7	70.7	65.4	63.35	69.3	UDP-glucose pyrophosphorylase 1668432:1669346 forward
ST89_181200	7.25	3.15	0	0	0	4.15	4.75	4.8	3.6	2.3	4.7	3.25	3.9	5.3	4.7	4.9	4.5	3.3	5-formyltetrahydrofolate cyclo-ligase 1670057:1670584 reverse
ST89_181300	0	0	0	0	0	0	3.05	0.85	0.8	1.1	0	0	0.9	1.15	1.15	1.85	2.5	1.7	Metal-dependent amidase/aminoacylase/carboxypeptidase 1670653:1671786 reverse
ST89_181400	11.9	15.15	3.75	1.8	2.05	6.35	34.9	28.3	51.75	24	29.75	20.45	36.25	31.5	39.2	56.5	42.3	35.55	Galactoside O-acetyltransferase 1671865:1672563 reverse
ST89_182200	0	0	0	0	0	0	4.9	0.85	1.5	0	0	0	3.15	2.3	1.15	1.1	1.15	1.55	Predicted redox protein, regulator of disulfide bond formation 1677184:1677411 reverse
ST89_182400	8.55	9.3	0	0	6.15	0	12	14.35	15.45	16.2	9.25	5.95	16.1	14.9	19.25	22.9	19.95	16.85	EMAP domain 1678595:1679218 reverse
ST89_182500	0	0	0	0	0	0	3.4	3.05	1.5	1.1	1.45	0	2.55	0	3.6	0	1.15	2.1	Thiol-disulfide isomerase and thioredoxins 1679228:1679542 reverse
ST89_182700	4.85	0.9	0	2.9	0	0	5.2	5.65	4.55	9	4.15	6.1	5.6	5.35	7.55	12.95	10	7.05	glutamyl aminopeptidase 1679923:1680990 forward
ST89_182800	0	0	0	0	0	0	0.95	0	1.9	0	0.9	2.15	0	1	2.2	4.15	4.5	3.1	Pyrroline-5-carboxylate reductase 1681006:1681776 forward
ST89_183400	15.85	4.9	0	3.55	0	18.5	10.55	9.15	11.5	11.2	11.95	15.1	11.55	14.9	9.1	17.65	16.7	12.5	Acetate kinase 1684198:1685391 reverse
ST89_183500	4.75	0	0	4.7	0	7.85	3.55	4.35	3.95	0	2.75	5.15	3.8	4.2	3.85	4.65	0.75	2.95	Adenine-specific DNA methylase 1685447:1686403 reverse
ST89_183600	0	0	0	0	0	0	0	0	0	0	0	0	0	0	0.75	0	0	0	Uncharacterized conserved protein 1686448:1686765 reverse
ST89_184300	0	0	0	0	0	0	0.85	0	0	0	0	0.7	0	0	0	0	0	0	Uncharacterized protein conserved in bacteria 1690144:1690506 reverse
ST89_184400	101	115.4	569.25	292.15	161.55	123.55	83.85	93.15	99.5	136.4	101.3	111.45	88	98.25	91.2	113.95	133.9	99.3	DNA-directed RNA polymerase, beta' subunit/160 kD subunit 1690664:1694302 reverse
ST89_184500	153.85	134.5	507.6	359.5	186.2	123.75	130.4	147.15	122.8	194.15	145.9	117.15	144.55	133.3	124.95	167.1	130.2	144.65	DNA-directed RNA polymerase, beta subunit/140 kD subunit 1694403:1697984 reverse
ST89_184600	0	0	1.85	4.65	0	0	0	0	0.8	1.2	0.95	0.7	0	0.75	1.15	0	0.75	0	Membrane carboxypeptidase (penicillin-binding protein) 1698347:1700770 reverse
ST89_184700	61.15	31.6	24.4	31.55	36.75	101.1	92.05	79.2	72.4	106.95	69.25	68.55	88	63.7	81.85	96.75	90.6	105.15	Tyrosyl-tRNA synthetase 1700871:1702127 forward
ST89_184800	24.05	15.75	2.8	10.35	0	11.45	32.8	21.35	31.4	20.7	23.1	27.75	26.45	33.65	30.75	33	39.7	31.4	Ketol-acid reductoisomerase 1702253:1703275 reverse
ST89_184900	4.75	0	5	0	0	11.15	0	2.15	0.7	0	2.3	3.3	0	0	0	1.2	0	0.7	Acetolactate synthase, small (regulatory) subunit 1703351:1703827 reverse
ST89_185000	0.85	0	0	1.8	0	1.45	3.5	0.85	4.05	1.6	2.8	5.75	2.7	1.9	2.85	5.6	3.65	1.75	Thiamine pyrophosphate-requiring enzyme (acetolactate synthase, pyruvate dehydrogenase (cytochrome), glyoxylate carboligase, phosphonopyruvate decarboxylase) 1703820:1705520 reverse
ST89_185400	28.7	25.6	8.75	14.05	11.8	63.6	44.1	39.15	45.4	31.25	47.05	53.2	32.95	42.75	28.55	45.2	31.55	30.85	Predicted kinase related to dihydroxyacetone kinase 1707545:1709212 reverse
ST89_185500	115.1	43.95	14.15	22.55	18.85	22.75	69.9	120.6	35.1	50.9	29.35	29.7	75.75	63.8	97.15	43.2	74.2	71.3	Uncharacterized protein conserved in bacteria 1709212:1709577 reverse
ST89_185700	7.7	4.9	0	0	0	0	17.3	16.55	14.4	10.55	11	8.9	11.6	9.85	14.4	13.4	18.8	12.7	Threonine synthase 1711034:1712518 reverse
ST89_186000	20.35	8.25	1.85	9.5	2.3	0	25.5	22.65	27.8	22.35	19.05	17.85	21.35	20.1	22.1	22.4	29.55	21.65	neutral endopeptidase 1715840:1717735 reverse
ST89_186500	0	0	0	0	0	0	0	0	1.5	0	0.9	0	0	1.5	0.75	0	0	1.05	Uncharacterized protein conserved in bacteria 1720883:1721443 reverse
ST89_186866	0	0	0	0	0	0	2.65	0	1.85	0	0.9	0	0.9	0	0	0.75	1	1.4	Hypothetical protein pNZ4000_15 [Lactococcus lactis subsp. cremoris]; ORF3 1723904:1724200 reverse
ST89_186966	0	0	0	0	0	0	0	0	0.7	1.6	0.95	0.7	2.7	0	0	1.85	0	0	Cadmium efflux ATPase CadA 1725263:1727380 forward
ST89_187033	1.55	0	10.85	9.3	0	0	0	0	0	2.8	0	0	1.35	0	0	0.75	1.5	0.7	Restriction-modification enzyme type I S subunit; specificity determinant HsdS 1727746:1728969 reverse
ST89_187066	5.15	0	21.1	16.45	10	3.45	5.85	4.8	6.65	11.3	10.95	4.4	5.9	2.55	4.7	2.2	3.65	3.8	Restriction-modification enzyme type I M subunit; type IC modification subunit HsdM 1728962:1730557 reverse
ST89_187600	457.55	371.85	133.15	156.75	176.5	184.5	407.4	468	446	423.3	409.3	304	440.45	410.8	498.75	367.65	401.35	439.65	Fructose/tagatose bisphosphate aldolase 1736543:1737424 reverse
ST89_188000	272.2	305.9	111.1	80.3	118	66.8	218.85	284.35	167.8	69.3	102.25	91.5	245.4	223.75	196.1	150.25	128.65	190.3	Ribosomal protein L17 1740474:1740860 reverse
ST89_188100	87.25	98.8	268.05	149	71.95	38.4	80.7	81.4	73.05	107.15	93.15	70.2	98.05	100.6	84.55	97.75	103.65	88.85	DNA-directed RNA polymerase, alpha subunit/40 kD subunit 1740878:1741816 reverse
ST89_188200	51.85	141.6	35.55	15.9	37.75	8.85	90.4	73.55	71.7	47.5	40.35	32.55	78.9	171.2	69.75	50.3	86.5	76.65	Ribosomal protein S11 1741865:1742248 reverse
ST89_188300	36.4	152.6	29.7	12.3	25.85	3.95	172.35	216.8	94.95	82.95	58.55	41.85	166.05	99	151.9	71.15	95.65	90.9	Ribosomal protein S13 1742276:1742641 reverse
ST89_188400	6.2	9.75	0	0	2.3	0	7.05	7.85	6.15	4.45	4.2	3.65	11.25	15.25	8.95	13.85	12.75	7.9	Ribosomal protein L36 1742659:1742775 reverse
ST89_188500	0	0	0	0	0	0	5.75	4.75	2.95	2.3	1.85	0.7	7.1	5.75	3.85	5.35	3.9	5.3	Translation initiation factor 1 1742801:1743019 reverse
ST89_188600	23.6	29.9	19.35	13	16.45	11.55	25.55	26.55	21.7	23.15	20.35	14.45	37.15	40.3	24.85	38.15	36.3	45.8	Adenylate kinase 1743137:1743793 reverse
ST89_188700	0	0	0	0	0	0	0	0	0	0	0	0	0	0	0	1.85	0	0	Preprotein translocase subunit SecY 1743925:1745220 reverse
ST89_188800	123.8	230.25	100.55	85.75	96.45	17.85	83.95	87.05	63.2	44.45	54.75	41.7	139.15	160	112.05	106.75	101.6	116.35	Ribosomal protein L15 1745237:1745677 reverse
ST89_188900	76.4	79.2	34.2	23.35	30.55	4.15	43.15	46.6	39.05	30.25	32.4	29.25	60.35	67.65	56.75	49.45	66.5	59.1	Ribosomal protein L30/L7E 1745805:1745987 reverse
ST89_189000	251.8	295.25	134.95	106	144.3	154.8	249.05	194.65	246.55	79.85	178.2	142.8	306.75	405.6	350.7	304.35	456.45	384.55	Ribosomal protein S5 1746002:1746496 reverse
ST89_189100	98.1	119.2	67.1	51.4	50.95	18.1	115.75	106.65	116.95	69.75	65.55	50.7	113.55	124.85	84.5	114.95	84.3	101.5	Ribosomal protein L18 1746515:1746871 reverse
ST89_189200	111.1	121	57.55	47.4	62.8	6.55	94.3	65.35	63.5	63.95	67.25	47.85	118.4	122.1	114.15	86.75	131.6	101.05	Ribosomal protein L6P/L9E 1746961:1747497 reverse
ST89_189300	160.05	152.35	60	36.4	37.65	40.3	340.45	326.1	281	131.55	128.45	73.9	283.6	290.5	275.3	240.35	270.9	232	Ribosomal protein S8 1747624:1748022 reverse
ST89_189400	0.85	18.2	0	0	0	0	0	0	1.6	0	0	0	0	7.15	0	15.9	0	3.75	Ribosomal protein S14 1748145:1748330 reverse
ST89_189500	220.85	299.3	138.35	133.95	186.1	103.45	142.7	94.5	115.1	91.75	102.2	83.25	148.25	202.1	153.15	170.15	143.95	134.45	Ribosomal protein L5 1748348:1748890 reverse
ST89_189600	93.1	117.3	36.1	26.25	25.85	23.75	75	94.45	44.95	43.1	38.35	40.2	113.5	73.05	125.8	61.75	109.4	108.25	Ribosomal protein L24 1748917:1749222 reverse
ST89_189700	106	152.25	69.75	55.8	80.35	64.3	65.35	58.35	45.55	33.35	41.8	39.4	86.05	106.95	83.05	74.8	102.3	93.65	Ribosomal protein L14 1749303:1749671 reverse
ST89_189800	49.55	113.35	22	12.15	11.55	3.45	16.1	12.2	10	5.1	9.35	10.45	23.2	27.35	29.85	16.55	27.7	28.1	Ribosomal protein S17 1749696:1749956 reverse
ST89_189900	70	115.55	65.25	35.3	43.05	22.05	31.25	15.25	47.5	21.8	53.5	23.6	65.75	146.25	40.65	34	35.8	31.85	Ribosomal protein L29 1749984:1750190 reverse
ST89_190000	217.45	208.15	67.45	60.45	85.25	12.75	183.9	135.35	86.25	61.6	59.2	64.7	217.85	108.3	100.25	51	150.35	157.65	Ribosomal protein L16/L10E 1750200:1750613 reverse
ST89_190100	81.3	170.15	76.15	106.7	169.4	227.55	47.25	65.35	45.6	49.9	62.05	105.7	46.7	55.5	50.9	56.7	57.5	55.25	Ribosomal protein S3 1750617:1751270 reverse
ST89_190200	122.7	189	82.8	54.9	110.8	58.25	98.4	82.75	95.2	52.15	70	45.3	123.1	155.45	106.15	70.9	88.4	76.7	Ribosomal protein L22 1751283:1751627 reverse
ST89_190300	102.8	187.15	82.2	55.25	76.15	2.95	91.5	52.65	38.65	36.95	31.5	41	116.55	72.5	58.2	25.9	85.25	106.45	Ribosomal protein S19 1751643:1751921 reverse
ST89_190400	235.05	258.4	156.25	136.45	156.65	278	182.15	71.85	69.05	60.25	147.35	75.2	107.2	300.45	123.25	96.65	88.55	98.2	Ribosomal protein L2 1752015:1752848 reverse
ST89_190500	119.25	228.6	50.25	47.4	57.45	56.55	120.35	47.45	34.75	37.65	39.9	32.75	87.3	164.35	76.75	46.25	86.9	74.85	Ribosomal protein L23 1752866:1753162 reverse
ST89_190600	364.2	454	170.35	148.2	174.75	635.8	283.15	183.3	194.9	116.65	232.45	215.8	300.6	287.15	270.5	165.45	259.5	258.45	Ribosomal protein L4 1753162:1753785 reverse
ST89_190700	152.05	180.25	93.3	131.05	156.35	202.75	184	174.55	131.8	105.55	102.95	62.3	203.75	152.5	164.5	95.25	196.35	199.9	Ribosomal protein L3 1753810:1754436 reverse
ST89_190800	74.1	110.95	41.9	29.75	40.85	15.15	32.9	39.2	90.9	24.8	32.2	23.2	35.45	75.55	43.5	170.3	84.3	39.55	Ribosomal protein S10 1754553:1754861 reverse
ST89_190900	2.35	1.1	10.25	21.6	26.2	12	5.9	6.95	3.75	6.8	6.9	18.4	2.7	0.75	1.5	1.85	0.75	2.15	Holliday junction resolvasome, helicase subunit 1755105:1756061 reverse
ST89_191000	0	0	0	0	0	0	0	0	0	3.25	0	2.1	0	0.75	0	0	0	0	Predicted acyltransferase 1756189:1758012 reverse
ST89_191100	0	0	0	0	0	0	0	0	0	0	0	0	0.9	0	0	0	0	0	Uncharacterized protein conserved in bacteria 1758009:1758419 reverse
ST89_191200	0	0	0	0	0	0	0	0	0	0	0	2.15	0.9	0.75	0.75	0	1.5	0	Protein-tyrosine-phosphatase 1758416:1758850 reverse
ST89_191300	27.3	25.3	12.9	22.3	17.2	31	32.95	33.55	41.25	27.2	34.5	42.1	42.05	47.2	36.25	80	42.8	41.5	Adenylosuccinate synthase 1759133:1760425 reverse
ST89_191900	0	0	0	0	0	0	0	0	1.05	0	0	0	0	0	0	0	0	0	Transcriptional regulator, xre family 1765782:1766654 forward
ST89_193500	0	0	0	0	0	8.75	0.95	0.85	0	0	0	9.25	0	0	0	0	0	1.05	ATPase related to the helicase subunit of the Holliday junction resolvase 1779143:1780411 reverse
ST89_193600	27.2	78.85	8.2	7.45	4.1	0	9.5	12.65	8.2	11.4	7.85	7.9	16.55	16.65	19.5	14.15	21.3	26.25	Ribosomal protein L28 1780581:1780769 forward
ST89_193700	11.45	18.8	11	8.4	6.55	0	11.5	14.35	6.9	15.4	12.35	6.5	17.9	17.3	16.6	11.55	14.15	13.55	Uncharacterized protein conserved in bacteria 1780896:1781162 forward
ST89_193800	17.55	8.35	3.35	9.3	2.05	0	13.35	8.25	9.15	5.05	3.75	5.5	15.8	14.35	11.05	10.5	11.15	10.45	RNase H-like ribonuclease 1781162:1781581 forward
ST89_194100	0	0	0	0	0	0	0	0	0	1.6	0	0	0	1.15	2.2	1.2	0.75	0	4-amino-4-deoxy-L-arabinose transferase or related glycosyltransferase of PMT family 1782208:1783854 forward
ST89_194200	0	2.55	69.15	180.15	152.05	205.05	3.4	3.05	14.15	22.15	26.4	71.65	5.3	2.7	4.2	6.45	4.25	3.05	Oxygen-sensitive ribonucleoside-triphosphate reductase 1783964:1786168 forward
ST89_194300	0	1.35	0	0	0	0	3.5	2.6	2.9	0	0	0	0	3	0	0	0	0	Uncharacterized conserved protein 1786268:1786399 forward
ST89_194500	0	0	0	0	0	5.6	0	0	2.95	0	0	2.55	0	0	0	0	0	0	Organic radical activating enzyme 1786906:1787511 forward
ST89_194600	0	0	8.2	2.9	0	1.45	1.7	0	1.05	0	0	0	0	0	0	0	0	0.7	Uncharacterized protein conserved in bacteria 1787533:1788336 reverse
ST89_194700	0	0	0	0	0	0	0	0	0.7	0	0	2.55	0	0	0	0	0	0	Uncharacterized conserved protein 1788360:1789301 reverse
ST89_194800	13	17.25	5	8.35	4.1	38.05	29.15	20.9	27.35	20.7	21.7	41.3	23.2	19.45	23.55	31.1	25.2	26.7	Aspartyl-tRNA synthetase 1789294:1791045 reverse
ST89_194900	0	0	0	1.95	0	0	8.4	0	0	0	4.3	11.6	5.15	3.8	0.95	3.3	3.75	0.7	Predicted protein 1791155:1791577 reverse
ST89_195000	6.15	18.6	0	1.8	0	6.55	9.15	12.2	10.1	7.95	8.75	6.85	12.15	10.2	7.55	9.15	14.15	11.7	Histidyl-tRNA synthetase 1791585:1792865 reverse
ST89_195300	34.3	35.9	16.2	7.35	15.15	4.4	68.55	11.75	6.05	4.85	17.1	11.45	24.45	89.55	17.25	6.25	8.15	12.4	Ribosomal protein L32 1794517:1794699 forward
ST89_195400	19.4	69.35	9.15	8.2	3.1	0	18.2	23.05	21.05	15.4	16.55	11.95	29.4	27.5	25.35	23.65	28.3	29.4	Ribosomal protein L33 1794715:1794864 forward
ST89_196000	0	0	0	0	0	0	0	0	3.65	7.25	4.15	6.9	0	0	1.9	4.05	2.75	2.7	Uncharacterized conserved secreted protein 1798768:1799334 forward
ST89_196200	38.8	41.6	17.5	16.6	10.75	8.5	60.85	67.5	74.35	107.9	114.25	100.2	58.4	69.4	137.5	157	123.55	160.65	Uncharacterized protein conserved in bacteria 1799532:1800089 forward
ST89_196300	19.25	10.1	0	0	3.1	1.45	13.7	6.95	13.25	7.95	20.6	25.2	27.4	20.65	52.05	51.05	47	52.05	Uncharacterized protein conserved in bacteria 1800162:1800365 forward
ST89_197000	0	0	0	0	0	0	0	0	0	0	0	0	0	0	0	0	1	0	Transcriptional regulator 1806074:1806613 forward
ST89_197300	91.9	204.6	49.45	47.45	38.9	51.15	165.5	154.55	125.95	153.4	108.3	106.85	135.6	93.5	100.2	110.8	95.85	114.2	Ribosomal protein S4 1807584:1808195 reverse
ST89_197400	0	3	0	0	0	0	1.7	0	2.15	1.1	2.3	0	3.8	1.9	3.1	3.7	3.5	3.75	Uncharacterized protein conserved in bacteria 1808393:1808695 reverse
ST89_197500	1.05	0.9	0	11.05	9.6	16.35	0.85	0.85	3.65	1.1	0.95	13.75	3	0.75	1.15	3.2	1.5	1.4	Replicative DNA helicase 1808719:1810080 reverse
ST89_197600	22.75	57.6	19.95	10.2	3.45	1.45	20.75	21.75	20.55	18.1	14.3	10.75	26.35	23.65	28.55	22.3	35.55	27	Ribosomal protein L9 1810124:1810582 reverse
ST89_197700	0	0	0	0	0	0	0	0.85	0	8.9	1.85	5.45	0	0	0	0.75	0	0	Signaling protein (consists of PAS, a modified GGDEF and a DHH family phosphatase domains) 1810584:1812548 reverse
ST89_197800	24.15	9.5	7.8	16.6	26.45	52.7	16.05	9.15	12.8	10.7	8.4	23.8	17.15	18.15	9.1	11.2	13.15	14.1	tRNA uridine 5-carboxymethylaminomethyl modification FAD-utilizing enzyme 1812622:1814523 reverse
ST89_197850	3.4	0	0	1.8	0	2.15	0	0	0	0	0	0	1.35	0.75	0	0	0	0.7	tRNA (5-methylaminomethyl-2-thiouridylate)-methyltransferase; MutT/nudix family protein 1814532:1814987 reverse
ST89_197900	8.3	11.95	0	15.75	19.55	7.95	4.8	6.5	2.9	2.7	3.7	7	4.9	3.3	4.7	2.95	7.4	3.95	Predicted tRNA(5-methylaminomethyl-2-thiouridylate) methyltransferase, contains the PP-loop ATPase domain 1815252:1816373 reverse
ST89_198200	1.55	0	4.05	5.5	3.1	0	3.5	2.15	4.25	7.35	10.05	3.35	7.55	6.75	3.85	2.65	5.15	2.6	Aggregation promoting factor related surface protein 1819198:1819752 reverse
ST89_198300	0	0	0	0	0	0	0	0	0	4.5	0	0	0	0	0	0	0	0	ABC-type cobalt transport system, permease component CbiQ or related transporter 1820056:1820850 reverse
ST89_198400	0	0	0	2.7	0	3.6	0	0	0.8	3.8	0	6.25	0	0	0	0	0	0	ABC-type cobalt transport system, ATPase component 1820843:1821685 reverse
ST89_198500	1.3	0	6.15	7.55	2.05	4.15	0	1.3	1.05	5.05	3.7	5.85	0	0	0	0	0	0	ABC-type cobalt transport system, ATPase component 1821661:1822491 reverse
ST89_198700	0	2	9.7	0	0	0	0	0.85	0.8	3.35	0	4.05	1.8	1.55	0	0.75	0	0	Uncharacterized conserved protein containing XRE-family DNA-binding domain 1823059:1823916 reverse
ST89_198800	0	0	0	0	0	0	0	0	0.8	0	0	0.75	0	1	0	0	0	0	Predicted Zn-dependent peptidase 1823975:1825252 reverse
ST89_199100	0	0	3.35	19.65	6.65	4.35	0	0	0	0	0	1.4	0	0	0	0	0	0	Recombinational DNA repair ATPase (RecF pathway) 1826961:1828061 forward
ST89_199200	190.2	265	120.95	110.75	159.8	94.9	126.4	110.15	140	126	122.7	96.15	147.45	141.65	132.8	133.05	146.25	138.6	IMP dehydrogenase/GMP reductase 1828230:1829711 reverse
ST89_199300	13.5	9.15	0	11.2	23.65	49.25	15.6	10.45	13.4	16.25	17.5	38.95	15.95	17.4	14.2	16.8	17.5	16.8	Tryptophanyl-tRNA synthetase 1829888:1830910 reverse
ST89_199500	23.55	15.6	8.75	14.95	9.5	24.45	25.2	20.05	26.05	22.75	28.15	24.9	30.7	23.65	22.45	21.45	23.95	27.8	ATPase component of ABC transporter with duplicated ATPase domains 1832277:1833899 forward
ST89_200200	18.55	7.8	52.8	37.25	33.2	18.3	60	55.3	78.25	262.7	166.2	112.55	57.65	52.4	61.8	58.85	60.95	42.2	Trypsin-like serine protease, typically periplasmic, contain C-terminal PDZ domain 1838482:1839717 forward
ST89_200300	0	0	0	4.65	0	2.9	0	0	0.7	0	0	0	0	0	0	1.2	0	0	ParB-like nuclease domain 1839783:1840550 forward
* values are normalized spectral counts averaged between two technical replicates
