# Supplementary material for: Phage-Induced Expression of CRISPR-Associated Proteins Is Revealed by Shotgun Proteomics in Streptococcus thermophilus
Source: PLoS One. 2012 May 30;7(5):e38077. doi: 10.1371/journal.pone.0038077 (PMC3364186; doi:10.1371/journal.pone.0038077)
Supplement: Table S2 — Proteins changing at each time point in relation to time 0 at MOIs = 1, 0.1, and 0. (XLSX) [file pone.0038077.s004.xlsx]

## Sheet: MOI=1
Table S2: Proteins changing at each time point in relation to time 0.
Tab 1: MOI=1
Protein	PvalueT1 (0-0.5 hpi)	ChangeT1 (0-0.5 hpi)	PvalueT2 (0-1 hpi)	ChangeT2 (0-1 hpi)	PvalueT3 (0-2 hpi)	ChangeT3 (0-2 hpi)	PvalueT4 (0-4 hpi)	ChangeT4 (0-4 hpi)	PvalueT5 (0-24 hpi)	ChangeT5 (0-24 hpi)	Description
D2972:AAW27923.1	0.03125	UP	7.70372e-34	UP	1.69407e-21	UP	8.88178e-16	UP	5.96046e-08	UP	# Function: hypothetical protein
D2972:AAW27924.1	1	NULL	4.59177e-41	UP	4.03897e-28	UP	1.42109e-14	UP	1.19209e-07	UP	# Function: terminase small subunit
D2972:AAW27925.1	1	NULL	0.0625	NULL	6.10352e-05	UP	0.25	NULL	1	NULL	# Function: terminase large subunit
D2972:AAW27927.1	0.00390625	UP	3.76158e-37	UP	1.54074e-33	UP	2.52435e-29	UP	3.30872e-24	UP	# Function: portal protein
D2972:AAW27928.1	1	NULL	2.98023e-08	UP	7.45058e-09	UP	1.19209e-07	UP	6.61744e-24	UP	# Function: head protein
D2972:AAW27929.1	0.000488281	UP	2.03035e-115	UP	7.77877e-62	UP	1.57772e-30	UP	9.53674e-07	UP	# Function: scaffold protein
D2972:AAW27930.1	1.16415e-10	UP	4.34133e-165	UP	1.12707e-131	UP	2.07011e-171	UP	1.71057e-49	UP	# Function: head protein
D2972:AAW27931.1	3.72529e-09	UP	1.10658e-221	UP	5.00521e-147	UP	1.1162e-103	UP	6.68191e-52	UP	# Function: head protein
D2972:AAW27932.1	1	NULL	1	NULL	1	NULL	1	NULL	1	NULL	# Function: hypothetical protein
D2972:AAW27933.1	1	NULL	1	NULL	0.5	NULL	0.25	NULL	1	NULL	# Function: hypothetical protein
D2972:AAW27934.1	1	NULL	0.00195312	UP	0.015625	UP	0.00195312	UP	0.015625	UP	# Function: hypothetical protein
D2972:AAW27935.1	1	NULL	0.015625	UP	1	NULL	1	NULL	1	NULL	# Function: hypothetical protein
D2972:AAW27936.1	1	NULL	1	NULL	0.5	NULL	1	NULL	1	NULL	# Function: hypothetical protein
D2972:AAW27937.1	1.90735e-06	UP	3.21722e-86	UP	5.45019e-107	UP	1.71235e-195	UP	4.70198e-38	UP	# Function: tail protein
D2972:AAW27938.1	0.03125	UP	1.32349e-23	UP	2.06795e-25	UP	8.35239e-53	UP	9.09495e-13	UP	# Function: hypothetical protein
D2972:AAW27939.1	1	NULL	0.25	NULL	0.5	NULL	0.25	NULL	0.03125	UP	# Function: hypothetical protein
D2972:AAW27940.1	1	NULL	3.63798e-12	UP	2.27374e-13	UP	9.31323e-10	UP	4.76837e-07	UP	# Function: tail protein
D2972:AAW27941.1	1	NULL	0.03125	UP	0.000976562	UP	0.125	NULL	0.125	NULL	# Function: tail protein
D2972:AAW27942.1	1	NULL	3.63798e-12	UP	1.35525e-20	UP	3.46945e-18	UP	2.11758e-22	UP	# Function: antireceptor
D2972:AAW27943.1	1	NULL	1	NULL	1	NULL	1	NULL	1	NULL	# Function: structural protein
D2972:AAW27944.1	1	NULL	1.52588e-05	UP	4.76837e-07	UP	4.76837e-07	UP	0.015625	UP	# Function: hypothetical protein
D2972:AAW27945.1	1	NULL	0.000488281	UP	0.125	NULL	0.03125	UP	0.03125	UP	# Function: hypothetical protein
D2972:AAW27946.1	1	NULL	2.38419e-07	UP	7.62939e-06	UP	3.8147e-06	UP	3.72529e-09	UP	# Function: hypothetical protein
D2972:AAW27947.1	1	NULL	1.86265e-09	UP	1.90735e-06	UP	9.53674e-07	UP	0.00195312	UP	# Function: holin
D2972:AAW27948.1	1	NULL	1.52588e-05	UP	1.90735e-06	UP	9.53674e-07	UP	0.125	NULL	# Function: lysin
D2972:AAW27953.1	0.00012207	UP	3.05176e-05	UP	0.0625	NULL	1	NULL	1	NULL	# Function: cro-like repressor
D2972:AAW27954.1	0.5	NULL	1	NULL	1	NULL	1	NULL	1	NULL	# Function: hypothetical protein
D2972:AAW27955.1	0.000976562	UP	1.32349e-23	UP	5.42101e-20	UP	0.00012207	UP	3.8147e-06	UP	# Function: hypothetical protein
D2972:AAW27956.1	0.5	NULL	0.00195312	UP	0.00012207	UP	9.53674e-07	UP	5.82077e-11	UP	# Function: hypothetical protein
D2972:AAW27957.1	1	NULL	1	NULL	0.25	NULL	1	NULL	1	NULL	# Function: helicase
D2972:AAW27958.1	7.27596e-12	UP	1.20371e-35	UP	5.04871e-29	UP	7.52316e-37	UP	0.000244141	UP	# Function: hypothetical protein
D2972:AAW27959.1	1	NULL	1	NULL	0.125	NULL	0.125	NULL	0.0078125	UP	# Function: replication protein
D2972:AAW27960.1	1	NULL	1.45519e-11	UP	1.45519e-11	UP	0.00012207	UP	4.76837e-07	UP	# Function: primase
D2972:AAW27962.1	1	NULL	1	NULL	1	NULL	1	NULL	1	NULL	# Function: hypothetical protein
D2972:AAW27964.1	1	NULL	0.0078125	UP	0.5	NULL	1	NULL	0.00390625	UP	# Function: DNA binding protein
D2972:AAW27965.1	1	NULL	1	NULL	1	NULL	1	NULL	1	NULL	# Function: hypothetical protein
D2972:AAW27966.1	0.00195312	UP	8.07794e-28	UP	2.27374e-13	UP	2.98023e-08	UP	4.54747e-13	UP	# Function: hypothetical protein
ST89_000100	1	NULL	1	NULL	0.25	NULL	0.03125	UP	0.03125	UP	ATPase involved in DNA replication initiation 101:1465 forward
ST89_000200	1	NULL	0.387695	NULL	0.387695	NULL	1	NULL	1	NULL	DNA polymerase sliding clamp subunit (PCNA homolog) 1620:2756 forward
ST89_000500	1	NULL	0.804317	NULL	1	NULL	0.684859	NULL	5.88192e-13	UP	Predicted GTPase, probable translation factor 3211:4326 forward
ST89_000600	1	NULL	1	NULL	1	NULL	1	NULL	1	NULL	Peptidyl-tRNA hydrolase 4399:4968 forward
ST89_000700	1	NULL	1	NULL	1	NULL	1	NULL	1	NULL	Transcription-repair coupling factor (superfamily II helicase) 4961:8467 forward
ST89_000800	1	NULL	1	NULL	1	NULL	0.25	NULL	0.25	NULL	Ribosome-associated heat shock protein implicated in the recycling of the 50S subunit (S4 paralog) 8653:8928 forward
ST89_000900	1	NULL	1	NULL	1	NULL	1	NULL	1	NULL	Septum formation initiator 8912:9283 forward
ST89_001300	1	NULL	0.0922852	NULL	0.629059	NULL	0.814529	NULL	0.344928	NULL	Hypoxanthine-guanine phosphoribosyltransferase 12050:12592 forward
ST89_001400	0.743644	NULL	5.94825e-10	UP	6.49311e-08	UP	1.37151e-05	UP	0.000244217	UP	ATP-dependent Zn protease 12608:14575 forward
ST89_004000	1	NULL	1	NULL	1	NULL	1	NULL	1	NULL	Cell shape-determining protein 24176:25006 forward
ST89_004200	1	NULL	0.00234985	UP	5.64754e-06	UP	1.49339e-09	UP	1.94311e-05	UP	Surface antigen 25617:26984 forward
ST89_004300	0.677809	NULL	0.183925	NULL	0.532309	NULL	0.100644	NULL	0.00451164	UP	Phosphoribosylpyrophosphate synthetase 27198:28163 forward
ST89_004500	0.647606	NULL	0.000976562	DOWN	0.210114	NULL	0.647606	NULL	0.47313	NULL	Aspartate/tyrosine/aromatic aminotransferase 29270:30445 forward
ST89_004600	1	NULL	1	NULL	1	NULL	1	NULL	1	NULL	Recombinational DNA repair protein (RecF pathway) 30432:31205 forward
ST89_004700	1	NULL	0.5	NULL	1	NULL	0.5	NULL	1	NULL	Fatty acid/phospholipid biosynthesis enzyme 31422:32426 forward
ST89_004900	1	NULL	1	NULL	1	NULL	1	NULL	0.581055	NULL	Phosphoribosylaminoimidazolesuccinocarboxamide (SAICAR) synthase 32956:33663 forward
ST89_005000	1	NULL	1	NULL	0.0625	NULL	0.0625	NULL	1	NULL	Phosphoribosylformylglycinamidine (FGAM) synthase 33719:37444 forward
ST89_005100	1	NULL	1	NULL	1	NULL	1	NULL	1	NULL	Glutamine phosphoribosylpyrophosphate amidotransferase 37613:39052 forward
ST89_005200	0.548828	NULL	1	NULL	1	NULL	1	NULL	0.000533521	UP	Phosphoribosylaminoimidazole (AIR) synthetase 39083:40102 forward
ST89_005300	1	NULL	1	NULL	1	NULL	1	NULL	1	NULL	Folate-dependent phosphoribosylglycinamide formyltransferase PurN 40102:40656 forward
ST89_005400	1	NULL	0.25	NULL	1	NULL	1	NULL	0.0768127	NULL	AICAR transformylase/IMP cyclohydrolase PurH 40725:42272 forward
ST89_005800	1	NULL	1	NULL	0.726562	NULL	1	NULL	1	NULL	Phosphoribosylamine-glycine ligase 44817:46079 forward
ST89_005900	0.548828	NULL	1	NULL	0.753906	NULL	0.753906	NULL	1	NULL	Phosphoribosylcarboxyaminoimidazole (NCAIR) mutase 46413:46913 forward
ST89_006000	1	NULL	1	NULL	1	NULL	1	NULL	0.375	NULL	Phosphoribosylaminoimidazole carboxylase (NCAIR synthetase) 46900:47991 forward
ST89_006400	0.663624	NULL	0.143463	NULL	0.845019	NULL	0.237885	NULL	0.0768127	NULL	Adenylosuccinate lyase 49454:50752 forward
ST89_006500	1	NULL	6.10352e-05	DOWN	0.701108	NULL	0.0413895	DOWN	0.133801	NULL	Arginyl-tRNA synthetase 51616:53307 reverse
ST89_006600	0.375	NULL	0.000144958	UP	0.0214844	UP	1	NULL	0.625	NULL	Arginine repressor 53465:53890 forward
ST89_006800	1	NULL	1	NULL	0.625	NULL	1	NULL	0.375	NULL	Mismatch repair ATPase (MutS family) 54242:56800 forward
ST89_007200	1	NULL	1	NULL	1	NULL	1	NULL	1	NULL	DNA mismatch repair enzyme (predicted ATPase) 58258:60201 forward
ST89_007400	1	NULL	0.25	NULL	0.25	NULL	1	NULL	1	NULL	Holliday junction resolvasome, DNA-binding subunit 60704:61294 forward
ST89_007600	0.125	NULL	0.125	NULL	1	NULL	1	NULL	0.118469	NULL	Predicted nucleotide-utilizing enzyme, CinA 61951:63222 forward
ST89_007700	1	NULL	1	NULL	0.00878093	UP	0.0191866	UP	1.22221e-11	UP	RecA/RadA recombinase 63258:64397 forward
ST89_009500	1	NULL	1	NULL	1	NULL	1	NULL	0.25	NULL	DNA polymerase III, alpha subunit (gram-positive type) 71378:75772 forward
ST89_009600	1	NULL	0.000976562	DOWN	0.118469	NULL	0.000976562	DOWN	0.0224609	DOWN	Leucyl aminopeptidase (aminopeptidase T) 75936:77177 forward
ST89_010500	0.000505739	UP	0.334286	NULL	0.167862	NULL	1	NULL	0.00208574	DOWN	Ribosomal protein S2 81537:82304 forward
ST89_010600	0.000104538	UP	4.36972e-15	DOWN	4.36972e-15	DOWN	1.06612e-06	DOWN	7.73852e-28	DOWN	Translation elongation factor Ts 82415:83455 forward
ST89_010800	1	NULL	0.625	NULL	1	NULL	1	NULL	1	NULL	Transcriptional repressor of class III stress genes 84279:84734 forward
ST89_010900	1	NULL	3.30538e-05	UP	0.00365777	UP	0.00365777	UP	0.000469757	UP	ATP-binding subunit of Clp protease and DnaK/DnaJ chaperones 84735:87185 forward
ST89_011300	1	NULL	1	NULL	1	NULL	1	NULL	1	NULL	D-alanyl-D-alanine carboxypeptidase 88715:89968 reverse
ST89_011400	0.6875	NULL	1	NULL	1	NULL	0.125	NULL	0.125	NULL	Polyribonucleotide nucleotidyltransferase (polynucleotide phosphorylase) 90171:92396 forward
ST89_011500	1	NULL	1	NULL	1	NULL	1	NULL	1	NULL	Uncharacterized conserved protein 92405:93175 forward
ST89_011600	1	NULL	0.25	NULL	0.125	NULL	1	NULL	1	NULL	Serine acetyltransferase 93248:93868 forward
ST89_011700	1	NULL	0.125	NULL	1	NULL	0.125	NULL	1	NULL	Cysteinyl-tRNA synthetase 94250:95593 forward
ST89_012200	0.581055	NULL	0.226562	NULL	0.109375	NULL	1	NULL	1	NULL	rRNA methylase 97050:97793 forward
ST89_012300	1	NULL	1	NULL	1	NULL	1	NULL	1	NULL	Predicted RNA-binding protein containing a PIN domain 97832:98311 forward
ST89_012400	1	NULL	0.790527	NULL	0.0078125	DOWN	1	NULL	0.690038	NULL	Uncharacterized protein conserved in bacteria 98320:99180 forward
ST89_012600	0.0703125	NULL	0.34375	NULL	0.548828	NULL	0.34375	NULL	1	NULL	Ketopantoate reductase 100129:101085 forward
ST89_012700	0.00143499	UP	0.258134	NULL	0.000175033	DOWN	0.412351	NULL	0.00647287	DOWN	Ribosomal protein L13 101294:101740 forward
ST89_012800	0.000963416	DOWN	5.17158e-27	DOWN	3.5276e-08	DOWN	2.14819e-22	DOWN	5.50554e-38	DOWN	Ribosomal protein S9 101768:102160 forward
ST89_013700	1	NULL	0.125	NULL	1	NULL	1	NULL	0.125	NULL	Predicted protein 109673:109741 forward
ST89_015600	1	NULL	1	NULL	1	NULL	1	NULL	1	NULL	ACT domain-containing protein 115991:116257 forward
ST89_015700	0.247789	NULL	1	NULL	1	NULL	1	NULL	0.803619	NULL	Uncharacterized conserved protein 116275:117612 forward
ST89_015900	1	NULL	1	NULL	1	NULL	1	NULL	1	NULL	D-alanyl-D-alanine carboxypeptidase 118096:118893 forward
ST89_016200	0.83882	NULL	0.000244141	DOWN	0.0490417	DOWN	0.000244141	DOWN	0.000244141	DOWN	Molecular chaperone GrpE (heat shock protein) 120737:121309 forward
ST89_016300	1	NULL	9.6933e-07	DOWN	2.40037e-06	DOWN	0.000436242	DOWN	7.7125e-16	DOWN	Molecular chaperone 121433:123256 forward
ST89_016400	1	NULL	0.803619	NULL	1	NULL	0.0931396	NULL	0.480682	NULL	DnaJ-class molecular chaperone with C-terminal Zn finger domain 123684:124835 forward
ST89_016500	1	NULL	1	NULL	1	NULL	1	NULL	1	NULL	Pseudouridylate synthase 124941:125687 forward
ST89_016600	0.6875	NULL	0.125	NULL	0.548828	NULL	1	NULL	0.548828	NULL	Hydroxymethylpyrimidine/phosphomethylpyrimidine kinase 125680:126441 forward
ST89_018700	1	NULL	1	NULL	1	NULL	1	NULL	1	NULL	Cyclopropane fatty acid synthase or related methyltransferase 140040:141230 forward
ST89_019000	1	NULL	1	NULL	1	NULL	1	NULL	1	NULL	Small-conductance mechanosensitive channel 143304:144095 reverse
ST89_019100	1	NULL	1.55424e-09	DOWN	7.77569e-08	DOWN	0.000149187	DOWN	4.05129e-14	DOWN	FKBP-type peptidyl-prolyl cis-trans isomerase (trigger factor) 144288:145571 forward
ST89_019200	1	NULL	0.0532519	NULL	0.0988717	NULL	1	NULL	0.179565	NULL	DNA-directed RNA polymerase, delta subunit 145729:146304 forward
ST89_019300	1	NULL	1	NULL	1	NULL	0.728332	NULL	0.00318525	UP	CTP synthase (UTP-ammonia lyase) 146555:148159 forward
ST89_019400	1	NULL	1	NULL	1	NULL	1	NULL	1	NULL	Uncharacterized conserved protein 148254:148724 forward
ST89_019600	0.25	NULL	0.25	NULL	1	NULL	1	NULL	0.753906	NULL	Ribosomal protein L11 methylase 149186:150139 forward
ST89_019700	1	NULL	1	NULL	1	NULL	1	NULL	1	NULL	Uncharacterized protein conserved in bacteria 150140:150883 forward
ST89_019800	0.125	NULL	1	NULL	1	NULL	0.387695	NULL	1	NULL	5'-nucleotidase/2',3'-cyclic phosphodiesterase or related esterase 151049:153589 forward
ST89_019900	1	NULL	1	NULL	1	NULL	1	NULL	1	NULL	Protein involved in ribonucleotide reduction 153631:154089 reverse
ST89_020000	1	NULL	0.5	NULL	1	NULL	0.5	NULL	0.0922852	NULL	Guanosine polyphosphate pyrophosphohydrolase/synthetase 154258:156477 forward
ST89_020400	1	NULL	1	NULL	0.5	NULL	1	NULL	0.237885	NULL	Threonine dehydratase 159211:160461 forward
ST89_020500	1	NULL	0.266846	NULL	1	NULL	0.607239	NULL	1	NULL	N-formylmethionyl-tRNA deformylase 160622:161236 reverse
ST89_020800	0.348889	NULL	1	NULL	0.571588	NULL	0.711071	NULL	0.15159	NULL	Ribosomal protein S15P/S13E 163394:163663 forward
ST89_021300	0.581055	NULL	7.42753e-06	UP	2.23615e-05	UP	0.000113074	UP	0.00151372	UP	ABC-type polar amino acid transport system, ATPase component 165493:166233 reverse
ST89_021400	0.726562	NULL	0.0226558	UP	0.115318	NULL	0.167068	NULL	0.237885	NULL	ABC-type amino acid transport system, permease and periplasmic component 166233:167783 reverse
ST89_021600	1	NULL	0.109375	NULL	0.179688	NULL	0.109375	NULL	0.453125	NULL	Negative regulator of genetic competence, sporulation and motility 169466:170215 forward
ST89_021800	1	NULL	0.000234446	DOWN	0.024812	DOWN	0.153913	NULL	0.00139827	UP	ABC-type transport system involved in Fe-S cluster assembly, ATPase component 171536:172306 forward
ST89_021900	1	NULL	0.232693	NULL	0.734342	NULL	8.71744e-05	UP	8.27416e-06	UP	ABC-type transport system involved in Fe-S cluster assembly, permease component 172343:173605 forward
ST89_022000	1	NULL	1	NULL	1	NULL	1	NULL	1	NULL	Cysteine sulfinate desulfinase/cysteine desulfurase or related enzyme 173659:174891 forward
ST89_022100	1	NULL	0.5	NULL	0.5	NULL	0.5	NULL	1	NULL	NifU homolog involved in Fe-S cluster formation 174878:175312 forward
ST89_022200	0.340891	NULL	0.504404	NULL	0.000325839	UP	9.23998e-07	UP	0.0354496	UP	ABC-type transport system involved in Fe-S cluster assembly, permease component 175392:176810 forward
ST89_023000	1	NULL	0.03125	DOWN	1	NULL	1	NULL	0.507812	NULL	Disulfide bond chaperones of the HSP33 family 181924:182790 forward
ST89_023100	0.310505	NULL	0.677639	NULL	0.310505	NULL	0.00119512	UP	0.000802331	UP	tRNA-dihydrouridine synthase 182783:183760 forward
ST89_023300	1	NULL	1	NULL	1	NULL	1	NULL	1	NULL	Transcriptional regulator 185363:185806 forward
ST89_023400	0.25	NULL	0.0625	NULL	0.0625	NULL	1	NULL	1	NULL	ABC-type Mn/Zn transport system, ATPase component 185808:186515 forward
ST89_024100	0.100173	NULL	8.21592e-05	DOWN	0.00667392	DOWN	0.000451517	DOWN	6.90142e-09	DOWN	Glucose-6-phosphate isomerase 191779:193128 forward
ST89_024200	0.296206	NULL	0.00390625	DOWN	0.607239	NULL	0.145996	NULL	0.00390625	DOWN	Uncharacterized conserved protein 193316:194032 forward
ST89_024300	1	NULL	0.625	NULL	0.0390625	UP	0.0390625	UP	0.0214844	UP	Preprotein translocase subunit YajC 194158:194496 forward
ST89_024400	1	NULL	1	NULL	0.453125	NULL	0.5	NULL	0.6875	NULL	Undecaprenyl pyrophosphate synthase 194625:195374 forward
ST89_024600	1	NULL	1	NULL	1	NULL	1	NULL	1	NULL	Predicted membrane-associated Zn-dependent protease 1 196198:197460 forward
ST89_024700	0.0081469	DOWN	0.000584365	DOWN	0.200678	NULL	0.0125025	DOWN	1	NULL	Prolyl-tRNA synthetase 197546:199393 forward
ST89_024900	0.5	NULL	1	NULL	1	NULL	1	NULL	1	NULL	Ribose/xylose/arabinose/galactoside ABC-type transport system, permease component 200010:201950 forward
ST89_025100	1	NULL	0.0654297	NULL	0.0654297	NULL	0.289062	NULL	0.289062	NULL	ABC-type uncharacterized transport system, ATPase component 201950:202753 forward
ST89_025200	0.00531928	DOWN	5.08919e-11	DOWN	5.08919e-11	DOWN	3.28569e-13	DOWN	5.39665e-16	DOWN	Co-chaperonin GroES (HSP10) 202922:203209 forward
ST89_025300	6.08296e-05	DOWN	1.53687e-26	DOWN	8.13673e-32	DOWN	8.92535e-22	DOWN	4.57642e-47	DOWN	Chaperonin GroEL (HSP60 family) 203258:204877 forward
ST89_026000	1	NULL	0.625	NULL	1	NULL	1	NULL	1	NULL	Membrane carboxypeptidase (penicillin-binding protein) 208862:211189 forward
ST89_026100	1	NULL	1	NULL	1	NULL	1	NULL	1	NULL	Ribosomal protein L33 211238:211390 forward
ST89_026200	1	NULL	1	NULL	1	NULL	1	NULL	1	NULL	Preprotein translocase subunit SecE 211399:211575 forward
ST89_026300	0.629059	NULL	0.701108	NULL	1	NULL	1	NULL	0.814529	NULL	Transcription antiterminator 211772:212311 forward
ST89_026800	0.0783539	NULL	0.0413895	DOWN	0.133801	NULL	6.10352e-05	DOWN	0.0192108	DOWN	Leucyl-tRNA synthetase 214796:217297 forward
ST89_027300	0.6875	NULL	0.125	NULL	0.125	NULL	0.125	NULL	1	NULL	Nicotinic acid phosphoribosyltransferase 219525:220979 forward
ST89_027400	1	NULL	0.38331	NULL	0.167068	NULL	0.000244141	DOWN	0.263176	NULL	NAD synthase 220991:221812 forward
ST89_027600	0.00407732	DOWN	0.00407732	DOWN	0.215327	NULL	0.149613	NULL	0.000121117	DOWN	Aminopeptidase C 222370:223707 forward
ST89_027700	1	NULL	0.0768127	NULL	0.00154388	UP	0.0490417	UP	0.387695	NULL	Membrane carboxypeptidase (penicillin-binding protein) 223817:226147 reverse
ST89_028000	1	NULL	0.560065	NULL	0.00598812	DOWN	0.0200739	DOWN	1.52364e-05	DOWN	Cell division initiation protein 227444:227776 forward
ST89_028200	1	NULL	1	NULL	1	NULL	1	NULL	0.0768127	NULL	Predicted N6-adenine-specific DNA methylase 228309:229475 forward
ST89_028300	1	NULL	0.0895311	NULL	0.0079159	UP	0.215327	NULL	1	NULL	Uncharacterized conserved protein 229478:231340 forward
ST89_028400	1	NULL	1	NULL	1	NULL	1	NULL	1	NULL	Superfamily II DNA/RNA helicase, SNF2 family 231451:234546 forward
ST89_028500	1	NULL	1	NULL	1	NULL	1	NULL	1	NULL	Uncharacterized conserved protein 234702:235418 forward
ST89_028600	0.442068	NULL	3.05176e-05	DOWN	0.32694	NULL	0.15159	NULL	0.000898047	UP	UDP-N-acetylmuramate-alanine ligase 235445:236773 forward
ST89_028800	1	NULL	1	NULL	0.5	NULL	1	NULL	1	NULL	Predicted periplasmic solute-binding protein 237426:239402 forward
ST89_028900	1	NULL	0.168638	NULL	0.168638	NULL	0.247789	NULL	1.52588e-05	DOWN	Transcription elongation factor 239487:239969 forward
ST89_029200	1	NULL	1	NULL	1	NULL	1	NULL	1	NULL	Preprotein translocase subunit YidC 240919:241836 reverse
ST89_029400	1	NULL	1	NULL	0.0625	NULL	1	NULL	0.25	NULL	rRNA methylase 242304:243041 forward
ST89_029900	0.0625	NULL	0.0625	NULL	1	NULL	0.0625	NULL	1	NULL	Diaminopimelate decarboxylase 245666:246919 forward
ST89_030100	0.753906	NULL	0.387695	NULL	1	NULL	1	NULL	1	NULL	Uncharacterized protein conserved in bacteria 247728:247973 forward
ST89_030200	1	NULL	1	NULL	1	NULL	1	NULL	1	NULL	Glutamate racemase 248039:248854 forward
ST89_030300	1	NULL	0.507812	NULL	0.507812	NULL	0.03125	DOWN	0.507812	NULL	Xanthosine triphosphate pyrophosphatase 248847:249821 forward
ST89_030400	1	NULL	1	NULL	1	NULL	1	NULL	1	NULL	Predicted phosphoesterase 249803:250324 forward
ST89_030500	0.625	NULL	0.25	NULL	1	NULL	0.25	NULL	1	NULL	CBS domain containing protein 250321:250803 forward
ST89_030600	1	NULL	1	NULL	1	NULL	1	NULL	1	NULL	Site-specific recombinase XerD 250757:251518 forward
ST89_030800	1	NULL	1	NULL	1	NULL	1	NULL	1	NULL	Predicted transcriptional regulator containing the HTH domain 252224:252805 forward
ST89_030900	0.312327	NULL	0.107752	NULL	0.344928	NULL	0.107752	NULL	0.0183371	UP	16S rRNA uridine-516 pseudouridylate synthase or related pseudouridylate synthase 252856:253623 forward
ST89_031200	1	NULL	1	NULL	1	NULL	1	NULL	1	NULL	K+ transport system, NAD-binding component 255340:256689 reverse
ST89_031300	1	NULL	1	NULL	1	NULL	1	NULL	1	NULL	Predicted rRNA methylase (SpoU class) 256979:257488 forward
ST89_032300	0.286279	NULL	0.0635681	NULL	0.0635681	NULL	0.00012207	DOWN	0.00012207	DOWN	Urea amidohydrolase (urease) gamma subunit 265195:265497 forward
ST89_032400	1	NULL	0.000976562	DOWN	0.000976562	DOWN	0.000976562	DOWN	0.000976562	DOWN	Urea amidohydrolase (urease) beta subunit 265509:265820 forward
ST89_032500	0.651588	NULL	0.0988717	NULL	0.143307	NULL	0.348889	NULL	0.765992	NULL	Urea amidohydrolase (urease) alpha subunit 265836:267554 forward
ST89_032600	1	NULL	0.726562	NULL	0.0625	NULL	0.0625	NULL	0.453125	NULL	Urease accessory protein UreE 267695:268147 forward
ST89_032700	1	NULL	1	NULL	1	NULL	1	NULL	1	NULL	Urease accessory protein UreF 268137:268850 forward
ST89_032800	0.867939	NULL	1	NULL	1	NULL	0.867939	NULL	0.0328391	UP	Ni2+-binding GTPase involved in regulation of expression and maturation of urease and hydrogenase 268880:269494 forward
ST89_033200	1	NULL	1	NULL	1	NULL	1	NULL	1	NULL	ABC-type cobalt transport system, ATPase component 272094:272807 forward
ST89_033300	1	NULL	0.548828	NULL	0.00434351	UP	0.753906	NULL	1	NULL	ABC-type amino acid transport/signal transduction system, periplasmic component/domain 272972:273820 forward
ST89_033500	1	NULL	1	NULL	0.0214844	UP	1	NULL	0.375	NULL	Non-ribosomal peptide synthetase modules or related protein 274010:276901 forward
ST89_033600	1	NULL	1	NULL	1	NULL	1	NULL	1	NULL	NUDIX family hydrolase 276898:278544 forward
ST89_033900	0.774414	NULL	1	NULL	0.00700037	UP	0.286279	NULL	1	NULL	ABC-type amino acid transport/signal transduction system, periplasmic component/domain 280484:281332 forward
ST89_034000	0.111161	NULL	8.96991e-16	UP	1.4881e-26	UP	9.45491e-08	UP	0.826405	NULL	ABC-type metal ion transport system, periplasmic component/surface antigen 281492:282394 forward
ST89_034200	1	NULL	2.32221e-11	UP	1.93145e-12	UP	2.87209e-09	UP	0.00130717	UP	ABC-type metal ion transport system, ATPase component 283822:284889 forward
ST89_034300	1	NULL	1	NULL	1	NULL	1	NULL	1	NULL	ABC-type metal ion transport system, permease component 284889:285581 forward
ST89_034500	1	NULL	1	NULL	1	NULL	1	NULL	1	NULL	Uncharacterized conserved protein 287065:287913 forward
ST89_034700	1	NULL	1	NULL	0.25	NULL	1	NULL	1	NULL	ABC-type cobalt transport system, ATPase component 288504:290210 forward
ST89_034800	1	NULL	1	NULL	1	NULL	1	NULL	1	NULL	ABC-type cobalt transport system, permease component CbiQ or related transporter 290203:291033 forward
ST89_034900	0.00660045	DOWN	0.111161	NULL	0.712231	NULL	0.374152	NULL	1	NULL	Transketolase 291243:293219 forward
ST89_035000	0.0654297	NULL	0.541256	NULL	0.0501025	NULL	0.0501025	NULL	0.0243065	UP	K+ transport system, NAD-binding component 293468:294139 reverse
ST89_035200	1	NULL	1	NULL	1	NULL	1	NULL	1	NULL	Predicted S-adenosylmethionine-dependent methyltransferase involved in bacterial cell division 295613:296326 reverse
ST89_035300	1	NULL	1	NULL	1	NULL	1	NULL	1	NULL	Predicted metal-binding, possibly nucleic acid-binding protein 296623:297159 forward
ST89_035400	1	NULL	0.324009	NULL	1	NULL	1	NULL	0.86005	NULL	DNA-binding response regulator, OmpR family (Rec-wHTH domains) 297315:298004 forward
ST89_035600	0.179565	NULL	0.753906	NULL	1	NULL	0.753906	NULL	0.118469	NULL	Predicted transcriptional regulator, consists of a Zn-ribbon and ATP-cone domains 299640:300119 forward
ST89_035700	1	NULL	0.0078125	UP	0.0625	NULL	1	NULL	1	NULL	Replication initiation/membrane attachment protein 300116:301291 forward
ST89_035800	1	NULL	0.125	NULL	0.753906	NULL	0.753906	NULL	0.387695	NULL	DNA replication protein 301295:302197 forward
ST89_035900	1	NULL	1	NULL	1	NULL	0.013531	UP	0.00904119	UP	Predicted GTPase 302303:303613 forward
ST89_036800	1	NULL	0.262438	NULL	0.262438	NULL	1	NULL	3.68163e-06	UP	Seryl-tRNA synthetase 306991:308268 reverse
ST89_036900	1	NULL	1	NULL	1	NULL	1	NULL	1	NULL	Uncharacterized protein conserved in bacteria 308477:308851 reverse
ST89_037000	1	NULL	0.375	NULL	0.375	NULL	1	NULL	1	NULL	mannose-specific PTS system component IID 308930:309841 reverse
ST89_037200	0.511376	NULL	0.0814268	NULL	0.211609	NULL	0.470879	NULL	1	NULL	Phosphotransferase system, mannose/fructose-specific component IIA 310751:311743 reverse
ST89_037300	1	NULL	1	NULL	1	NULL	1	NULL	1	NULL	Predicted metal-dependent hydrolase 312120:312851 forward
ST89_037400	1	NULL	1	NULL	0.307456	NULL	0.404873	NULL	1	NULL	Predicted hydrolase of the HAD superfamily 312896:313708 reverse
ST89_037600	1	NULL	1	NULL	1	NULL	1	NULL	1	NULL	Predicted ATPase or kinase 315610:316053 forward
ST89_037700	1	NULL	1	NULL	1	NULL	1	NULL	1	NULL	Acetyltransferase, GNAT family 316046:316567 forward
ST89_037800	1	NULL	0.507812	NULL	0.34375	NULL	1	NULL	1	NULL	Transcriptional regulator 316576:317802 forward
ST89_037900	1	NULL	1	NULL	1	NULL	1	NULL	1	NULL	Uncharacterized protein conserved in bacteria 317943:318416 forward
ST89_038000	0.707981	NULL	0.335558	NULL	1	NULL	0.0106738	DOWN	0.336784	NULL	Transcription elongation factor 318494:319669 forward
ST89_038100	1	NULL	0.25	NULL	0.25	NULL	0.25	NULL	0.25	NULL	Predicted nucleic-acid-binding protein implicated in transcription termination 319690:319986 forward
ST89_038200	1	NULL	1	NULL	1	NULL	1	NULL	1	NULL	Ribosomal protein HS6-type (S12/L30/L7a) 319979:320281 forward
ST89_038300	0.0177295	UP	7.43423e-15	UP	2.75587e-24	UP	1.29966e-15	UP	1.32171e-34	UP	Translation initiation factor 2 320300:323131 forward
ST89_038400	1	NULL	0.000488281	DOWN	0.0351562	DOWN	0.0351562	DOWN	0.000488281	DOWN	Ribosome-binding factor A 323225:323578 forward
ST89_038700	0.25	NULL	0.25	NULL	0.25	NULL	0.25	NULL	1	NULL	UDP-N-acetylmuramyl tripeptide synthase 325801:327246 reverse
ST89_039100	1	NULL	1	NULL	1	NULL	1	NULL	1	NULL	Bifunctional PLP-dependent enzyme with beta-cystathionase and maltose regulon repressor activities 331016:332179 forward
ST89_039400	1	NULL	0.0137182	DOWN	0.895683	NULL	0.262438	NULL	0.0789407	NULL	Uracil phosphoribosyltransferase 332868:333497 forward
ST89_039500	1	NULL	0.541256	NULL	0.404873	NULL	1	NULL	1	NULL	Protease subunit of ATP-dependent Clp protease 333635:334225 forward
ST89_039700	1	NULL	1	NULL	1	NULL	1	NULL	1	NULL	Uncharacterized protein conserved in bacteria 334754:335035 forward
ST89_039800	1	NULL	0.000824082	UP	0.000346001	UP	0.004324	UP	0.557197	NULL	ABC-type branched-chain amino acid transport system, periplasmic component 335192:336367 forward
ST89_040100	1	NULL	0.0625	NULL	0.015625	UP	1	NULL	1	NULL	ABC-type branched-chain amino acid transport system, ATPase component 338252:339016 forward
ST89_040200	1	NULL	0.00719738	UP	0.0308838	UP	0.118469	NULL	1	NULL	ABC-type branched-chain amino acid transport system, ATPase component 339016:339726 forward
ST89_040400	0.560065	NULL	0.0200739	DOWN	0.0200739	DOWN	0.222053	NULL	0.00293506	DOWN	Cysteine synthase 340689:341615 reverse
ST89_040500	1	NULL	1	NULL	1	NULL	1	NULL	1	NULL	Uncharacterized conserved protein 341717:342343 reverse
ST89_040800	0.891923	NULL	0.00700037	DOWN	0.00332689	DOWN	0.00700037	DOWN	0.207368	NULL	Ribosome-associated protein Y (PSrp-1) 344439:344987 forward
ST89_041900	1	NULL	0.00141296	DOWN	0.0141705	DOWN	1	NULL	0.00111604	UP	Inorganic pyrophosphatase/exopolyphosphatase 350899:351831 forward
ST89_042200	1	NULL	1	NULL	1	NULL	1	NULL	1	NULL	Uncharacterized conserved protein, RecX family 353178:353954 reverse
ST89_042300	1	NULL	1	NULL	1	NULL	1	NULL	1	NULL	SAM-dependent methyltransferase related to tRNA (uracil-5-)-methyltransferase 354034:355353 forward
ST89_042400	0.229864	NULL	0.01408	DOWN	0.219131	NULL	4.82914e-05	UP	3.9406e-06	UP	Asparagine synthetase A 355452:356444 forward
ST89_042500	0.34375	NULL	0.34375	NULL	0.0191573	UP	0.00131873	UP	0.00522288	UP	Aspartokinase 356596:357954 reverse
ST89_042600	1	NULL	1	NULL	1	NULL	1	NULL	1	NULL	Predicted sugar phosphatase of HAD family 358086:358724 forward
ST89_042700	1	NULL	0.0335524	UP	1.69384e-09	UP	7.033e-11	UP	1	NULL	Dihydroxynaphthoic acid synthase 358937:359728 forward
ST89_042800	1	NULL	0.000488281	UP	0.0625	NULL	1	NULL	1	NULL	Transcriptional regulator 359832:360266 forward
ST89_042900	1	NULL	1	NULL	1	NULL	1	NULL	0.34375	NULL	3-oxoacyl-(acyl-carrier-protein) synthase III 360266:361228 forward
ST89_043000	1	NULL	1	NULL	1	NULL	1	NULL	1	NULL	Acyl carrier protein 361292:361516 forward
ST89_043100	0.807846	NULL	0.00385411	DOWN	0.0527483	NULL	0.430021	NULL	0.148816	NULL	Dioxygenase related to 2-nitropropane dioxygenase 361622:362587 forward
ST89_043200	1	NULL	0.00442505	DOWN	0.32694	NULL	1	NULL	0.0479403	UP	(acyl-carrier-protein) S-malonyltransferase 362610:363530 forward
ST89_043300	0.401813	NULL	0.0168531	DOWN	1	NULL	1	NULL	0.0784196	NULL	3-oxoacyl-acyl carrier protein reductase 363543:364277 forward
ST89_043400	0.0002551	DOWN	4.19819e-11	DOWN	8.02016e-08	DOWN	0.253831	NULL	1	NULL	3-oxoacyl-(acyl-carrier-protein) synthase 364339:365571 forward
ST89_043500	1	NULL	0.0127258	DOWN	0.115318	NULL	0.0127258	DOWN	0.00012207	DOWN	Biotin carboxyl carrier protein 365575:366063 forward
ST89_043600	1	NULL	1	NULL	1	NULL	1	NULL	0.125	NULL	3-hydroxymyristoyl/3-hydroxydecanoyl-(acyl carrier protein) dehydratase 366060:366485 forward
ST89_043700	0.690038	NULL	1	NULL	1.51298e-07	UP	2.16892e-05	UP	3.32824e-05	UP	Biotin carboxylase 366605:367975 forward
ST89_043800	0.790527	NULL	0.0078125	DOWN	0.387695	NULL	0.0078125	DOWN	0.790527	NULL	Acetyl-CoA carboxylase beta subunit 367981:368847 forward
ST89_043900	1	NULL	1	NULL	1	NULL	1	NULL	1	NULL	Acetyl-CoA carboxylase alpha subunit 368844:369614 forward
ST89_044000	1	NULL	0.503445	NULL	0.663624	NULL	0.503445	NULL	0.503445	NULL	LuxS protein involved in autoinducer AI2 synthesis 369645:370127 reverse
ST89_044200	1	NULL	9.06327e-06	UP	0.00145049	UP	0.00763208	UP	0.136046	NULL	Predicted membrane-associated HD superfamily hydrolase 371757:373355 forward
ST89_044400	0.845019	NULL	1	NULL	0.281042	NULL	0.0335524	UP	0.0895311	NULL	lactose transport regulator 374783:375529 forward
ST89_044500	1	NULL	0.266846	NULL	0.607239	NULL	0.42395	NULL	1	NULL	tagatose-6-phosphate kinase 375526:376437 forward
ST89_044625	1	NULL	1	NULL	1	NULL	1	NULL	1	NULL	Fructose PTS system component IIABC 376830:377180 forward
ST89_044700	0.0384773	DOWN	3.39532e-05	DOWN	0.000821395	DOWN	0.00187823	DOWN	8.43033e-06	DOWN	Pyruvate/2-oxoglutarate dehydrogenase complex, dihydrolipoamide dehydrogenase (E3) component, or related enzyme 378564:379916 forward
ST89_045000	1	NULL	1	NULL	0.548828	NULL	0.387695	NULL	0.0118179	UP	Cysteine sulfinate desulfinase/cysteine desulfurase or related enzyme 381971:383116 forward
ST89_045100	1	NULL	0.0639147	NULL	0.00131873	UP	0.00332689	UP	0.0931396	NULL	Thiamine biosynthesis ATP pyrophosphatase 383171:384394 forward
ST89_045200	1	NULL	1	NULL	1	NULL	1	NULL	0.25	NULL	Glycosyltransferase 384500:386011 forward
ST89_045300	1	NULL	1	NULL	1	NULL	1	NULL	1	NULL	Uncharacterized conserved protein 386004:387323 forward
ST89_045500	0.0983706	NULL	2.27214e-07	DOWN	1.08439e-06	DOWN	2.27214e-07	DOWN	0.0328391	DOWN	Ribosomal protein L21 388093:388407 forward
ST89_045600	0.241645	NULL	0.279956	NULL	0.108129	NULL	0.108129	NULL	5.64754e-06	DOWN	Ribosomal protein L27 388444:388734 forward
ST89_045800	1	NULL	1	NULL	1	NULL	1	NULL	1	NULL	Uncharacterized protein conserved in bacteria 389689:390063 forward
ST89_046000	0.548828	NULL	0.34375	NULL	0.548828	NULL	0.015625	DOWN	0.015625	DOWN	Dihydrodipicolinate reductase 390967:391734 forward
ST89_046100	1	NULL	1	NULL	1	NULL	1	NULL	1	NULL	tRNA nucleotidyltransferase/poly(A) polymerase 391731:392939 forward
ST89_046200	1	NULL	1	NULL	1	NULL	1	NULL	0.0078125	UP	ATPase component of ABC transporter with duplicated ATPase domains 393017:394897 forward
ST89_046700	0.000160235	DOWN	5.83304e-06	DOWN	3.39192e-06	DOWN	9.92561e-09	DOWN	9.94066e-17	DOWN	Glutamate dehydrogenase/leucine dehydrogenase 397825:399177 forward
ST89_046800	1	NULL	1	NULL	1	NULL	1	NULL	1	NULL	N-formylmethionyl-tRNA deformylase 399435:399845 forward
ST89_046900	1	NULL	0.21875	NULL	0.375	NULL	1	NULL	1	NULL	Transcriptional regulator 400035:400478 forward
ST89_047000	1	NULL	0.625	NULL	0.625	NULL	1	NULL	1	NULL	ABC-type multidrug transport system, ATPase and permease component 400482:402296 forward
ST89_047100	1	NULL	1	NULL	0.25	NULL	1	NULL	1	NULL	ABC-type multidrug transport system, ATPase and permease component 402286:404064 forward
ST89_047400	1	NULL	1	NULL	1	NULL	1	NULL	1	NULL	Uridylate kinase 406012:406749 forward
ST89_047500	0.039617	UP	1	NULL	1	NULL	1	NULL	0.0346897	DOWN	Ribosome recycling factor 406764:407321 forward
ST89_047600	1	NULL	0.488456	NULL	0.0487668	DOWN	0.25287	NULL	0.103805	NULL	Predicted RNA-binding protein containing S1-like domain 407370:408269 forward
ST89_047700	1	NULL	1	NULL	1	NULL	1	NULL	1	NULL	Uncharacterized protein conserved in bacteria 408278:408493 forward
ST89_047800	1	NULL	1	NULL	0.179565	NULL	0.118469	NULL	1	NULL	Surface antigen 408734:410107 forward
ST89_047901	1	NULL	1	NULL	1	NULL	1	NULL	1	NULL	Surface immunogenic protein 410319:410864 forward
ST89_048000	0.125	NULL	0.125	NULL	1	NULL	0.125	NULL	0.125	NULL	Phosphate starvation-inducible protein PhoH, predicted ATPase 410944:412005 forward
ST89_048500	1	NULL	0.0078125	DOWN	0.0078125	DOWN	0.0078125	DOWN	0.0078125	DOWN	Methyonyl-tRNA synthetase 414912:416915 forward
ST89_048900	1	NULL	1	NULL	1	NULL	1	NULL	1	NULL	oligoendopeptidase F 420357:422162 forward
ST89_049100	0.5	NULL	0.5	NULL	1	NULL	1	NULL	1	NULL	Predicted O-methyltransferase 422452:423051 forward
ST89_049200	1	NULL	0.00164149	UP	0.00540157	UP	0.0335524	UP	0.0024589	UP	Parvulin-like peptidyl-prolyl isomerase 423113:424255 forward
ST89_049300	1	NULL	0.00106577	DOWN	0.428207	NULL	0.826405	NULL	0.00117256	UP	Alanyl-tRNA synthetase 424597:427215 forward
ST89_049800	1	NULL	1	NULL	1	NULL	1	NULL	1	NULL	Predicted amidohydrolase 430272:431060 forward
ST89_049900	1	NULL	1	NULL	1	NULL	1	NULL	0.0654297	NULL	Aspartate/tyrosine/aromatic aminotransferase 431070:432251 forward
ST89_050600	0.03125	DOWN	0.03125	DOWN	0.803619	NULL	1	NULL	0.00522288	UP	Homoserine dehydrogenase 437615:438901 forward
ST89_050700	1	NULL	0.266846	NULL	0.803619	NULL	1	NULL	1	NULL	Homoserine kinase 438985:439845 forward
ST89_050800	1	NULL	1	NULL	1	NULL	1	NULL	1	NULL	Predicted permease 439838:440722 forward
ST89_050900	1	NULL	1	NULL	1	NULL	1	NULL	1	NULL	Uncharacterized conserved protein 440835:441452 forward
ST89_051000	0.625	NULL	0.375	NULL	1	NULL	1	NULL	1	NULL	Uncharacterized conserved protein 441587:441790 forward
ST89_051300	1	NULL	0.016589	DOWN	0.016589	DOWN	6.61877e-05	DOWN	1.93012e-05	DOWN	Valyl-tRNA synthetase 443405:446056 forward
ST89_051700	1	NULL	3.28376e-06	UP	0.000206375	UP	0.0263017	UP	0.0530031	NULL	F0F1-type ATP synthase, subunit b 447193:447690 forward
ST89_051800	1	NULL	0.00813006	UP	0.0931396	NULL	0.0931396	NULL	1	NULL	F0F1-type ATP synthase, delta subunit 447690:448226 forward
ST89_051900	1	NULL	1.42594e-16	UP	5.67553e-16	UP	1.71129e-12	UP	0.000799584	UP	F0F1-type ATP synthase, alpha subunit 448242:449747 forward
ST89_052000	0.798153	NULL	9.38842e-20	UP	9.24479e-10	UP	2.64644e-12	UP	4.60624e-05	UP	F0F1-type ATP synthase, gamma subunit 449766:450644 forward
ST89_052100	1.44453e-05	DOWN	3.37319e-116	UP	1.44958e-131	UP	5.54754e-129	UP	1.01432e-29	UP	F0F1-type ATP synthase, beta subunit 450721:452127 forward
ST89_052200	1	NULL	0.0639147	NULL	0.480682	NULL	0.629059	NULL	0.359283	NULL	F0F1-type ATP synthase, epsilon subunit 452140:452586 forward
ST89_052400	0.601586	NULL	9.00299e-37	DOWN	2.08745e-19	DOWN	0.406012	NULL	3.74974e-183	UP	GTPase - translation elongation factor 454356:455552 forward
ST89_052500	1	NULL	1.46225e-08	DOWN	1.7156e-13	DOWN	2.72664e-09	DOWN	1.05216e-14	DOWN	Triosephosphate isomerase 455801:456559 forward
ST89_052600	1	NULL	0.34375	NULL	1	NULL	1	NULL	0.035082	UP	Thymidylate kinase 456799:457428 forward
ST89_052700	1	NULL	1	NULL	1	NULL	1	NULL	1	NULL	ATPase involved in DNA replication 457437:458312 forward
ST89_052800	1	NULL	1	NULL	1	NULL	1	NULL	1	NULL	Regulator of signaling phosphorelay (PSP1/tpl family) 458309:459115 forward
ST89_052900	1	NULL	0.5	NULL	1	NULL	0.5	NULL	0.5	NULL	Regulator of replication initiation timing 459102:459422 forward
ST89_053000	1	NULL	1	NULL	0.118469	NULL	0.179565	NULL	0.0490417	UP	Predicted methyltransferase 459425:460291 forward
ST89_053400	0.42395	NULL	0.00390625	DOWN	0.00390625	DOWN	0.00390625	DOWN	1	NULL	Predicted hydrolase of the HAD superfamily 462792:463613 forward
ST89_053700	1	NULL	1	NULL	1	NULL	1	NULL	1	NULL	N-acetylglucosamine-6-phosphate deacetylase 464993:466141 forward
ST89_053875	1	NULL	1	NULL	1	NULL	1	NULL	1	NULL	Putative membrane protein 467062:467499 forward
ST89_053900	1	NULL	0.5	NULL	0.5	NULL	0.5	NULL	0.289062	NULL	Glycyl-tRNA synthetase, alpha subunit 467771:468688 forward
ST89_054000	0.647606	NULL	0.000976562	DOWN	0.118469	NULL	0.000976562	DOWN	0.000152107	UP	Glycyl-tRNA synthetase, beta subunit 468972:471008 forward
ST89_054100	0.145996	NULL	0.5	NULL	0.5	NULL	0.5	NULL	0.5	NULL	Uncharacterized protein conserved in bacteria 471021:471278 forward
ST89_054200	1	NULL	1	NULL	1	NULL	1	NULL	1	NULL	Gamma-aminobutyrate permease or related permease 471449:472840 forward
ST89_054500	0.774414	NULL	0.133801	NULL	0.00522288	UP	0.480682	NULL	0.480682	NULL	Peptidyl-prolyl cis-trans isomerase (rotamase) - cyclophilin family 475790:476548 reverse
ST89_054700	1	NULL	1	NULL	1	NULL	1	NULL	1	NULL	Transposase 477536:478222 reverse
ST89_055200	1	NULL	1	NULL	1	NULL	1	NULL	1	NULL	fhu operon transcription regulator 480288:481193 forward
ST89_055400	0.790527	NULL	0.125	NULL	1	NULL	1	NULL	1	NULL	Pseudouridylate synthase, 23S RNA-specific 481647:482537 forward
ST89_055500	0.0806905	NULL	1	NULL	0.663624	NULL	0.663624	NULL	1	NULL	Pyrimidine operon attenuation protein/uracil phosphoribosyltransferase 482763:483284 forward
ST89_055700	0.5	NULL	0.5	NULL	0.5	NULL	0.5	NULL	0.5	NULL	Aspartate carbamoyltransferase, catalytic chain 484934:485860 forward
ST89_055800	0.665466	NULL	0.215327	NULL	1	NULL	0.882996	NULL	1	NULL	Carbamoylphosphate synthase small subunit 486013:487101 forward
ST89_055900	1	NULL	0.000365796	DOWN	0.00663712	DOWN	0.0129205	DOWN	6.62863e-08	UP	Carbamoylphosphate synthase large subunit 487446:490625 forward
ST89_056000	1	NULL	1	NULL	1	NULL	1	NULL	1	NULL	Transposase 490697:491953 reverse
ST89_056100	1	NULL	1	NULL	1	NULL	1	NULL	1	NULL	Protein of unknown function (DUF548) 492164:492922 forward
ST89_056700	1	NULL	0.0634319	NULL	0.00445503	DOWN	0.845223	NULL	0.0002551	DOWN	Ribosomal protein L10 495352:495855 forward
ST89_056800	1	NULL	0.406566	NULL	1	NULL	1	NULL	1.21622e-08	DOWN	Ribosomal protein L7/L12 495930:496298 forward
ST89_057500	1	NULL	1	NULL	1	NULL	1	NULL	1	NULL	Possible cell surface protein 502196:502480 forward
ST89_057600	1	NULL	1	NULL	0.25	NULL	0.25	NULL	1	NULL	Possible cell surface protein 502875:505811 forward
ST89_057900	1	NULL	1	NULL	1	NULL	1	NULL	1	NULL	ABC-type multidrug transport system, ATPase and permease component 508607:510394 forward
ST89_058000	1	NULL	1	NULL	1	NULL	1	NULL	1	NULL	S-adenosylmethionine:tRNA-ribosyltransferase- isomerase (queuine synthetase) 510492:511535 reverse
ST89_058800	0.0789407	NULL	1	NULL	1	NULL	1	NULL	0.000497092	UP	Predicted sulfurtransferase 517844:518827 forward
ST89_059100	1	NULL	1	NULL	1	NULL	1	NULL	1	NULL	Uridine phosphorylase 519793:520563 forward
ST89_059400	1	NULL	0.5	NULL	1	NULL	1	NULL	1	NULL	Metal-dependent amidase/aminoacylase/carboxypeptidase 522375:523520 forward
ST89_059600	0.000186799	DOWN	8.58056e-06	DOWN	0.000846496	DOWN	6.22176e-08	DOWN	7.36304e-14	DOWN	Pyruvate/2-oxoglutarate dehydrogenase complex, dihydrolipoamide dehydrogenase (E3) component 525060:526376 forward
ST89_059800	1	NULL	1	NULL	1	NULL	1	NULL	1	NULL	Mevalonate kinase 527439:528299 forward
ST89_059900	1	NULL	1	NULL	0.0127258	UP	0.507812	NULL	0.34375	NULL	Mevalonate pyrophosphate decarboxylase 528281:529225 forward
ST89_060000	1	NULL	1	NULL	1	NULL	1	NULL	1	NULL	Phosphomevalonate kinase 529218:530213 forward
ST89_060300	1	NULL	0.121449	NULL	0.00371917	DOWN	0.417692	NULL	0.00151372	DOWN	N-acetylglucosamine-1-phosphate uridyltransferase (contains nucleotidyltransferase and I-patch acetyltransferase domains) 531819:533201 forward
ST89_060400	1	NULL	1	NULL	1	NULL	1	NULL	1	NULL	NUDIX family hydrolase 533277:533825 forward
ST89_060600	1	NULL	1	NULL	1	NULL	1	NULL	1	NULL	Nucleoside phosphorylase 534157:534849 forward
ST89_060900	1	NULL	1	NULL	1	NULL	1	NULL	1	NULL	Predicted protein 536306:536659 forward
ST89_061000	1	NULL	1	NULL	0.5	NULL	1	NULL	1	NULL	Glycosyltransferase 536784:537788 forward
ST89_061100	1	NULL	1	NULL	1	NULL	1	NULL	1	NULL	Glycosyltransferase 537789:539111 forward
ST89_061300	1	NULL	0.434993	NULL	0.177001	NULL	0.0703942	NULL	0.00351764	UP	Threonyl-tRNA synthetase 539824:541770 forward
ST89_062000	0.0129395	DOWN	1	NULL	1	NULL	0.000488281	DOWN	0.0129395	DOWN	Hydroxymethylglutaryl-CoA reductase 545443:546714 reverse
ST89_062100	0.0078125	DOWN	0.0078125	DOWN	0.581055	NULL	0.0078125	DOWN	0.226562	NULL	3-hydroxy-3-methylglutaryl CoA synthase 546707:547882 reverse
ST89_062200	1	NULL	1	NULL	1	NULL	0.453125	NULL	0.453125	NULL	Thymidylate synthase 548204:549064 forward
ST89_062300	1	NULL	1	NULL	1	NULL	1	NULL	1	NULL	Dihydrofolate reductase 549172:549675 forward
ST89_062500	1	NULL	2.16897e-05	DOWN	0.0975759	NULL	2.85644e-08	UP	6.9754e-41	UP	ATP-dependent protease Clp, ATPase subunit 549868:551094 forward
ST89_062600	1	NULL	1	NULL	1	NULL	1	NULL	0.522397	NULL	Predicted GTPase 551104:551703 forward
ST89_062900	1	NULL	0.0635681	NULL	0.115318	NULL	0.115318	NULL	0.189247	NULL	Uncharacterized conserved protein 554284:554538 forward
ST89_063000	0.701108	NULL	6.10352e-05	DOWN	6.10352e-05	DOWN	6.10352e-05	DOWN	6.10352e-05	DOWN	Predicted protein 554610:554969 forward
ST89_063300	0.6875	NULL	1.28482e-09	UP	6.61877e-05	UP	0.00661075	UP	0.0413895	UP	DNA topoisomerase IV subunit B 555862:557811 forward
ST89_063400	1	NULL	1.9465e-08	UP	1.23313e-07	UP	0.00442505	UP	0.226562	NULL	DNA topoisomerase IV subunit A 558385:560904 forward
ST89_063500	0.6875	NULL	0.125	NULL	1	NULL	0.125	NULL	0.774414	NULL	Branched-chain amino acid aminotransferase/4-amino-4-deoxychorismate lyase 561068:562090 forward
ST89_063600	1	NULL	1	NULL	1	NULL	1	NULL	1	NULL	Uncharacterized conserved protein 562209:562439 forward
ST89_063900	1.95223e-10	UP	1	NULL	1	NULL	9.8925e-14	UP	1.69112e-94	UP	Ribosomal protein S1 562841:564043 forward
ST89_064400	1	NULL	1	NULL	1	NULL	1	NULL	1	NULL	Peptidoglycan interpeptide bridge formation enzyme 566224:567459 forward
ST89_064600	0.480682	NULL	1	NULL	0.726562	NULL	0.0625	NULL	0.0625	NULL	Uncharacterized conserved protein 568562:568864 reverse
ST89_064700	1	NULL	1	NULL	1	NULL	1	NULL	1	NULL	NUDIX family hydrolase 568874:569332 reverse
ST89_064800	1	NULL	1	NULL	0.262438	NULL	0.00427241	UP	4.24989e-08	UP	ATP-binding subunit of Clp protease and DnaK/DnaJ chaperones 569475:571733 reverse
ST89_065000	1	NULL	1	NULL	1	NULL	1	NULL	1	NULL	Uncharacterized protein conserved in bacteria 573023:573253 forward
ST89_065200	0.607239	NULL	0.011331	UP	0.32694	NULL	0.541256	NULL	1	NULL	ABC-type polar amino acid transport system, ATPase component 574204:574938 forward
ST89_065300	0.0625	NULL	0.0625	NULL	0.0625	NULL	0.0625	NULL	1	NULL	Fe2+ transport system protein A 575112:575588 forward
ST89_065400	1	NULL	1	NULL	1	NULL	1	NULL	1	NULL	Fe2+ transport system protein B 575585:577723 forward
ST89_066000	1	NULL	1	NULL	0.21875	NULL	0.125	NULL	1	NULL	5,10-methylene-tetrahydrofolate dehydrogenase/Methenyl tetrahydrofolate cyclohydrolase 580345:581199 forward
ST89_066200	0.5	NULL	0.226562	NULL	0.0127258	UP	0.34375	NULL	1	NULL	Cell division protein FtsI/penicillin-binding protein 2 582161:584275 forward
ST89_066300	1	NULL	1	NULL	1	NULL	0.5	NULL	1	NULL	Recombinational DNA repair protein (RecF pathway) 584385:584981 forward
ST89_066600	0.5	NULL	1	NULL	1	NULL	1	NULL	1	NULL	Predicted metal-dependent hydrolase 586138:586635 forward
ST89_066800	1	NULL	0.38331	NULL	0.677639	NULL	1	NULL	0.627103	NULL	GTPase 587039:587938 forward
ST89_066900	1	NULL	0.25	NULL	1	NULL	1	NULL	1	NULL	Formamidopyrimidine-DNA glycosylase 587985:588806 forward
ST89_067000	1	NULL	1	NULL	1	NULL	1	NULL	1	NULL	Dephospho-CoA kinase 588791:589396 forward
ST89_067400	1	NULL	1	NULL	0.790527	NULL	0.790527	NULL	1	NULL	Exoribonuclease R 591147:593600 forward
ST89_067500	1	NULL	0.125	NULL	0.125	NULL	0.125	NULL	0.125	NULL	tmRNA-binding protein 593622:594086 forward
ST89_067600	1	NULL	0.0707555	NULL	0.310505	NULL	0.511376	NULL	0.0707555	NULL	Peptidyl-prolyl cis-trans isomerase (rotamase) - cyclophilin family 594240:595646 forward
ST89_067700	1	NULL	0.503445	NULL	1	NULL	1	NULL	0.179688	NULL	Predicted RNA binding protein (contains ribosomal protein S1 domain) 595648:596013 forward
ST89_067800	0.571588	NULL	0.15159	NULL	0.442068	NULL	0.442068	NULL	1	NULL	proline dipeptidase 596116:597201 reverse
ST89_067900	0.620145	NULL	8.37268e-34	UP	3.83007e-10	UP	1	NULL	0.245061	NULL	catabolite control protein A 597515:598516 forward
ST89_068300	1	NULL	1	NULL	1	NULL	1	NULL	1	NULL	Uncharacterized conserved protein 600817:601272 reverse
ST89_068400	1	NULL	0.00555897	DOWN	4.32774e-08	DOWN	1	NULL	1.36835e-140	DOWN	Enolase 601481:602785 forward
ST89_068500	1	NULL	1	NULL	1	NULL	1	NULL	1	NULL	Uncharacterized conserved protein 602937:603122 reverse
ST89_068600	1	NULL	1	NULL	1	NULL	1	NULL	1	NULL	Phosphoglycerol transferase or related protein, alkaline phosphatase superfamily 603284:605326 reverse
ST89_068700	1	NULL	1	NULL	1	NULL	1	NULL	1	NULL	Predicted SAM-dependent methyltransferase 605641:606795 forward
ST89_068800	0.5	NULL	0.5	NULL	0.5	NULL	0.5	NULL	0.5	NULL	3-dehydroquinate dehydratase 606792:607469 forward
ST89_068900	1	NULL	1	NULL	0.015625	UP	0.25	NULL	1	NULL	Shikimate 5-dehydrogenase 607459:608316 forward
ST89_069000	0.145996	NULL	0.42395	NULL	1	NULL	1	NULL	0.803619	NULL	3-dehydroquinate synthetase 608329:609396 forward
ST89_069100	0.168638	NULL	0.015625	DOWN	0.548828	NULL	1	NULL	0.0871586	NULL	Chorismate synthase 609397:610563 forward
ST89_069200	1	NULL	1	NULL	1	NULL	1	NULL	1	NULL	Prephenate dehydrogenase 610593:611699 forward
ST89_069300	1	NULL	0.189247	NULL	0.0308838	DOWN	0.189247	NULL	0.0127258	DOWN	Uncharacterized conserved protein 611709:612047 forward
ST89_069400	0.581055	NULL	0.226562	NULL	1	NULL	0.0078125	DOWN	0.0078125	DOWN	Enzyme with possibly activities of L-2-hydroxyisocaproate/malate/lactate dehydrogenase 612103:613050 forward
ST89_069500	0.814529	NULL	0.0922852	NULL	0.301758	NULL	0.454498	NULL	0.629059	NULL	5-enolpyruvylshikimate-3-phosphate synthase 613134:614417 forward
ST89_069600	1	NULL	1	NULL	1	NULL	1	NULL	1	NULL	Shikimate kinase 614410:614901 forward
ST89_069700	1	NULL	1	NULL	1	NULL	1	NULL	1	NULL	Prephenate dehydratase 614892:615716 forward
ST89_069800	1	NULL	1	NULL	1	NULL	1	NULL	1	NULL	Transcriptional regulator 615728:617158 forward
ST89_070000	1	NULL	1	NULL	1	NULL	1	NULL	1	NULL	Acyl-CoA dehydrogenase 618129:619193 reverse
ST89_070100	1	NULL	0.0625	NULL	1	NULL	1	NULL	0.726562	NULL	Uncharacterized conserved protein 619233:619781 reverse
ST89_070200	0.5	NULL	1	NULL	1	NULL	1	NULL	0.03125	UP	SAM-dependent methyltransferase related to tRNA (uracil-5-)-methyltransferase 619997:621367 forward
ST89_070320	1	NULL	1	NULL	1	NULL	1	NULL	1	NULL	Conserved hypothetical protein 622638:623204 forward
ST89_070460	1	NULL	1	NULL	1	NULL	1	NULL	1	NULL	Conserved hypothetical protein 628409:628771 forward
ST89_070800	1	NULL	1	NULL	1	NULL	1	NULL	1	NULL	Predicted protein 630735:631346 forward
ST89_070900	0.42395	NULL	2.85555e-09	UP	7.45972e-07	UP	0.803619	NULL	0.607239	NULL	CRISPR-system related protein, contains RuvC-like nuclease and HNH-nuclease domains 631602:634967 forward
ST89_071500	1	NULL	1	NULL	1	NULL	1	NULL	1	NULL	Predicted protein 641404:641535 reverse
ST89_071600	0.728332	NULL	1	NULL	0.728332	NULL	0.0755187	NULL	0.728332	NULL	Transcriptional accessory protein 641762:643894 forward
ST89_071900	0.0654297	NULL	0.42395	NULL	1	NULL	0.607239	NULL	0.0654297	NULL	Serine kinase of the HPr protein, regulates carbohydrate metabolism 644780:645709 forward
ST89_072100	0.34375	NULL	0.00455138	UP	0.0161248	UP	0.00293506	UP	1	NULL	Uncharacterized protein containing a divergent version of the methyl-accepting chemotaxis-like domain 646623:647021 forward
ST89_072200	0.49956	NULL	0.000460005	UP	0.0186238	UP	0.405032	NULL	0.21004	NULL	Uncharacterized conserved protein 647034:647474 forward
ST89_072400	0.289062	NULL	0.03125	DOWN	1	NULL	0.03125	DOWN	1	NULL	Collagenase or related protease 648032:648949 forward
ST89_072500	1	NULL	1	NULL	0.0127258	UP	1	NULL	0.057373	NULL	Collagenase or related protease 649046:650332 forward
ST89_072800	1	NULL	1	NULL	1	NULL	0.0922852	NULL	0.00195312	DOWN	Uncharacterized protein conserved in bacteria 651747:651959 forward
ST89_072900	1	NULL	1	NULL	1	NULL	1	NULL	1	NULL	Mn2+ and Fe2+ transporter of the NRAMP family 651994:653328 reverse
ST89_073120	1	NULL	1	NULL	1	NULL	1	NULL	1	NULL	MutT/nudix family protein; NUDIX hydrolase 653850:654323 forward
ST89_073140	1	NULL	1	NULL	1	NULL	1	NULL	1	NULL	Hypothetical protein stu0680; type III restriction protein res subunit; helicase 654346:657348 reverse
ST89_073300	1	NULL	0.0169005	DOWN	0.168638	NULL	0.0169005	DOWN	0.00262638	UP	Lysyl-tRNA synthetase (class II) 659191:660681 reverse
ST89_073400	1	NULL	1	NULL	1	NULL	1	NULL	1	NULL	Uncharacterized conserved protein 660909:662186 forward
ST89_073500	1	NULL	1	NULL	1	NULL	1	NULL	1	NULL	Uncharacterized conserved protein 662200:662679 forward
ST89_073600	1	NULL	0.125	NULL	1	NULL	0.125	NULL	0.179565	NULL	Predicted hydrolase (HAD superfamily) 663003:663905 forward
ST89_073900	1	NULL	1	NULL	1	NULL	1	NULL	1	NULL	Fructose-2,6-bisphosphatase 664329:664967 reverse
ST89_074000	0.753906	NULL	1	NULL	1	NULL	1	NULL	1	NULL	Uncharacterized conserved protein 664970:665443 reverse
ST89_074201	1	NULL	1	NULL	1	NULL	1	NULL	1	NULL	Conserved hypothetical protein stu0700 666697:667086 reverse
ST89_074700	1	NULL	1	NULL	1	NULL	1	NULL	1	NULL	Type I site-specific restriction-modification system, R (restriction) subunit or related helicase 670297:673287 forward
ST89_075015	1	NULL	1	NULL	1	NULL	1	NULL	1	NULL	Conserved hypothetical protein 673293:674420 forward
ST89_075060	1	NULL	1	NULL	1	NULL	1	NULL	1	NULL	Type I restriction-modification system specificity subunit (hsdS) 675781:676989 forward
ST89_075200	1	NULL	1	NULL	1	NULL	1	NULL	1	NULL	Predicted protein 678907:679659 forward
ST89_075300	1	NULL	0.25	NULL	0.015625	UP	1	NULL	1	NULL	Type I restriction-modification system methyltransferase subunit 679702:681306 forward
ST89_075600	0.179565	NULL	0.00266726	UP	9.09506e-06	UP	0.00126356	UP	0.617719	NULL	Uncharacterized conserved protein 683053:683613 forward
ST89_075700	1	NULL	1	NULL	1	NULL	1	NULL	1	NULL	Zn-dependent protease with chaperone function 683615:684514 forward
ST89_076000	0.453125	NULL	0.0625	NULL	1	NULL	0.0625	NULL	1	NULL	Phosphoenolpyruvate carboxylase 685673:688495 forward
ST89_076100	1	NULL	1	NULL	1	NULL	1	NULL	1	NULL	DNA polymerase III, delta subunit 688563:689597 forward
ST89_076200	0.690038	NULL	1	NULL	0.522397	NULL	0.348889	NULL	0.00418091	DOWN	Superoxide dismutase 689692:690297 forward
ST89_076500	1	NULL	1	NULL	1	NULL	1	NULL	1	NULL	Uncharacterized conserved protein 690394:691773 forward
ST89_076700	1	NULL	0.726562	NULL	0.453125	NULL	0.0625	NULL	0.0625	NULL	DNA-binding ferritin-like protein (oxidative damage protectant) 692570:693091 forward
ST89_076800	1	NULL	1	NULL	1	NULL	1	NULL	1	NULL	Fe2+/Zn2+ uptake regulation protein 693180:693617 forward
ST89_076900	1	NULL	1	NULL	1	NULL	1	NULL	1	NULL	Uncharacterized protein conserved in bacteria 693728:693934 forward
ST89_077000	1	NULL	2.45574e-13	DOWN	3.88501e-05	DOWN	4.60625e-08	DOWN	0.000178357	DOWN	Transcriptional regulator/sugar kinase 693927:694895 forward
ST89_077100	0.232693	NULL	0.00393317	DOWN	0.174171	NULL	0.0384773	DOWN	0.0820543	NULL	Predicted membrane GTPase involved in stress response 695033:696883 forward
ST89_077300	1	NULL	0.03125	DOWN	1	NULL	1	NULL	6.87711e-05	UP	UDP-N-acetylmuramoylalanine-D-glutamate ligase 697299:698651 forward
ST89_077400	1	NULL	1	NULL	0.25	NULL	1	NULL	1	NULL	UDP-N-acetylglucosamine:LPS N-acetylglucosamine transferase 698655:699725 forward
ST89_077500	1	NULL	1	NULL	1	NULL	1	NULL	1	NULL	Cell division septal protein 699735:700859 forward
ST89_077600	1	NULL	0.790527	NULL	0.823803	NULL	1	NULL	7.28843e-07	UP	Actin-like ATPase involved in cell division 700983:702359 forward
ST89_077700	1	NULL	0.0959236	NULL	0.913202	NULL	0.13535	NULL	8.76871e-05	UP	Cell division GTPase 702388:703710 forward
ST89_077800	1	NULL	1	NULL	1	NULL	1	NULL	1	NULL	Predicted enzyme with a TIM-barrel fold 703713:704396 forward
ST89_077900	0.647606	NULL	0.480682	NULL	1	NULL	0.823803	NULL	1	NULL	Cell division protein 704401:704970 forward
ST89_078200	0.801306	NULL	1	NULL	0.568172	NULL	1	NULL	1.98455e-09	UP	Cell division initiation protein 706275:707150 forward
ST89_078300	1	NULL	0.286279	NULL	0.404873	NULL	0.541256	NULL	0.189247	NULL	Isoleucyl-tRNA synthetase 707398:710187 forward
ST89_078700	1	NULL	0.000312551	DOWN	0.0315395	DOWN	0.000752897	DOWN	3.72529e-09	DOWN	Ribosomal protein L31 712788:713030 reverse
ST89_078900	0.726562	NULL	0.0625	NULL	0.726562	NULL	0.0625	NULL	1	NULL	Phosphoesterase, DHH family protein 714022:714999 reverse
ST89_079000	1	NULL	1	NULL	1	NULL	1	NULL	1	NULL	Glutathione S-transferase 715080:715868 reverse
ST89_079100	1	NULL	1	NULL	1	NULL	1	NULL	1	NULL	Adenosine deaminase 716038:717048 forward
ST89_079200	1	NULL	1	NULL	0.25	NULL	1	NULL	0.25	NULL	Thymidine kinase 717277:717873 forward
ST89_079300	0.596642	NULL	0.047031	DOWN	0.108129	NULL	0.0288167	DOWN	0.891923	NULL	Protein chain release factor A 717910:718989 forward
ST89_079400	1	NULL	1	NULL	1	NULL	1	NULL	1	NULL	Methylase of polypeptide chain release factor 718986:719819 forward
ST89_079501	1	NULL	1	NULL	0.5	NULL	0.5	NULL	0.5	NULL	Hypothetical protein, Sua5/YciO/YrdC family protein 719809:720411 forward
ST89_079600	1	NULL	9.26355e-06	DOWN	0.0134893	DOWN	0.00535486	DOWN	1	NULL	Glycine/serine hydroxymethyltransferase 720506:721756 forward
ST89_079700	1	NULL	0.226562	NULL	0.726562	NULL	1	NULL	0.34375	NULL	Uncharacterized conserved protein 721829:722740 forward
ST89_079900	1	NULL	1	NULL	1	NULL	1	NULL	1	NULL	ABC-type multidrug transport system, ATPase and permease component 723386:725125 forward
ST89_080200	0.5	NULL	0.5	NULL	0.5	NULL	0.5	NULL	0.5	NULL	D-alanine-activating enzyme 727179:728729 forward
ST89_080400	1	NULL	1	NULL	1	NULL	1	NULL	1	NULL	D-alanyl carrier protein 729991:730230 forward
ST89_080500	0.5	NULL	0.387695	NULL	0.00154388	UP	1	NULL	0.548828	NULL	D-alanyl transfer protein 730223:731491 forward
ST89_080800	1	NULL	1	NULL	0.25	NULL	1	NULL	1	NULL	Cation transport ATPase 733091:735727 reverse
ST89_082090	1	NULL	1	NULL	1	NULL	1	NULL	1	NULL	Phage related protein 742092:742331 reverse
ST89_083100	0.5	NULL	0.5	NULL	0.5	NULL	0.5	NULL	1	NULL	Methionine synthase II (cobalamin-independent) 746228:748477 forward
ST89_083300	2.92631e-05	DOWN	2.92631e-05	DOWN	0.00219491	DOWN	0.0821931	NULL	3.16324e-10	DOWN	Phosphomannomutase 749681:751399 reverse
ST89_083501	1	NULL	0.25	NULL	1	NULL	1	NULL	1	NULL	Phosphopantothenoylcysteine decarboxylase; flavoprotein involved in panthothenate metabolism 752082:752627 reverse
ST89_083600	1	NULL	1	NULL	0.753906	NULL	1	NULL	0.548828	NULL	Phosphopantothenoylcysteine synthetase/decarboxylase 752620:753303 reverse
ST89_083700	1	NULL	0.301758	NULL	1	NULL	1	NULL	0.179565	NULL	Formyltetrahydrofolate synthetase 753497:755167 forward
ST89_084000	1	NULL	1	NULL	1	NULL	1	NULL	1	NULL	Transposase 757537:758223 forward
ST89_084600	1	NULL	1	NULL	1	NULL	1	NULL	1	NULL	Subtilisin-like serine protease 764419:769275 forward
ST89_085000	0.00362478	UP	0.200678	NULL	0.0018681	DOWN	0.00106577	DOWN	5.88898e-11	DOWN	Ribosomal protein S20 772501:772737 reverse
ST89_085100	1	NULL	1	NULL	1	NULL	1	NULL	1	NULL	Panthothenate kinase 772806:773726 reverse
ST89_085200	1	NULL	0.0625	NULL	0.0625	NULL	0.0625	NULL	0.726562	NULL	16S RNA G1207 methylase RsmC 774049:774639 forward
ST89_085600	0.192526	NULL	1.39714e-06	UP	2.50412e-13	UP	0.00103294	UP	1.16996e-05	UP	Uncharacterized ABC-type transport system, periplasmic component/surface lipoprotein 777052:778122 forward
ST89_085700	1	NULL	0.121449	NULL	3.30538e-05	UP	8.17133e-05	UP	3.30538e-05	UP	ABC-type uncharacterized transport system, ATPase component 778236:779774 forward
ST89_086000	1	NULL	1	NULL	1	NULL	1	NULL	1	NULL	Zn-dependent hydrolase, including glyoxylase 781896:782531 reverse
ST89_086101	1	NULL	1	NULL	1	NULL	1	NULL	1	NULL	Bifunctional ATP-dependent DNA helicase/DNA polymerase III subunit epsilon 782626:785112 forward
ST89_086200	1	NULL	1	NULL	1	NULL	1	NULL	1	NULL	Uncharacterized protein conserved in bacteria 785257:785739 forward
ST89_086300	0.375	NULL	0.125	NULL	0.6875	NULL	1	NULL	0.454498	NULL	Aspartate/tyrosine/aromatic aminotransferase 785744:786925 forward
ST89_086400	0.548828	NULL	0.774414	NULL	0.803619	NULL	0.263176	NULL	0.0191573	UP	Aspartyl/asparaginyl-tRNA synthetase 786962:788308 forward
ST89_086800	1	NULL	0.5	NULL	0.5	NULL	0.5	NULL	0.5	NULL	Putative translation initiation inhibitor, yjgF family 789824:790204 forward
ST89_087100	1	NULL	1	NULL	0.0768127	NULL	0.179565	NULL	0.118469	NULL	Pyruvate-formate lyase-activating enzyme 791468:792184 forward
ST89_087200	1	NULL	0.125	NULL	1	NULL	0.125	NULL	1	NULL	Enzyme related to GTP cyclohydrolase I 792304:792795 forward
ST89_087400	1	NULL	1	NULL	1	NULL	1	NULL	1	NULL	Predicted membrane protein 794009:794779 forward
ST89_087500	1	NULL	0.0241195	UP	0.052239	NULL	0.38331	NULL	0.052239	NULL	Predicted P-loop-containing kinase 794760:795650 forward
ST89_087600	0.125	NULL	0.125	NULL	0.0192108	UP	0.118469	NULL	0.387695	NULL	Uncharacterized conserved protein 795647:796621 forward
ST89_087700	1	NULL	1	NULL	1	NULL	1	NULL	1	NULL	Uncharacterized protein conserved in bacteria 796618:797529 forward
ST89_088000	1	NULL	1	NULL	1	NULL	1	NULL	1	NULL	Cold shock protein 799320:799520 forward
ST89_088200	1	NULL	1	NULL	1	NULL	1	NULL	1	NULL	Cation transport ATPase 801151:803241 reverse
ST89_088300	1	NULL	1	NULL	1	NULL	1	NULL	1	NULL	Transposase 803432:804607 reverse
ST89_088500	1	NULL	1	NULL	1	NULL	1	NULL	1	NULL	Cysteine synthase 806453:807364 forward
ST89_088600	1	NULL	1	NULL	1	NULL	1	NULL	1	NULL	Cystathionine beta-lyase/cystathionine gamma-synthase 807386:808570 forward
ST89_089500	1	NULL	0.226562	NULL	1	NULL	0.726562	NULL	1	NULL	ABC-type metal ion transport system, periplasmic component/surface adhesin 816071:817615 forward
ST89_090100	1	NULL	1	NULL	1	NULL	1	NULL	1	NULL	fhu operon transcription regulator 821613:822521 reverse
ST89_090300	0.0200616	DOWN	0.429591	NULL	0.418754	NULL	0.0115264	UP	5.48987e-09	UP	Glucosamine 6-phosphate synthetase, contains amidotransferase and phosphosugar isomerase domains 822728:824536 forward
ST89_090400	1	NULL	1	NULL	1	NULL	1	NULL	1	NULL	Uncharacterized Zn-ribbon-containing protein involved in phosphonate metabolism 824653:824982 forward
ST89_090600	1	NULL	2.08766e-05	UP	0.00365777	UP	0.00164149	UP	0.361595	NULL	ABC-type polar amino acid transport system, ATPase component 825827:826456 forward
ST89_090700	1	NULL	1	NULL	0.00195312	UP	0.125	NULL	0.5	NULL	ABC-type amino acid transport/signal transduction system, periplasmic component/domain 826469:827320 forward
ST89_091200	0.0595839	NULL	0.00393317	DOWN	0.779768	NULL	0.0384773	DOWN	0.442626	NULL	GMP synthase 831637:833199 reverse
ST89_091300	1	NULL	0.133801	NULL	0.359283	NULL	0.263176	NULL	0.359283	NULL	Transcriptional regulator 833367:834065 forward
ST89_091400	1	NULL	1	NULL	1	NULL	1	NULL	1	NULL	Uncharacterized protein conserved in bacteria 834132:834464 forward
ST89_091500	0.625407	NULL	0.651588	NULL	1	NULL	1	NULL	0.651588	NULL	Signal recognition particle GTPase 834497:836059 forward
ST89_091700	1	NULL	1	NULL	1	NULL	1	NULL	1	NULL	Predicted small molecule binding protein (contains 3H domain) 836713:837228 forward
ST89_091900	1	NULL	0.753906	NULL	1	NULL	0.03125	DOWN	1	NULL	Predicted GTPase 838140:838994 forward
ST89_092000	1	NULL	0.25	NULL	1	NULL	1	NULL	1	NULL	Ribonuclease HII 838981:839748 forward
ST89_092300	1	NULL	4.05604e-05	UP	0.00256321	UP	1	NULL	0.774414	NULL	DNA topoisomerase I, TopA 841754:843898 forward
ST89_092600	1	NULL	1	NULL	1	NULL	1	NULL	1	NULL	Signal transduction histidine kinase 845624:846919 forward
ST89_092700	1	NULL	0.107752	NULL	1	NULL	1	NULL	0.496617	NULL	tRNA uridine 5-carboxymethylaminomethyl modification FAD-utilizing enzyme 847020:848363 forward
ST89_092900	1	NULL	0.548828	NULL	0.179688	NULL	0.015625	DOWN	0.548828	NULL	Nucleoside diphosphate kinase 849729:850157 forward
ST89_093000	1	NULL	0.125	NULL	0.125	NULL	0.125	NULL	0.125	NULL	Rhodanese-related sulfurtransferase 850159:850452 forward
ST89_093200	1	NULL	0.0625	NULL	0.726562	NULL	0.0625	NULL	0.726562	NULL	Membrane GTPase LepA 851813:853645 forward
ST89_093400	1	NULL	1	NULL	1	NULL	1	NULL	1	NULL	Transcriptional regulator, xre family 854168:855025 forward
ST89_094000	0.266846	NULL	0.00390625	DOWN	0.803619	NULL	0.145996	NULL	0.00390625	DOWN	Thiamine pyrophosphate-requiring enzyme (acetolactate synthase, pyruvate dehydrogenase (cytochrome), glyoxylate carboligase, phosphonopyruvate decarboxylase) 859567:861243 forward
ST89_094100	1	NULL	1	NULL	1	NULL	1	NULL	1	NULL	Alpha-acetolactate decarboxylase 861259:861978 forward
ST89_094401	1	NULL	1	NULL	1	NULL	1	NULL	1	NULL	Oxidoreductase, short chain dehydrogenase/reductase family 864510:865220 forward
ST89_094900	1	NULL	0.753906	NULL	0.753906	NULL	1	NULL	0.03125	DOWN	Threonine dehydrogenase or related Zn-dependent dehydrogenase 868520:869557 forward
ST89_095500	1	NULL	1	NULL	1	NULL	1	NULL	1	NULL	Uridine phosphorylase 871939:872703 forward
ST89_095600	1	NULL	1	NULL	1	NULL	1	NULL	1	NULL	Predicted phosphatase 872765:873400 reverse
ST89_096000	1	NULL	1	NULL	1	NULL	1	NULL	1	NULL	Fibronectin-binding protein 876327:877985 reverse
ST89_096600	1	NULL	0.0427739	DOWN	0.162756	NULL	0.511376	NULL	0.110184	NULL	Putative intracellular protease/amidase 878918:879466 forward
ST89_096800	1	NULL	0.5	NULL	0.6875	NULL	0.6875	NULL	1	NULL	2-polyprenylphenol hydroxylase or related flavodoxin oxidoreductase 879737:880510 forward
ST89_096900	1	NULL	0.03125	DOWN	1	NULL	1	NULL	0.831812	NULL	Dihydroorotate dehydrogenase 880529:881476 forward
ST89_097000	1	NULL	1	NULL	1	NULL	1	NULL	1	NULL	CRISPR-system related protein, cas1 881615:882619 forward
ST89_097300	1	NULL	1	NULL	1	NULL	1	NULL	1	NULL	CRISPR-system related protein 884149:886425 forward
ST89_097400	1	NULL	1	NULL	1	NULL	1	NULL	1	NULL	CRISPR-system related protein 886429:886809 forward
ST89_097500	1	NULL	0.25	NULL	1	NULL	0.25	NULL	1	NULL	CRISPR-system related protein, RAMP superfamily 886809:887471 forward
ST89_097600	1	NULL	1	NULL	1	NULL	1	NULL	1	NULL	CRISPR-system related protein, RAMP superfamily 887473:888372 forward
ST89_097700	1	NULL	1	NULL	1	NULL	1	NULL	1	NULL	CRISPR-system related protein, RAMP superfamily 888375:889448 forward
ST89_098000	1	NULL	0.189247	NULL	1	NULL	0.541256	NULL	0.690038	NULL	Orotidine-5'-phosphate decarboxylase 890444:891139 forward
ST89_098100	0.229864	NULL	0.25287	NULL	0.401062	NULL	1	NULL	1	NULL	Orotate phosphoribosyltransferase 891229:891858 forward
ST89_099200	0.548828	NULL	0.015625	DOWN	0.548828	NULL	0.34375	NULL	0.0432853	UP	tRNA modification GTPase, TrmE 898475:899845 reverse
ST89_099300	1	NULL	1	NULL	1	NULL	1	NULL	1	NULL	Na+/alanine symporter 899974:901317 reverse
ST89_099400	0.286279	NULL	3.20638e-09	UP	3.20638e-09	UP	0.617719	NULL	0.0153467	UP	Superfamily I DNA and RNA helicase 901833:904145 forward
ST89_099500	1	NULL	0.5	NULL	0.5	NULL	0.5	NULL	1	NULL	O-acetylhomoserine sulfhydrylase 904233:905546 forward
ST89_099700	0.226562	NULL	0.226562	NULL	0.387695	NULL	0.226562	NULL	1	NULL	Peroxiredoxin 906427:906921 forward
ST89_099800	1	NULL	0.00195312	UP	0.0625	NULL	1	NULL	0.25	NULL	Restriction endonuclease S subunit 907044:907664 forward
ST89_100000	1	NULL	1	NULL	1	NULL	1	NULL	0.753906	NULL	Pseudouridine synthase 909381:910223 forward
ST89_100100	1	NULL	1	NULL	0.21875	NULL	1	NULL	0.625	NULL	FAD synthase 910220:911140 forward
ST89_100200	0.5	NULL	1	NULL	1	NULL	1	NULL	1	NULL	Arsenate reductase or related protein, glutaredoxin family 911258:911614 forward
ST89_100300	1	NULL	1	NULL	1	NULL	1	NULL	1	NULL	Uncharacterized protein conserved in bacteria 911670:911888 forward
ST89_100400	1	NULL	1	NULL	1	NULL	1	NULL	1	NULL	Archaeal fructose-1,6-bisphosphatase or related enzyme of inositol monophosphatase family 911878:912645 forward
ST89_100500	0.03125	DOWN	1	NULL	0.332306	NULL	0.332306	NULL	1	NULL	tRNA and rRNA cytosine-C5-methylase 912728:914038 forward
ST89_100600	1	NULL	0.00738525	UP	0.000402451	UP	0.0385742	UP	1	NULL	ABC-type phosphate transport system, periplasmic component 914163:915038 forward
ST89_100900	1	NULL	3.85582e-05	UP	0.000546113	UP	0.010622	UP	0.581055	NULL	ABC-type phosphate transport system, ATPase component 916840:917643 forward
ST89_101000	1	NULL	6.9007e-06	UP	0.000265585	UP	1.52617e-08	UP	1.4767e-05	UP	ABC-type phosphate transport system, ATPase component 917656:918414 forward
ST89_101100	1	NULL	0.167068	NULL	1	NULL	1	NULL	0.596615	NULL	Phosphate uptake regulator 918439:919095 forward
ST89_101200	0.211024	NULL	0.0021024	DOWN	0.108129	NULL	0.0288167	DOWN	0.000324914	DOWN	aminopeptidase N 919229:921769 forward
ST89_101300	1	NULL	0.25	NULL	1	NULL	1	NULL	1	NULL	Site-specific recombinase XerD 921931:923001 reverse
ST89_101400	0.115318	NULL	0.0308838	DOWN	0.00418091	DOWN	0.0308838	DOWN	0.86005	NULL	Lipoate-protein ligase A 923226:924215 reverse
ST89_101600	1	NULL	0.0625	NULL	0.453125	NULL	0.0625	NULL	0.0625	NULL	Glucan phosphorylase 925554:927818 reverse
ST89_101700	1	NULL	0.03125	DOWN	0.03125	DOWN	0.03125	DOWN	0.663624	NULL	4-alpha-glucanotransferase 927820:929319 reverse
ST89_102200	1	NULL	1	NULL	1	NULL	1	NULL	1	NULL	High-affinity Fe2+/Pb2+ permease 931537:933207 reverse
ST89_102300	1	NULL	1	NULL	1	NULL	1	NULL	1	NULL	Predicted iron-dependent peroxidase 933200:934405 reverse
ST89_102500	0.25	NULL	1	NULL	0.507812	NULL	1	NULL	1	NULL	ABC-type Fe3+-hydroxamate transport system, periplasmic component 935545:936591 reverse
ST89_103300	0.658738	NULL	0.124918	NULL	0.897422	NULL	1	NULL	1	NULL	Pyruvate/2-oxoglutarate dehydrogenase complex, dihydrolipoamide dehydrogenase (E3) component, or related enzyme 944512:946266 reverse
ST89_103400	1	NULL	1.44502e-10	UP	0.00380165	UP	1	NULL	0.48685	NULL	Pyruvate dehydrogenase complex, dihydrolipoamide acyltransferase (E2) component 946437:947825 reverse
ST89_103500	1	NULL	3.91872e-05	UP	0.349182	NULL	0.807195	NULL	0.409579	NULL	Pyruvate dehydrogenase (E1) component, beta subunit 947983:948996 reverse
ST89_103600	1	NULL	0.0987371	NULL	0.184933	NULL	1	NULL	0.424356	NULL	Pyruvate/2-oxoglutarate dehydrogenase complex, dehydrogenase (E1) component, alpha subunit 949006:949977 reverse
ST89_103820	1	NULL	1	NULL	0.125	NULL	1	NULL	1	NULL	CRISPR-associated protein cas1 954664:955593 reverse
ST89_103830	1	NULL	0.0118179	UP	0.118469	NULL	1	NULL	1	NULL	CRISPR-associated protein 955621:956235 reverse
ST89_103840	1	NULL	1	NULL	1	NULL	1	NULL	1	NULL	CRISPR-associated protein 956240:956965 reverse
ST89_103850	1	NULL	5.19494e-09	UP	0.00119512	UP	1	NULL	0.523467	NULL	CRISPR-associated protein, Cse4 family 956997:958046 reverse
ST89_103860	1	NULL	1	NULL	1	NULL	1	NULL	1	NULL	CRISPR-associated protein, Cse2 family 958036:958629 reverse
ST89_103870	1	NULL	1	NULL	1	NULL	1	NULL	1	NULL	CRISPR-associated protein 958639:960306 reverse
ST89_103880	1	NULL	1	NULL	1	NULL	1	NULL	1	NULL	CRISPR-associated helicase Cas3 960293:963073 reverse
ST89_104000	1	NULL	1	NULL	1	NULL	1	NULL	1	NULL	Dihydroorotase 965388:966656 reverse
ST89_104400	1	NULL	1	NULL	1	NULL	1	NULL	1	NULL	Predicted esterase of the alpha-beta hydrolase superfamily 970353:971204 reverse
ST89_104700	1	NULL	1	NULL	1	NULL	1	NULL	1	NULL	Predicted unusual protein kinase; putative ABC transporter 971824:973401 reverse
ST89_104800	1	NULL	1	NULL	1	NULL	0.312327	NULL	7.45058e-09	DOWN	Uncharacterized conserved protein 973419:973697 reverse
ST89_105451	1	NULL	1	NULL	1	NULL	1	NULL	1	NULL	Transposase IS1193 979190:980299 forward
ST89_105501	0.453125	NULL	1	NULL	1	NULL	1	NULL	0.6875	NULL	EpsJ; Eps10M; Eps6M; putative UDP-galactose mutase; UDP-galactopyranose mutase Glf 980341:981438 reverse
ST89_105801	1	NULL	1	NULL	1	NULL	1	NULL	1	NULL	EpsH; Eps1I; glycosyltransferase 984570:985520 reverse
ST89_106001	1	NULL	1	NULL	1	NULL	1	NULL	1	NULL	EpsG; glucosyltransferase 986687:987655 reverse
ST89_106201	1	NULL	0.25	NULL	0.000976562	UP	1	NULL	0.125	NULL	EpsF; glycosyltransferase; putative galactosyltransferase 988946:989725 reverse
ST89_106700	1	NULL	1	NULL	0.125	NULL	1	NULL	1	NULL	Sugar transferase involved in lipopolysaccharide synthesis; phosphoglycosyltransferase (epsE) 991362:992729 reverse
ST89_106800	1	NULL	1	NULL	1	NULL	1	NULL	1	NULL	Tyrosine-protein kinase (capsular polysaccharide biosynthesis); membrane translocation of exopolysaccharide (epsD = wze) 992828:993526 reverse
ST89_106900	1	NULL	1	NULL	0.5	NULL	1	NULL	0.5	NULL	Capsular polysaccharide biosynthesis protein; exopolysaccharide chain length determination (epsC = wzd) 993536:994228 reverse
ST89_107000	0.83882	NULL	1	NULL	1	NULL	0.790527	NULL	0.387695	NULL	Capsular polysaccharide biosynthesis protein; exopolysaccharide synthesis (epsB = wzh) 994237:994968 reverse
ST89_107100	1	NULL	0.0625	NULL	0.125	NULL	1	NULL	1	NULL	Transcriptional regulator; regulation of exopolysaccharide synthesis (epsA = wzg) 994969:996429 reverse
ST89_107200	1	NULL	1	NULL	1	NULL	1	NULL	1	NULL	Purine-nucleoside phosphorylase (deoD) 998093:998803 reverse
ST89_107500	1	NULL	0.143463	NULL	0.359283	NULL	0.237885	NULL	0.0351562	DOWN	Purine nucleoside phosphorylase 1001112:1001921 reverse
ST89_107700	1	NULL	0.162756	NULL	0.110184	NULL	1	NULL	0.0707555	NULL	Phosphopentomutase 1002487:1003698 reverse
ST89_107800	1	NULL	0.0356981	DOWN	1	NULL	1	NULL	0.410103	NULL	Ribose 5-phosphate isomerase 1003824:1004504 reverse
ST89_108200	1	NULL	1	NULL	1	NULL	1	NULL	1	NULL	Uracil-DNA glycosylase 1006523:1007107 reverse
ST89_108300	0.149613	NULL	0.00407732	DOWN	0.0987371	NULL	0.00935531	DOWN	0.000488281	DOWN	dipeptidase 1007145:1008551 reverse
ST89_108400	0.0654297	NULL	1	NULL	1	NULL	1	NULL	1	NULL	4-oxalocrotonate tautomerase 1008782:1008967 forward
ST89_108700	0.00299335	DOWN	1.14629e-07	DOWN	4.57814e-08	DOWN	1.7588e-08	DOWN	0.000309333	DOWN	Ribosomal protein L20 1010309:1010668 reverse
ST89_108800	0.344928	NULL	1	NULL	1	NULL	1	NULL	1	NULL	Ribosomal protein L35 1010725:1010925 reverse
ST89_108900	0.0864372	NULL	1	NULL	0.0161248	DOWN	0.0294494	DOWN	0.175465	NULL	Translation initiation factor 3 1010964:1011494 reverse
ST89_109000	1	NULL	1	NULL	1	NULL	1	NULL	1	NULL	Cytidylate kinase 1011654:1012334 reverse
ST89_109100	1	NULL	0.453125	NULL	0.289062	NULL	0.6875	NULL	1	NULL	LysM domain 1012355:1013005 reverse
ST89_109200	1	NULL	1	NULL	1	NULL	1	NULL	1	NULL	Ferredoxin 1013051:1013248 forward
ST89_109400	1	NULL	1	NULL	1	NULL	1	NULL	1	NULL	tripeptidase 1013789:1015012 reverse
ST89_109600	1	NULL	1	NULL	1	NULL	1	NULL	1	NULL	Signal peptidase I 1015220:1015777 reverse
ST89_109700	1	NULL	1	NULL	1	NULL	1	NULL	1	NULL	TPR repeat containing protein 1015900:1017129 reverse
ST89_109900	1	NULL	0.5	NULL	0.5	NULL	0.5	NULL	0.507812	NULL	ADP-ribose pyrophosphatase 1018308:1018790 reverse
ST89_110000	1	NULL	1	NULL	1	NULL	1	NULL	1	NULL	Cell division protein 1018946:1019875 reverse
ST89_110100	0.184933	NULL	3.37681e-05	UP	0.00109008	UP	0.00315606	UP	1	NULL	Predicted ATPase involved in cell division 1019868:1020575 reverse
ST89_110200	0.607239	NULL	0.125	NULL	0.125	NULL	0.125	NULL	0.125	NULL	Protein chain release factor B 1020648:1021661 reverse
ST89_110300	1	NULL	1	NULL	1	NULL	1	NULL	1	NULL	Predicted protein 1021672:1021746 reverse
ST89_110600	1	NULL	1	NULL	1	NULL	0.5	NULL	1	NULL	Nitroreductase 1023892:1024638 reverse
ST89_110700	1	NULL	0.164149	NULL	0.00126356	UP	1	NULL	0.0293049	UP	Cation transport ATPase 1024747:1027431 reverse
ST89_110800	1	NULL	1	NULL	1	NULL	1	NULL	1	NULL	Uncharacterized protein conserved in bacteria 1027697:1028083 reverse
ST89_111100	1	NULL	0.42395	NULL	0.42395	NULL	0.00390625	DOWN	1	NULL	Predicted hydrolase of the HAD superfamily 1029275:1030084 forward
ST89_111200	0.21004	NULL	5.26868e-06	UP	1.25268e-05	UP	4.45345e-05	UP	0.00907334	UP	Peptidoglycan interpeptide bridge formation enzyme 1030086:1031300 forward
ST89_111400	1	NULL	1	NULL	1	NULL	1	NULL	1	NULL	Metal-dependent hydrolase of the beta-lactamase superfamily I 1031773:1032585 reverse
ST89_111500	1	NULL	1	NULL	1	NULL	1	NULL	1	NULL	Signal transduction histidine kinase 1032591:1033931 reverse
ST89_111600	1	NULL	0.25	NULL	0.25	NULL	0.25	NULL	0.25	NULL	DNA-binding response regulator, OmpR family (Rec-wHTH domains) 1033924:1034631 reverse
ST89_111700	1	NULL	1.93427e-62	UP	2.9058e-19	UP	1.30436e-09	UP	1	NULL	ABC-type polar amino acid transport system, ATPase component 1035158:1035925 forward
ST89_111800	1	NULL	1	NULL	1	NULL	1	NULL	0.266846	NULL	ABC-type amino acid transport/signal transduction system, periplasmic component/domain 1035937:1036770 forward
ST89_111900	1	NULL	1	NULL	1	NULL	1	NULL	1	NULL	ABC-type amino acid transport system, permease component 1036788:1037486 forward
ST89_112100	1	NULL	1	NULL	1	NULL	1	NULL	1	NULL	DNA-entry nuclease 1038220:1039101 reverse
ST89_112300	0.874629	NULL	0.310505	NULL	1	NULL	0.0721774	NULL	0.410103	NULL	UDP-N-acetylglucosamine enolpyruvyl transferase 1039353:1040624 reverse
ST89_112500	1	NULL	1	NULL	0.375	NULL	0.125	NULL	0.0390625	UP	UDP-glucose 4-epimerase 1041119:1042132 reverse
ST89_113001	1	NULL	0.38331	NULL	1	NULL	0.440799	NULL	0.000130839	UP	S-adenosylmethionine synthetase; methionine adenosyltransferase 1043623:1044816 reverse
ST89_113600	1	NULL	1	NULL	1	NULL	1	NULL	1	NULL	Biotin operon repressor 1045096:1046034 forward
ST89_113800	1	NULL	1	NULL	0.0385742	UP	0.00131226	UP	6.93835e-08	UP	DNA polymerase III, gamma/tau subunit 1046433:1048085 reverse
ST89_113900	1	NULL	1	NULL	0.375	NULL	1	NULL	0.375	NULL	GAF domain-containing protein 1048085:1048594 reverse
ST89_114000	1	NULL	1	NULL	0.21875	NULL	1	NULL	0.0390625	UP	tRNA delta(2)-isopentenylpyrophosphate transferase 1048630:1049529 reverse
ST89_114100	0.096394	NULL	4.01212e-08	DOWN	1.39882e-12	DOWN	1.01583e-10	DOWN	4.22241e-13	DOWN	Uncharacterized conserved secreted protein 1049605:1049781 forward
ST89_114400	0.150614	NULL	0.128475	NULL	7.65707e-05	DOWN	2.37266e-05	DOWN	0.173291	NULL	Ribosomal protein L19 1050713:1051060 reverse
ST89_114600	0.375	NULL	1	NULL	1	NULL	1	NULL	1	NULL	Chorismate mutase 1052424:1052696 reverse
ST89_114800	1	NULL	0.25	NULL	0.25	NULL	0.25	NULL	1	NULL	Flavodoxins 1054357:1054800 reverse
ST89_115200	0.5	NULL	1	NULL	0.607239	NULL	1	NULL	0.332306	NULL	Predicted hydrolase of the metallo-beta-lactamase superfamily 1057014:1058675 reverse
ST89_115300	1	NULL	0.00407732	UP	0.0266037	UP	0.0962524	NULL	0.301758	NULL	ABC-type uncharacterized transport system, ATPase component 1058857:1059615 reverse
ST89_115500	0.6875	NULL	0.0224609	UP	0.000402451	UP	0.109375	NULL	0.0129395	UP	ABC-type uncharacterized transport system, periplasmic component 1060491:1061492 reverse
ST89_115600	1	NULL	1	NULL	1	NULL	1	NULL	1	NULL	Uncharacterized conserved protein 1061627:1061848 reverse
ST89_116300	1	NULL	3.23033e-50	DOWN	9.70699e-53	DOWN	5.51656e-43	DOWN	4.42626e-89	DOWN	Pyruvate kinase 1065821:1067323 reverse
ST89_116400	1	NULL	3.51246e-06	DOWN	0.000283869	DOWN	0.00115046	DOWN	2.79253e-14	DOWN	6-phosphofructokinase 1067393:1068412 reverse
ST89_116500	1	NULL	1	NULL	0.5	NULL	1	NULL	1	NULL	DNA polymerase III, alpha subunit 1068505:1071615 reverse
ST89_116600	0.683489	NULL	0.047031	DOWN	0.047031	DOWN	0.00455138	DOWN	0.000324914	DOWN	Putative translation factor (SUA5) 1071768:1072553 reverse
ST89_116700	1	NULL	1	NULL	1	NULL	1	NULL	1	NULL	3-isopropylmalate dehydratase small subunit 1072650:1073240 reverse
ST89_116800	1	NULL	1	NULL	1	NULL	1	NULL	1	NULL	3-isopropylmalate dehydratase large subunit 1073250:1074632 reverse
ST89_117000	0.625	NULL	0.25	NULL	0.25	NULL	0.25	NULL	0.25	NULL	3-isopropylmalate dehydrogenase 1074949:1075986 reverse
ST89_117100	1	NULL	0.0078125	DOWN	0.0078125	DOWN	0.387695	NULL	0.387695	NULL	Isopropylmalate synthase 1075999:1077561 reverse
ST89_117200	0.331584	NULL	3.08119e-28	DOWN	7.07807e-32	DOWN	1.73017e-21	DOWN	1.11481e-48	DOWN	Phosphoglycerate mutase 1 1077909:1078601 reverse
ST89_117300	1	NULL	0.125	NULL	1	NULL	1	NULL	1	NULL	Dihydroorotate dehydrogenase 1078856:1079794 forward
ST89_117500	1	NULL	0.000151746	UP	0.0704853	NULL	7.16459e-11	DOWN	2.99391e-10	DOWN	nucleoid DNA-binding protein 1080118:1080393 reverse
ST89_117701	1	NULL	1	NULL	1	NULL	1	NULL	1	NULL	Conserved hypothetical protein str1211; lipase/acylhydrolase 1081092:1081967 reverse
ST89_117800	1	NULL	1	NULL	1	NULL	1	NULL	0.375	NULL	Uncharacterized protein conserved in bacteria 1081960:1082796 reverse
ST89_117900	1	NULL	1	NULL	1	NULL	1	NULL	0.226562	NULL	ATPase involved in DNA repair 1082867:1084537 reverse
ST89_118000	1	NULL	0.00634766	UP	0.375	NULL	1	NULL	1	NULL	Arginine repressor 1084546:1084992 reverse
ST89_118100	1	NULL	1	NULL	1	NULL	1	NULL	1	NULL	Predicted rRNA methylase 1084940:1085806 reverse
ST89_118200	1	NULL	1	NULL	1	NULL	1	NULL	1	NULL	Geranylgeranyl pyrophosphate synthase 1085799:1086671 reverse
ST89_118300	1	NULL	1	NULL	1	NULL	0.0625	NULL	0.0625	NULL	Exonuclease VII small subunit 1086671:1086886 reverse
ST89_118400	1	NULL	1	NULL	0.5	NULL	1	NULL	1	NULL	Exonuclease VII, large subunit 1086864:1088204 reverse
ST89_118700	1	NULL	0.25	NULL	0.5	NULL	1	NULL	1	NULL	Predicted EndoIII-related endonuclease 1089290:1089934 reverse
ST89_118800	1	NULL	1	NULL	1	NULL	1	NULL	1	NULL	Putative primosome component or related protein 1089934:1090632 reverse
ST89_119000	0.496617	NULL	0.0079159	DOWN	0.0226288	DOWN	0.791366	NULL	0.000213391	UP	Adenine/guanine phosphoribosyltransferase or related PRPP-binding protein 1091819:1092337 reverse
ST89_119100	1	NULL	1	NULL	1	NULL	1	NULL	1	NULL	Single-stranded DNA-specific exonuclease 1092452:1094662 reverse
ST89_119200	1	NULL	1	NULL	1	NULL	1	NULL	1	NULL	Short-chain dehydrogenase of various substrate specificities 1094675:1095442 reverse
ST89_119300	1	NULL	1	NULL	0.726562	NULL	0.0625	NULL	0.0625	NULL	Metal-dependent hydrolase of the beta-lactamase superfamily III 1095442:1096371 reverse
ST89_119400	0.5	NULL	0.5	NULL	1	NULL	0.5	NULL	0.5	NULL	Galactose-1-phosphate uridyltransferase distant homolog 1096403:1097050 reverse
ST89_119500	1	NULL	1	NULL	0.00131226	UP	0.289062	NULL	0.6875	NULL	GTPase 1097043:1098281 reverse
ST89_119700	1	NULL	1	NULL	1	NULL	1	NULL	1	NULL	cell division membrane protein 1099620:1101047 reverse
ST89_119800	1	NULL	1	NULL	1	NULL	1	NULL	1	NULL	Phosphoribosyl-ATP pyrophosphohydrolase 1101540:1101854 reverse
ST89_120000	1	NULL	1	NULL	1	NULL	1	NULL	1	NULL	Imidazoleglycerol-phosphate synthase 1102198:1102956 reverse
ST89_120100	1	NULL	1	NULL	1	NULL	1	NULL	1	NULL	Phosphoribosylformimino-5-aminoimidazole carboxamide ribonucleotide (ProFAR) isomerase 1102958:1103677 reverse
ST89_120200	1	NULL	1	NULL	1	NULL	1	NULL	1	NULL	Glutamine amidotransferase 1103726:1104334 reverse
ST89_120300	1	NULL	1	NULL	1	NULL	1	NULL	1	NULL	Imidazoleglycerol-phosphate dehydratase 1104331:1104915 reverse
ST89_120400	1	NULL	1	NULL	1	NULL	1	NULL	1	NULL	Histidinol dehydrogenase 1104935:1106218 reverse
ST89_120500	1	NULL	1	NULL	1	NULL	1	NULL	1	NULL	ATP phosphoribosyltransferase 1106215:1106865 reverse
ST89_120600	1	NULL	1	NULL	1	NULL	1	NULL	1	NULL	ATP phosphoribosyltransferase involved in histidine biosynthesis 1106858:1107838 reverse
ST89_120700	1	NULL	1	NULL	1	NULL	1	NULL	1	NULL	Histidinol-phosphate/aromatic aminotransferase and cobyric acid decarboxylase 1107835:1108887 reverse
ST89_121200	1	NULL	1	NULL	1	NULL	1	NULL	1	NULL	Histidinol phosphatase or related hydrolase of the PHP family 1112226:1112969 reverse
ST89_121400	1	NULL	1	NULL	1	NULL	0.814529	NULL	0.647606	NULL	Predicted sugar phosphatase of the HAD superfamily 1113603:1114376 reverse
ST89_121600	1	NULL	1	NULL	0.00390625	UP	1	NULL	1	NULL	Coproporphyrinogen III oxidase or related Fe-S oxidoreductase 1115122:1116258 reverse
ST89_122200	0.0961418	NULL	0.0094753	DOWN	0.707981	NULL	0.0846461	NULL	6.27761e-06	UP	dTDP-D-glucose 4,6-dehydratase 1118391:1119437 reverse
ST89_122300	1	NULL	0.0364834	DOWN	0.0153467	DOWN	0.0240929	DOWN	0.000388131	DOWN	dTDP-4-dehydrorhamnose 3,5-epimerase or related enzyme 1119866:1120459 reverse
ST89_122400	1	NULL	0.677639	NULL	1	NULL	0.0175332	UP	0.000497092	UP	dTDP-glucose pyrophosphorylase 1120459:1121328 reverse
ST89_122500	1	NULL	1	NULL	0.25	NULL	0.0625	NULL	1	NULL	Glycine/D-amino acid oxidase (deaminating) 1121560:1122651 reverse
ST89_122700	1	NULL	1	NULL	1	NULL	1	NULL	1	NULL	Uncharacterized conserved protein 1123558:1124346 reverse
ST89_122800	1	NULL	1	NULL	1	NULL	1	NULL	1	NULL	Predicted SAM-dependent methyltransferase 1124336:1125022 reverse
ST89_123000	0.86005	NULL	0.0346897	DOWN	0.7201	NULL	0.344928	NULL	0.86005	NULL	Phosphomannomutase 1125563:1126915 reverse
ST89_123100	1	NULL	1	NULL	1	NULL	1	NULL	1	NULL	Uncharacterized protein conserved in bacteria 1127138:1128103 reverse
ST89_123200	1	NULL	1	NULL	1	NULL	1	NULL	1	NULL	Uncharacterized conserved protein 1128100:1128807 reverse
ST89_123300	1	NULL	1	NULL	1	NULL	1	NULL	1	NULL	UDP-N-acetylmuramyl tripeptide synthase 1129071:1130396 forward
ST89_123400	1	NULL	1	NULL	1	NULL	1	NULL	1	NULL	Predicted glutamine amidotransferase 1130396:1131184 forward
ST89_123500	1	NULL	1	NULL	1	NULL	1	NULL	1	NULL	Lysyl-tRNA synthetase (class II) 1131235:1133790 reverse
ST89_123700	1	NULL	0.5	NULL	0.5	NULL	0.5	NULL	0.0922852	NULL	ATPase component of ABC transporter with duplicated ATPase domains 1135032:1136951 reverse
ST89_123800	0.823803	NULL	1	NULL	0.013531	UP	0.00165805	UP	0.013531	UP	Uridine kinase 1136988:1137623 reverse
ST89_123900	1	NULL	1	NULL	1	NULL	0.774414	NULL	0.052239	NULL	Superfamily II DNA and RNA helicase 1137722:1138804 forward
ST89_124100	0.133624	NULL	3.28245e-09	DOWN	5.48078e-09	DOWN	1.50071e-07	DOWN	5.48078e-09	DOWN	NAD-dependent aldehyde dehydrogenase 1139093:1140526 reverse
ST89_124200	0.00548634	DOWN	1.53741e-05	DOWN	0.0017692	DOWN	5.29958e-06	DOWN	4.05604e-05	DOWN	Phosphoenolpyruvate-protein kinase (PTS system EI component in bacteria) 1140744:1142477 reverse
ST89_124300	1	NULL	0.00195312	DOWN	0.00195312	DOWN	0.00195312	DOWN	0.00195312	DOWN	Phosphotransferase system, HPr-related protein 1142482:1142745 reverse
ST89_124400	1	NULL	1	NULL	1	NULL	1	NULL	1	NULL	Isocitrate dehydrogenase 1143007:1144182 reverse
ST89_124500	1	NULL	1	NULL	1	NULL	1	NULL	1	NULL	Citrate synthase 1144197:1145321 reverse
ST89_124600	1	NULL	1	NULL	1	NULL	1	NULL	1	NULL	Aconitase A 1145323:1147986 reverse
ST89_124700	1	NULL	1	NULL	0.823803	NULL	0.523467	NULL	0.015625	DOWN	Glutaredoxin or related protein 1148318:1148542 forward
ST89_124800	1	NULL	0.850554	NULL	0.47313	NULL	0.377086	NULL	1.20207e-13	UP	Ribonucleotide reductase, alpha subunit 1148629:1150788 forward
ST89_124900	0.125	NULL	0.125	NULL	0.266846	NULL	1	NULL	0.179565	NULL	Ribonucleotide reductase, beta subunit 1150948:1151910 forward
ST89_125600	1	NULL	9.00282e-13	UP	1.28482e-09	UP	1	NULL	1	NULL	DNA gyrase, A subunit 1156022:1158457 reverse
ST89_125700	8.17288e-22	DOWN	1.4276e-40	DOWN	5.40911e-34	DOWN	2.25867e-34	DOWN	2.22433e-69	DOWN	L-lactate dehydrogenase 1158676:1159662 forward
ST89_125800	8.58218e-09	DOWN	5.76552e-12	DOWN	2.30344e-08	DOWN	5.87133e-08	DOWN	2.30344e-08	DOWN	Uncharacterized NAD(FAD)-dependent dehydrogenase 1159755:1161128 reverse
ST89_125900	0.5	NULL	0.5	NULL	0.0129395	UP	0.289062	NULL	0.289062	NULL	ATPase component of ABC transporter with duplicated ATPase domains 1161444:1162982 reverse
ST89_126300	1	NULL	1	NULL	1	NULL	1	NULL	1	NULL	Predicted protein 1165147:1165677 reverse
ST89_126501	1	NULL	0.541256	NULL	1	NULL	0.541256	NULL	0.690038	NULL	Conserved hypothetical protein stu1289; anaerobic ribonucleoside-triphosphate reductase 1167144:1167482 reverse
ST89_126700	0.596615	NULL	0.00434351	DOWN	0.184933	NULL	0.0755187	NULL	2.52911e-05	UP	Phenylalanyl-tRNA synthetase beta chain 1168214:1170664 reverse
ST89_126900	1	NULL	1	NULL	1	NULL	1	NULL	1	NULL	Acetyltransferase, GNAT family 1170923:1171441 reverse
ST89_127000	0.560065	NULL	0.584665	NULL	0.0169005	DOWN	0.107752	NULL	0.322236	NULL	Phenylalanyl-tRNA synthetase alpha subunit 1171458:1172501 reverse
ST89_127100	1	NULL	1	NULL	0.803619	NULL	0.607239	NULL	0.663624	NULL	Chromosome segregation ATPase 1173122:1176655 reverse
ST89_127200	1	NULL	1	NULL	1	NULL	1	NULL	1	NULL	dsRNA-specific ribonuclease 1176658:1177347 reverse
ST89_127300	1	NULL	0.125	NULL	0.125	NULL	0.125	NULL	0.125	NULL	Dihydrodipicolinate synthase/N-acetylneuraminate lyase 1177504:1178439 reverse
ST89_127400	0.728332	NULL	0.0755187	NULL	0.122078	NULL	0.0755187	NULL	0.184933	NULL	Aspartate-semialdehyde dehydrogenase 1178777:1179853 reverse
ST89_127650	1	NULL	1	NULL	1	NULL	1	NULL	1	NULL	Phosphinothricin acetyltransferase, putative 1180214:1180747 reverse
ST89_127900	1	NULL	1	NULL	1	NULL	1	NULL	1	NULL	Phosphatidylserine/phosphatidylglycerophosphate/ cardiolipin synthase or related enzyme 1181778:1183127 reverse
ST89_128000	1	NULL	1	NULL	1	NULL	1	NULL	1	NULL	Nuclease subunit of the excinuclease complex 1183417:1185204 reverse
ST89_128100	1	NULL	1	NULL	1	NULL	0.507812	NULL	1	NULL	Predicted hydrolase (HAD superfamily) 1185264:1185959 reverse
ST89_128200	1	NULL	1	NULL	1	NULL	1	NULL	1	NULL	L-serine deaminase 1186237:1186908 forward
ST89_129000	1	NULL	1	NULL	1	NULL	1	NULL	1	NULL	DNA-binding response regulator (Rec-wHTH domains) 1192188:1192790 reverse
ST89_129700	1	NULL	1	NULL	1	NULL	1	NULL	1	NULL	oligoendopeptidase F 1197848:1200181 reverse
ST89_129900	1	NULL	1	NULL	1	NULL	1	NULL	1	NULL	Transcriptional regulator, xre family 1200555:1201430 reverse
ST89_130500	1	NULL	1	NULL	1	NULL	1	NULL	1	NULL	Uncharacterized conserved protein 1204208:1204873 reverse
ST89_131400	1	NULL	1	NULL	1	NULL	1	NULL	1	NULL	Conserved domain frequently associated with peptide methionine sulfoxide reductase 1214154:1215104 reverse
ST89_131700	0.690038	NULL	0.0127258	DOWN	0.0308838	DOWN	0.0127258	DOWN	0.00012207	DOWN	Uncharacterized protein conserved in bacteria 1217627:1217821 forward
ST89_131900	0.34375	NULL	0.015625	DOWN	0.179688	NULL	0.015625	DOWN	0.015625	DOWN	Predicted oxidoreductase related to nitroreductase 1220503:1221105 reverse
ST89_132100	1	NULL	1	NULL	1	NULL	1	NULL	1	NULL	Predicted transcriptional regulator 1222238:1222687 reverse
ST89_132400	1	NULL	0.301758	NULL	1	NULL	1	NULL	1	NULL	Transcriptional regulator 1225200:1225832 reverse
ST89_132600	0.267812	NULL	1	NULL	1	NULL	0.525773	NULL	0.525773	NULL	Aldo/keto reductase, related to diketogulonate reductase 1226677:1227519 reverse
ST89_132701	0.387695	NULL	0.387695	NULL	0.581055	NULL	1	NULL	0.823803	NULL	UDP-glucose 4-epimerase (GalE) 1227652:1228563 reverse
ST89_133200	0.548828	NULL	0.015625	DOWN	0.34375	NULL	0.774414	NULL	0.0639147	NULL	Uncharacterized protein conserved in bacteria 1228989:1230473 forward
ST89_134300	1	NULL	1	NULL	1	NULL	1	NULL	1	NULL	Uncharacterized conserved protein 1236556:1236804 forward
ST89_134600	1	NULL	1	NULL	1	NULL	1	NULL	1	NULL	Glycosyltransferase involved in cell wall biogenesis 1238891:1240984 reverse
ST89_136400	1	NULL	1	NULL	1	NULL	1	NULL	0.03125	UP	ATPase involved in DNA repair 1253400:1256579 reverse
ST89_136600	0.000554812	DOWN	1.16655e-10	DOWN	0.000416625	DOWN	2.38648e-09	DOWN	1.11682e-19	DOWN	Beta-galactosidase 1258639:1261719 reverse
ST89_136700	0.548828	NULL	0.00393317	UP	0.0294494	UP	0.229523	NULL	0.0871586	NULL	Na+/xyloside symporter or related transporter 1261723:1263627 reverse
ST89_136800	1	NULL	1	NULL	1	NULL	1	NULL	1	NULL	aldose 1-epimerase 1263730:1264776 reverse
ST89_136900	0.286279	NULL	0.0308838	DOWN	0.0635681	NULL	0.690038	NULL	0.0435585	UP	UDP-glucose 4-epimerase 1264846:1265847 reverse
ST89_137000	1	NULL	0.015625	DOWN	0.34375	NULL	0.015625	DOWN	0.015625	DOWN	Galactose-1-phosphate uridyltransferase 1265877:1267385 reverse
ST89_137100	0.548828	NULL	0.015625	DOWN	0.34375	NULL	0.015625	DOWN	0.0289593	UP	Galactokinase 1267378:1268544 reverse
ST89_137200	1	NULL	1	NULL	1	NULL	1	NULL	1	NULL	transcription regulator of beta-galactosidase gene 1268686:1269681 forward
ST89_137900	1	NULL	1	NULL	1	NULL	1	NULL	0.0625	NULL	Glutathione biosynthesis bifunctional protein 1274684:1276948 forward
ST89_138100	1	NULL	0.015625	UP	0.125	NULL	1	NULL	1	NULL	DNA segregation ATPase FtsK/SpoIIIE or related protein 1279790:1282204 reverse
ST89_138200	1	NULL	1	NULL	1	NULL	1	NULL	1	NULL	Thioredoxin reductase 1282357:1283355 reverse
ST89_138300	0.753906	NULL	1	NULL	0.179565	NULL	0.0308838	UP	0.0118179	UP	tRNA-(guanine-N1)-methyltransferase 1283357:1284076 reverse
ST89_138400	0.25	NULL	1	NULL	1	NULL	1	NULL	1	NULL	RimM protein, required for 16S rRNA processing 1284066:1284584 reverse
ST89_138700	1	NULL	1	NULL	1	NULL	1	NULL	1	NULL	DNA-binding response regulator (Rec-wHTH domains) 1285256:1285900 reverse
ST89_138900	1	NULL	1	NULL	1	NULL	1	NULL	1	NULL	Uncharacterized conserved protein 1285890:1286900 reverse
ST89_139200	0.5	NULL	0.0129395	UP	0.0224609	UP	0.0385742	UP	1	NULL	serine/threonine protein kinase, fused to several beta-lactam (PASTA) domains 1288655:1290526 reverse
ST89_139300	1	NULL	0.125	NULL	0.125	NULL	0.125	NULL	0.125	NULL	Serine/threonine protein phosphatase 1290526:1291263 reverse
ST89_139400	1	NULL	1	NULL	1	NULL	1	NULL	1	NULL	tRNA and rRNA cytosine-C5-methylase 1291307:1292635 reverse
ST89_139500	1	NULL	0.25	NULL	0.25	NULL	0.25	NULL	0.179565	NULL	Methionyl-tRNA formyltransferase 1292619:1293554 reverse
ST89_139600	1	NULL	1	NULL	0.5	NULL	1	NULL	1	NULL	Primosomal protein N' (replication factor Y) - superfamily II helicase 1293572:1295968 reverse
ST89_139700	1	NULL	0.000134514	UP	0.86005	NULL	1	NULL	0.0224609	DOWN	DNA-directed RNA polymerase, subunit K/omega 1296110:1296424 reverse
ST89_139800	0.263176	NULL	1	NULL	0.133801	NULL	0.00813006	UP	0.000312551	UP	Guanylate kinase 1296446:1297075 reverse
ST89_139900	1	NULL	0.143463	NULL	0.0768127	NULL	0.503445	NULL	0.242985	NULL	Signal recognition particle GTPase 1297301:1298692 reverse
ST89_140000	1	NULL	1	NULL	1	NULL	1	NULL	1	NULL	Predicted hydrolase of the HAD superfamily 1298706:1299521 reverse
ST89_140100	1	NULL	1	NULL	0.0625	NULL	1	NULL	1	NULL	Predicted hydrolase of the HAD superfamily 1299514:1300308 reverse
ST89_140200	0.42395	NULL	0.122078	NULL	0.307456	NULL	1	NULL	0.145996	NULL	Predicted transcriptional regulator 1300493:1300870 forward
ST89_140300	0.0625	NULL	0.0639147	NULL	0.133801	NULL	0.629059	NULL	1	NULL	ABC-type multidrug transport system, ATPase component 1300875:1301573 forward
ST89_140500	0.507812	NULL	0.0023157	UP	0.00371917	UP	0.115318	NULL	0.454498	NULL	ABC-type oligopeptide transport system, ATPase component 1302420:1303349 reverse
ST89_140600	1	NULL	0.000728607	UP	0.000221252	UP	0.00131226	UP	1	NULL	ABC-type dipeptide/oligopeptide/nickel transport system, ATPase component 1303342:1304427 reverse
ST89_140800	1	NULL	1	NULL	0.375	NULL	1	NULL	0.625	NULL	ABC-type dipeptide/oligopeptide/nickel transport system, permease component 1305363:1306856 reverse
ST89_140900	1	NULL	0.000102596	UP	2.87939e-06	UP	0.000312979	UP	0.00490338	UP	ABC-type oligopeptide transport system, periplasmic component 1306918:1308885 reverse
ST89_141000	1	NULL	1	NULL	1	NULL	1	NULL	1	NULL	Transposase 1309241:1310425 forward
ST89_141100	0.842382	NULL	4.92554e-09	UP	2.58948e-10	UP	1.15713e-07	UP	0.000150421	UP	ABC-type oligopeptide transport system, periplasmic component 1310463:1312436 reverse
ST89_141401	1	NULL	1	NULL	1	NULL	1	NULL	1	NULL	Oligopeptide ABC uptake transporter ATP-binding protein 1314101:1314271 reverse
ST89_141450	1	NULL	1	NULL	1	NULL	1	NULL	1	NULL	Oligopeptide ABC transporter ATP-binding protein 1314296:1314589 reverse
ST89_142000	0.548828	NULL	0.015625	DOWN	1	NULL	0.774414	NULL	1	NULL	Phosphotransacetylase 1317896:1318879 reverse
ST89_142100	1	NULL	1	NULL	1	NULL	1	NULL	1	NULL	Pseudouridylate synthase, 23S RNA-specific 1318893:1319789 reverse
ST89_142200	1	NULL	1	NULL	0.0625	NULL	1	NULL	1	NULL	NAD kinase 1319786:1320592 reverse
ST89_142300	1	NULL	1	NULL	1	NULL	1	NULL	1	NULL	Uncharacterized protein, containing RelA_SpoT domain 1320594:1321268 reverse
ST89_142400	1	NULL	0.125	NULL	1	NULL	0.125	NULL	1	NULL	Uncharacterized protein conserved in bacteria 1321364:1321939 forward
ST89_142500	0.312327	NULL	0.0961418	NULL	0.0929119	NULL	0.0014245	UP	1.35572e-05	UP	Phosphoribosylpyrophosphate synthetase 1322302:1323273 forward
ST89_142600	0.34375	NULL	0.548828	NULL	0.548828	NULL	0.34375	NULL	0.359283	NULL	Cysteine sulfinate desulfinase/cysteine desulfurase or related enzyme 1323277:1324389 forward
ST89_142700	0.507812	NULL	0.507812	NULL	0.753906	NULL	0.03125	DOWN	0.03125	DOWN	Uncharacterized conserved protein 1324391:1324738 forward
ST89_142900	1	NULL	1	NULL	0.21875	NULL	0.21875	NULL	0.625	NULL	Predicted glutamine amidotransferase 1325534:1326229 forward
ST89_143101	1	NULL	0.625	NULL	0.0703125	NULL	1	NULL	0.625	NULL	Polysaccharide biosynthesis protein 1327017:1328801 reverse
ST89_143201	1	NULL	0.266846	NULL	0.0308838	UP	1	NULL	1	NULL	Polysaccharide biosynthesis protein/putative glycosyltransferase 1328798:1329865 reverse
ST89_143400	0.0625	NULL	0.0625	NULL	1	NULL	1	NULL	0.803619	NULL	ABC-type polysaccharide/polyol phosphate transport system, ATPase component 1329885:1331090 reverse
ST89_143500	1	NULL	1	NULL	1	NULL	1	NULL	1	NULL	ABC-type polysaccharide/polyol phosphate export system, permease component 1331090:1331899 reverse
ST89_143600	1	NULL	1	NULL	0.125	NULL	1	NULL	1	NULL	Glycosyltransferase involved in cell wall biogenesis (rgpB) 1331883:1332839 reverse
ST89_143700	1	NULL	1	NULL	0.25	NULL	1	NULL	1	NULL	Glycosyltransferase (rgpA) 1332836:1333984 reverse
ST89_143801	1	NULL	1	NULL	1	NULL	1	NULL	1	NULL	Hypothetical protein 1334091:1335632 reverse
ST89_143901	1	NULL	1	NULL	1	NULL	1	NULL	1	NULL	Polysaccharide biosynthesis protein, putative rhamnosyltransferase 1335639:1336649 reverse
ST89_144201	1	NULL	1	NULL	0.00418091	UP	1	NULL	0.6875	NULL	Glycosyltransferase 1338254:1338943 reverse
ST89_144400	1	NULL	0.168638	NULL	1	NULL	1	NULL	0.00257683	DOWN	dTDP-4-dehydrorhamnose reductase (rmlD) 1339026:1339877 reverse
ST89_144700	1	NULL	1	NULL	1	NULL	1	NULL	1	NULL	Predicted metal-sulfur cluster biosynthetic enzyme 1342337:1342702 reverse
ST89_144800	1	NULL	0.391603	NULL	1	NULL	1	NULL	1	NULL	DNA-directed RNA polymerase, sigma subunit (sigma70/sigma32); rpoD 1342726:1343835 reverse
ST89_144900	1	NULL	0.125	NULL	0.387695	NULL	1	NULL	0.0192108	UP	DNA primase (bacterial type) 1343839:1345650 reverse
ST89_145100	0.143463	NULL	1	NULL	0.6875	NULL	0.125	NULL	0.125	NULL	Ribosomal protein S21 1346033:1346209 reverse
ST89_145200	1	NULL	0.00598812	UP	0.00393317	UP	0.229523	NULL	0.0427739	UP	ABC-type amino acid transport/signal transduction system, periplasmic component/domain 1346403:1347197 reverse
ST89_145600	1	NULL	1	NULL	1	NULL	1	NULL	1	NULL	NUDIX family hydrolase 1350554:1351018 reverse
ST89_145700	1	NULL	1	NULL	1	NULL	1	NULL	1	NULL	Helicase subunit of the DNA excision repair complex 1351063:1353069 reverse
ST89_146100	0.83882	NULL	0.0113516	UP	0.000234446	UP	0.0113516	UP	0.0160944	UP	ABC-type amino acid transport system, periplasmic and permease components 1354876:1357086 forward
ST89_146200	1	NULL	2.53208e-05	UP	8.96304e-06	UP	0.000821395	UP	0.0191573	UP	ABC-type polar amino acid transport system, ATPase component 1357086:1357826 forward
ST89_146300	1	NULL	1	NULL	1	NULL	1	NULL	1	NULL	Uncharacterized conserved protein 1357898:1358095 reverse
ST89_146400	1	NULL	0.742829	NULL	0.135156	NULL	5.60293e-08	UP	0.000729905	UP	Predicted GTPase 1358262:1359575 reverse
ST89_146600	1	NULL	1	NULL	1	NULL	1	NULL	1	NULL	16S rRNA uridine-516 pseudouridylate synthase or related pseudouridylate synthase 1359879:1360610 reverse
ST89_147700	1	NULL	1.40516e-07	UP	2.42991e-06	UP	0.125	NULL	1	NULL	CRISPR-system related protein, contains RuvC-like nuclease domain and HNH-like nuclease domain 1367195:1371361 reverse
ST89_147800	1	NULL	1	NULL	1	NULL	1	NULL	1	NULL	Phosphoserine phosphatase 1371694:1372341 reverse
ST89_147900	0.387695	NULL	6.10828e-09	UP	9.22625e-24	UP	2.57157e-07	UP	0.307456	NULL	Negative regulator of septation ring formation 1372453:1374048 reverse
ST89_148000	1	NULL	2.61285e-06	UP	0.000460005	UP	1	NULL	0.255875	NULL	Type IIA topoisomerase (DNA gyrase/topo II, topoisomerase IV), B subunit 1374274:1376226 reverse
ST89_148100	1	NULL	1	NULL	1	NULL	1	NULL	1	NULL	P-Ser-HPr phosphatase 1376227:1376832 reverse
ST89_148500	1	NULL	1	NULL	0.125	NULL	0.125	NULL	0.125	NULL	Arsenate reductase or related protein, glutaredoxin family 1378215:1378568 reverse
ST89_148700	0.0241195	DOWN	0.229481	NULL	0.162756	NULL	0.00592461	DOWN	0.0769258	NULL	Phosphoglycerate dehydrogenase 1379154:1380332 reverse
ST89_148900	0.332306	NULL	0.000976562	DOWN	0.0224609	DOWN	0.210114	NULL	1	NULL	Phosphoserine aminotransferase 1380920:1382014 reverse
ST89_149100	1	NULL	0.596615	NULL	0.728332	NULL	1	NULL	0.0432853	DOWN	Lactoylglutathione lyase or related lyase 1383117:1383512 forward
ST89_149300	1	NULL	1	NULL	1	NULL	1	NULL	1	NULL	Spermidine/putrescine-binding periplasmic protein 1384649:1385716 reverse
ST89_149600	1	NULL	0.0390625	UP	0.00634766	UP	0.625	NULL	1	NULL	ABC-type spermidine/putrescine transport system, ATPase component 1387263:1388417 reverse
ST89_149700	1	NULL	1	NULL	1	NULL	1	NULL	1	NULL	UDP-N-acetylmuramate dehydrogenase 1388462:1389391 reverse
ST89_149800	1	NULL	1	NULL	0.125	NULL	0.015625	UP	0.03125	UP	7, 8-dihydro-6-hydroxymethylpterin-pyrophosphokinase 1389553:1390044 reverse
ST89_149900	1	NULL	1	NULL	1	NULL	1	NULL	1	NULL	Dihydroneopterin aldolase 1390041:1390400 reverse
ST89_150000	1	NULL	1	NULL	1	NULL	1	NULL	1	NULL	neopullulanase 1390621:1392072 forward
ST89_150101	0.0962524	NULL	0.167068	NULL	1	NULL	1	NULL	1	NULL	Dihydropteroate synthase 1392104:1392904 reverse
ST89_150201	1	NULL	1	NULL	0.5	NULL	0.5	NULL	1	NULL	GTP cyclohydrolase I 1392953:1393516 reverse
ST89_150300	1	NULL	1	NULL	1	NULL	1	NULL	1	NULL	Amino acid transporter 1393662:1395506 reverse
ST89_150400	1	NULL	1	NULL	1	NULL	1	NULL	1	NULL	Folylpolyglutamate synthase 1395570:1396832 reverse
ST89_150500	1	NULL	1	NULL	1	NULL	1	NULL	1	NULL	Predicted RNA-binding protein (contains KH domain) 1396987:1397235 reverse
ST89_150600	0.145635	NULL	1	NULL	0.271679	NULL	0.694004	NULL	4.12576e-05	DOWN	Ribosomal protein S16 1397247:1397519 reverse
ST89_150800	0.803619	NULL	9.02149e-05	UP	0.000346001	UP	1	NULL	0.42395	NULL	Exonuclease III 1399988:1400815 forward
ST89_151200	1	NULL	0.125	NULL	0.125	NULL	0.125	NULL	0.125	NULL	Sphingosine kinase and enzyme related to eukaryotic diacylglycerol kinase 1402318:1403331 reverse
ST89_151300	0.647606	NULL	0.823803	NULL	1	NULL	0.000976562	DOWN	0.118469	NULL	NAD-dependent DNA ligase 1403341:1405287 reverse
ST89_151600	1	NULL	0.226562	NULL	0.581055	NULL	0.581055	NULL	0.581055	NULL	methionine aminopeptidase 1406918:1407778 reverse
ST89_151700	1	NULL	0.03125	UP	0.015625	UP	1	NULL	1	NULL	Predicted transcriptional regulator containing CBS domains 1407822:1409102 reverse
ST89_151900	1	NULL	0.5	NULL	0.289062	NULL	1	NULL	0.0654297	NULL	UDP-N-acetylglucosamine enolpyruvyl transferase 1409706:1410968 reverse
ST89_152200	1	NULL	1	NULL	1	NULL	1	NULL	1	NULL	1-acyl-sn-glycerol-3-phosphate acyltransferase 1414087:1414842 reverse
ST89_152400	1	NULL	1	NULL	1	NULL	1	NULL	1	NULL	Predicted O-methyltransferase 1415958:1416722 forward
ST89_152600	1	NULL	1	NULL	1	NULL	1	NULL	1.26761e-11	UP	Superfamily II DNA and RNA helicase 1417551:1419134 reverse
ST89_152700	1	NULL	1	NULL	1	NULL	1	NULL	1	NULL	Mg2+ and Co2+ transporter 1419325:1420233 reverse
ST89_152800	0.5	NULL	0.5	NULL	0.726562	NULL	0.5	NULL	1	NULL	Uncharacterized conserved protein 1420247:1420627 reverse
ST89_153200	1	NULL	1	NULL	0.264931	NULL	0.0409596	UP	0.004324	UP	Peptide chain release factor RF-3 1424482:1426026 reverse
ST89_153400	1	NULL	0.145996	NULL	1	NULL	0.42395	NULL	1	NULL	UDP-N-acetylmuramyl pentapeptide synthase 1427130:1428503 reverse
ST89_153900	1	NULL	0.0432853	UP	0.189247	NULL	1	NULL	1	NULL	ABC-type amino acid transport/signal transduction system, periplasmic component/domain 1430085:1430939 reverse
ST89_154400	1	NULL	1	NULL	1	NULL	1	NULL	1	NULL	D-alanine-D-alanine ligase or related ATP-grasp enzyme 1433501:1434547 reverse
ST89_154700	1	NULL	1	NULL	1	NULL	1	NULL	1	NULL	Predicted transcriptional regulator 1437217:1437648 reverse
ST89_154800	0.801306	NULL	0.0024589	DOWN	0.0024589	DOWN	0.000606107	DOWN	0.00794273	DOWN	Tryptophan synthase alpha chain 1437793:1438575 reverse
ST89_154900	0.000910521	DOWN	0.000277162	DOWN	0.00249392	DOWN	9.53674e-07	DOWN	0.405032	NULL	Tryptophan synthase beta chain 1438579:1439787 reverse
ST89_155000	1	NULL	1	NULL	1	NULL	1	NULL	1	NULL	Phosphoribosylanthranilate isomerase 1439784:1440365 reverse
ST89_155100	1	NULL	1	NULL	1	NULL	1	NULL	1	NULL	Indole-3-glycerol phosphate synthase 1440352:1441119 reverse
ST89_155200	0.0078125	DOWN	0.0078125	DOWN	0.32694	NULL	1	NULL	1	NULL	Anthranilate phosphoribosyltransferase 1441116:1442120 reverse
ST89_155300	1	NULL	0.726562	NULL	0.453125	NULL	0.0625	NULL	0.726562	NULL	Anthranilate/para-aminobenzoate synthase component II 1442211:1442777 reverse
ST89_155400	0.375	NULL	0.125	NULL	0.125	NULL	0.125	NULL	0.125	NULL	Anthranilate/para-aminobenzoate synthase component I 1442774:1444129 reverse
ST89_155500	1	NULL	1	NULL	1	NULL	1	NULL	1	NULL	Chorismate mutase 1444206:1444487 reverse
ST89_155700	1	NULL	1	NULL	1	NULL	1	NULL	1	NULL	Uncharacterized conserved protein 1445082:1445432 reverse
ST89_155800	1	NULL	1	NULL	1	NULL	1	NULL	1	NULL	Cation transport ATPase 1445514:1447874 reverse
ST89_156000	0.332306	NULL	0.000976562	DOWN	0.480682	NULL	0.332306	NULL	0.000976562	DOWN	Uncharacterized protein conserved in bacteria 1448839:1449138 forward
ST89_156301	1	NULL	1	NULL	1	NULL	1	NULL	1	NULL	DNA polymerase III epsilon subunit 1450595:1451185 reverse
ST89_156400	1	NULL	0.00154388	UP	0.118469	NULL	1	NULL	0.5	NULL	Uncharacterized conserved protein 1451235:1451771 reverse
ST89_156500	1	NULL	1	NULL	1	NULL	1	NULL	1	NULL	Predicted metal-sulfur cluster biosynthetic enzyme 1452283:1452642 forward
ST89_156600	1	NULL	0.21004	NULL	1	NULL	1	NULL	0.0783539	NULL	Dihydroxyacid dehydratase/phosphogluconate dehydratase 1452790:1454493 reverse
ST89_156700	1	NULL	1	NULL	1	NULL	1	NULL	1	NULL	Predicted flavoprotein 1454621:1455802 forward
ST89_156900	1	NULL	0.5	NULL	1	NULL	0.5	NULL	1	NULL	Predicted S-adenosylmethionine-dependent methyltransferase 1456038:1456679 reverse
ST89_157000	1	NULL	1	NULL	0.453125	NULL	0.453125	NULL	1	NULL	Predicted choline kinase involved in LPS biosynthesis 1456689:1457480 reverse
ST89_157200	1	NULL	1	NULL	1	NULL	1	NULL	1	NULL	ABC-type multidrug transport system, ATPase component 1458572:1459303 reverse
ST89_157300	0.867939	NULL	0.0639147	NULL	0.0639147	NULL	1	NULL	0.00257683	DOWN	Diadenosine tetraphosphate (Ap4A) hydrolase and other HIT family hydrolase 1459368:1459787 forward
ST89_157400	1	NULL	0.21875	NULL	0.21875	NULL	0.625	NULL	0.625	NULL	Uncharacterized conserved protein 1459784:1460092 forward
ST89_157500	1	NULL	1	NULL	1	NULL	1	NULL	1	NULL	Uncharacterized conserved protein 1460134:1460814 reverse
ST89_157800	1	NULL	3.58836e-07	DOWN	0.00171276	DOWN	0.00171276	DOWN	2.32365e-08	DOWN	ATP-binding subunit of Clp protease and DnaK/DnaJ chaperones 1462081:1464180 reverse
ST89_158000	1	NULL	1	NULL	1	NULL	1	NULL	1	NULL	SAM-dependent methyltransferase 1465994:1466803 reverse
ST89_158100	1	NULL	1	NULL	1	NULL	1	NULL	1	NULL	Uncharacterized homolog of plant Iojap protein 1467059:1467412 reverse
ST89_158200	1	NULL	1	NULL	1	NULL	1	NULL	1	NULL	Predicted HD superfamily hydrolase involved in NAD metabolism 1467436:1468026 reverse
ST89_158300	0.015625	DOWN	0.015625	DOWN	0.0931396	NULL	0.263176	NULL	0.629059	NULL	Nicotinic acid mononucleotide adenylyltransferase 1468023:1468655 reverse
ST89_158400	0.32694	NULL	0.015625	DOWN	0.015625	DOWN	0.34375	NULL	1	NULL	Predicted RNA-binding protein containing KH domain, possibly ribosomal protein 1468759:1469076 reverse
ST89_158500	1	NULL	1	NULL	1	NULL	1	NULL	0.753906	NULL	Predicted GTPase 1469315:1470433 reverse
ST89_158600	0.6875	NULL	0.109375	NULL	0.6875	NULL	1	NULL	1	NULL	Predicted hydrolase of the HAD superfamily 1470433:1470960 reverse
ST89_159000	0.312327	NULL	0.00256321	DOWN	0.312327	NULL	1	NULL	0.2284	NULL	Asp-tRNA-Asn/Glu-tRNA-Gln amidotransferase B subunit 1472569:1474011 reverse
ST89_159100	1	NULL	0.424356	NULL	1	NULL	1	NULL	0.033144	UP	Asp-tRNA-Asn/Glu-tRNA-Gln amidotransferase A subunit 1474011:1475477 reverse
ST89_159200	1	NULL	1	NULL	1	NULL	1	NULL	0.0625	NULL	Asp-tRNA-Asn/Glu-tRNA-Gln amidotransferase C subunit 1475477:1475779 reverse
ST89_159700	1	NULL	1	NULL	1	NULL	1	NULL	1	NULL	ABC-type metal ion transport system, periplasmic component/surface antigen 1478826:1479674 reverse
ST89_159800	1	NULL	1	NULL	1	NULL	1	NULL	1	NULL	Amidase related to nicotinamidase 1479798:1480349 reverse
ST89_159900	0.663624	NULL	1.40742e-05	UP	0.00383827	UP	1	NULL	1	NULL	Pleiotropic transcriptional repressor 1480412:1481197 reverse
ST89_160000	1	NULL	1	NULL	0.596615	NULL	0.48685	NULL	0.596615	NULL	Aspartate/tyrosine/aromatic aminotransferase 1481457:1482671 reverse
ST89_160100	1	NULL	0.0081469	UP	0.00155032	UP	0.000534964	UP	0.0151341	UP	Universal stress protein UspA or related nucleotide-binding protein 1483026:1483478 forward
ST89_160500	1	NULL	1	NULL	1	NULL	1	NULL	1	NULL	Pyruvate-formate lyase-activating enzyme 1485121:1485921 reverse
ST89_160600	1	NULL	0.179688	NULL	0.179688	NULL	1	NULL	1	NULL	Hemolysins or related protein containing CBS domains 1486917:1488248 reverse
ST89_160700	1	NULL	1	NULL	0.5	NULL	1	NULL	1	NULL	ABC-type molybdenum transport system, ATPase component/photorepair protein PhrA 1488362:1489144 forward
ST89_160800	1	NULL	1	NULL	1	NULL	1	NULL	1	NULL	NhaP-type Na+/H+ and K+/H+ antiporter 1489766:1491832 reverse
ST89_160900	1	NULL	1	NULL	1	NULL	1	NULL	1	NULL	Uncharacterized conserved protein 1491841:1492083 reverse
ST89_161000	0.5	NULL	0.5	NULL	1	NULL	0.6875	NULL	1	NULL	SAM-dependent methyltransferase 1492080:1492628 reverse
ST89_161100	1	NULL	1	NULL	0.289062	NULL	1	NULL	1	NULL	Radical SAM superfamily enzyme 1492625:1493569 reverse
ST89_161200	1	NULL	0.00131873	UP	0.000191076	UP	0.0639147	NULL	0.0931396	NULL	Predicted secreted protein containing a PDZ domain and Lon-protease C-terminal proteolytic domain 1493654:1494730 reverse
ST89_161300	0.774414	NULL	0.0356981	UP	0.0356981	UP	0.286279	NULL	0.647606	NULL	Phosphopantetheine adenylyltransferase 1494708:1495205 reverse
ST89_161400	1	NULL	1	NULL	1	NULL	1	NULL	1	NULL	N6-adenine-specific methylase 1495239:1495778 reverse
ST89_161500	1	NULL	0.503445	NULL	0.359283	NULL	0.663624	NULL	0.0768127	NULL	Thioredoxin reductase 1495929:1496849 reverse
ST89_161700	0.571588	NULL	3.74225e-08	UP	8.17133e-05	UP	0.000198039	UP	0.845019	NULL	ABC-type polar amino acid transport system, ATPase component 1497354:1498097 reverse
ST89_161800	1	NULL	1	NULL	1	NULL	1	NULL	1	NULL	ABC-type amino acid transport system, permease component 1498097:1499020 reverse
ST89_161900	0.453125	NULL	0.0226558	UP	0.0346897	UP	0.790527	NULL	0.790527	NULL	ABC-type amino acid transport/signal transduction system, periplasmic component/domain 1499231:1500061 reverse
ST89_162000	1	NULL	1	NULL	1	NULL	1	NULL	1	NULL	Predicted protein 1500521:1500754 reverse
ST89_162200	0.165428	NULL	0.00368996	DOWN	0.0568147	NULL	0.00368996	DOWN	0.000729905	DOWN	Pyruvate-formate lyase 1502434:1504743 forward
ST89_162800	1	NULL	1	NULL	1	NULL	1	NULL	1	NULL	ABC-type uncharacterized transport system, ATPase component 1508681:1509331 reverse
ST89_162900	1	NULL	1	NULL	1	NULL	1	NULL	1	NULL	Beta-lactamase class C and other penicillin binding protein 1509534:1510490 reverse
ST89_163000	0.581055	NULL	0.0078125	DOWN	0.0078125	DOWN	0.0078125	DOWN	0.790527	NULL	Uncharacterized conserved protein 1510490:1511245 reverse
ST89_163200	1	NULL	1	NULL	1	NULL	1	NULL	1	NULL	Glycerol uptake facilitator or related permease (Major Intrinsic Protein Family) 1511976:1512839 reverse
ST89_163300	1	NULL	0.00390625	DOWN	0.42395	NULL	0.145996	NULL	0.00390625	DOWN	X-prolyl dipeptidyl aminopeptidase 1512960:1515227 forward
ST89_163925	1	NULL	1	NULL	1	NULL	1	NULL	1	NULL	Transposase ISSth1 (orf1), IS3 family 1517978:1518664 forward
ST89_165600	1	NULL	1	NULL	1	NULL	1	NULL	1	NULL	ABC-type multidrug transport system, ATPase and permease component 1529660:1531405 reverse
ST89_165700	1	NULL	1	NULL	1	NULL	1	NULL	1	NULL	ABC-type multidrug transport system, ATPase and permease component 1531398:1533155 reverse
ST89_166000	1	NULL	1	NULL	1	NULL	1	NULL	1	NULL	Predicted Fe-S-cluster redox enzyme 1534283:1535452 reverse
ST89_166100	1	NULL	1	NULL	1	NULL	1	NULL	1	NULL	Uncharacterized protein conserved in bacteria 1535456:1536178 reverse
ST89_166200	1	NULL	1	NULL	1	NULL	1	NULL	1	NULL	5'-nucleotidase/2',3'-cyclic phosphodiesterase or related esterase 1536233:1537633 reverse
ST89_166400	1	NULL	1	NULL	1	NULL	1	NULL	0.523467	NULL	Superfamily II DNA and RNA helicase 1538436:1539779 reverse
ST89_166600	0.5	NULL	0.0224609	UP	0.00418091	UP	0.0224609	UP	1	NULL	Cell division protein FtsI/penicillin-binding protein 2 1540878:1543145 reverse
ST89_166700	1	NULL	1	NULL	1	NULL	1	NULL	1	NULL	Protein required for the initiation of cell division 1543149:1543469 reverse
ST89_166800	1	NULL	0.607239	NULL	1	NULL	1	NULL	0.247789	NULL	Predicted S-adenosylmethionine-dependent methyltransferase involved in cell envelope biogenesis 1543472:1544422 reverse
ST89_167500	0.057373	NULL	0.000976562	DOWN	0.000976562	DOWN	0.000976562	DOWN	1	NULL	Gamma-glutamyl phosphate reductase 1547417:1548667 reverse
ST89_167600	1	NULL	1	NULL	1	NULL	1	NULL	1	NULL	Glutamate 5-kinase 1548669:1549472 reverse
ST89_167700	1	NULL	1	NULL	1	NULL	1	NULL	1	NULL	ABC transporter, permease protein 1549593:1551182 reverse
ST89_167800	1	NULL	1	NULL	0.015625	UP	1	NULL	1	NULL	ABC-type multidrug transport system, ATPase component 1551185:1551916 reverse
ST89_168100	0.25	NULL	1	NULL	1	NULL	0.25	NULL	0.25	NULL	ATP-dependent exoDNAse (exonuclease V) beta subunit (contains helicase and exonuclease domains) 1553274:1556927 reverse
ST89_168200	1	NULL	1	NULL	1	NULL	1	NULL	1	NULL	ATP-dependent nuclease, subunit B 1556917:1560237 reverse
ST89_168300	1	NULL	1	NULL	1	NULL	1	NULL	1	NULL	Uncharacterized conserved secreted protein 1560728:1561423 reverse
ST89_168400	0.5	NULL	0.453125	NULL	0.6875	NULL	0.5	NULL	0.453125	NULL	Response regulator of the LytR/AlgR family 1561428:1561874 reverse
ST89_168900	1	NULL	1	NULL	1	NULL	1	NULL	1	NULL	Uncharacterized protein conserved in bacteria 1564316:1565701 reverse
ST89_169000	1	NULL	1	NULL	1	NULL	1	NULL	1	NULL	L-asparaginase 1565817:1566740 forward
ST89_170000	1	NULL	1	NULL	1	NULL	1	NULL	1	NULL	RecG-like helicase 1567509:1569527 reverse
ST89_170100	1	NULL	1	NULL	1	NULL	1	NULL	1	NULL	Alanine racemase 1569656:1570759 reverse
ST89_170300	1	NULL	0.845019	NULL	0.845019	NULL	1	NULL	0.690038	NULL	3-deoxy-D-arabino-heptulosonate 7-phosphate (DAHP) synthase 1571143:1572174 reverse
ST89_170400	0.302878	NULL	0.0105821	DOWN	0.0747882	NULL	0.0105821	DOWN	0.447806	NULL	3-deoxy-D-arabino-heptulosonate 7-phosphate (DAHP) synthase 1572272:1573303 reverse
ST89_170500	0.737554	NULL	0.909946	NULL	9.84804e-06	UP	7.2915e-05	UP	2.59958e-09	UP	Preprotein translocase subunit SecA (ATPase, RNA helicase) 1573327:1575876 reverse
ST89_170900	1	NULL	1	NULL	1	NULL	1	NULL	1	NULL	Transcriptional regulator and fructokinase 1577419:1578312 reverse
ST89_171000	0.581055	NULL	0.0635681	NULL	0.0413895	UP	1	NULL	1	NULL	sucrose PTS, EIIBCA 1578497:1580398 reverse
ST89_171100	1	NULL	1	NULL	1	NULL	1	NULL	1	NULL	beta-fructofuranosidase 1580647:1582089 forward
ST89_171200	1	NULL	1	NULL	1	NULL	1	NULL	1	NULL	Sucrose operon repressor, HTH and periplasmic binding domains 1582098:1583063 forward
ST89_171300	1	NULL	1	NULL	1	NULL	1	NULL	1	NULL	Transcription termination factor 1583153:1583587 reverse
ST89_171400	0.0409596	DOWN	0.199591	NULL	0.651588	NULL	1	NULL	1	NULL	Uncharacterized protein conserved in bacteria 1583580:1583969 reverse
ST89_171500	1	NULL	1	NULL	0.607239	NULL	0.607239	NULL	0.0654297	NULL	Translation elongation factor P (EF-P)/translation initiation factor 5A (eIF-5A) 1584040:1584600 reverse
ST89_171600	1	NULL	1	NULL	1	NULL	1	NULL	1	NULL	Deoxycytidylate deaminase 1584713:1585168 reverse
ST89_171700	1	NULL	1	NULL	1	NULL	1	NULL	1	NULL	aminopeptidase P 1585187:1586248 reverse
ST89_172200	0.663624	NULL	1.90435e-14	UP	1.0414e-06	UP	0.0487668	UP	1.0414e-06	UP	Excinuclease ATPase subunit 1588768:1591593 reverse
ST89_172300	1	NULL	1	NULL	1	NULL	1	NULL	1	NULL	Mg2+ and Co2+ transporter 1591902:1592846 forward
ST89_172400	1	NULL	1	NULL	1	NULL	1	NULL	1	NULL	Uncharacterized membrane-bound protein conserved in bacteria 1592917:1593588 forward
ST89_172600	0.0826975	NULL	2.02755e-13	DOWN	2.15382e-20	DOWN	8.39302e-13	DOWN	1.04582e-40	DOWN	Ribosomal protein S18 1594713:1594952 reverse
ST89_172700	1	NULL	0.00368996	UP	0.126347	NULL	0.735879	NULL	0.0871586	NULL	Single-stranded DNA-binding protein 1594994:1595512 reverse
ST89_172800	0.137662	NULL	0.863415	NULL	0.0507296	NULL	0.53942	NULL	6.33926e-06	DOWN	Ribosomal protein S6 1595524:1595814 reverse
ST89_173000	1	NULL	1	NULL	1	NULL	1	NULL	1	NULL	A/G-specific DNA glycosylase 1597526:1598677 forward
ST89_173600	0.263176	NULL	1.94824e-09	UP	2.18064e-11	UP	0.867939	NULL	0.0490417	DOWN	DNA polymerase I - 3'-5' exonuclease and polymerase domains 1600504:1603143 reverse
ST89_173700	1	NULL	1	NULL	0.266846	NULL	1	NULL	0.0192108	UP	DNA structure-specific ATPase involved in suppression of recombination, MutS family 1603350:1605701 forward
ST89_173900	0.86005	NULL	0.0169005	DOWN	0.0169005	DOWN	0.344928	NULL	0.107752	NULL	Uncharacterized conserved protein 1606341:1606658 reverse
ST89_174000	1	NULL	0.0214844	UP	1	NULL	1	NULL	1	NULL	Ribonuclease HIII 1606972:1607862 forward
ST89_174100	1	NULL	0.109375	NULL	0.00418091	UP	0.0654297	NULL	1	NULL	Signal peptidase I 1607881:1608504 forward
ST89_174200	1	NULL	1	NULL	1	NULL	1	NULL	1	NULL	ATP-dependent exoDNAse (exonuclease V), alpha subunit - helicase superfamily I member 1608566:1611070 forward
ST89_174500	1	NULL	1	NULL	1	NULL	1	NULL	1	NULL	Metal-dependent protease with possible chaperone activity 1612185:1613198 reverse
ST89_174600	1	NULL	1	NULL	1	NULL	1	NULL	1	NULL	Acetyltransferase 1613198:1613638 reverse
ST89_174700	1	NULL	1	NULL	1	NULL	1	NULL	1	NULL	Inactive homolog of metal-dependent protease, putative molecular chaperone 1613613:1614299 reverse
ST89_174800	1	NULL	0.00206027	UP	1	NULL	0.671811	NULL	0.0237027	DOWN	Predicted RNA binding protein, contains RRM domain 1614562:1614792 forward
ST89_174900	1	NULL	0.803619	NULL	0.629059	NULL	1	NULL	0.480682	NULL	mRNA degradation ribonuclease J1/J2, metallo-beta-lactamase superfamily enzyme 1614797:1616479 forward
ST89_175100	0.361595	NULL	0.00434351	DOWN	0.264931	NULL	0.0226558	DOWN	0.184933	NULL	Glutamine synthetase 1617309:1618652 reverse
ST89_175200	1	NULL	0.00165805	UP	0.823803	NULL	0.145996	NULL	0.00390625	DOWN	glutamine synthetase repressor 1618701:1619075 reverse
ST89_175500	0.179241	NULL	3.42562e-46	DOWN	1.49143e-52	DOWN	1.71805e-45	DOWN	8.94306e-95	DOWN	3-phosphoglycerate kinase 1620877:1622076 reverse
ST89_176100	1	NULL	6.56741e-57	DOWN	5.30473e-48	DOWN	1.06674e-40	DOWN	9.66207e-106	DOWN	Glyceraldehyde-3-phosphate dehydrogenase 1625418:1626428 reverse
ST89_176200	1	NULL	2.18621e-06	DOWN	3.60229e-05	DOWN	5.47765e-08	DOWN	3.84326e-12	DOWN	Translation elongation factor (GTPase) 1626615:1628696 reverse
ST89_176300	3.27687e-07	UP	0.0165059	DOWN	0.0165059	DOWN	0.0644636	NULL	1.41407e-08	DOWN	Ribosomal protein S7 1628917:1629387 reverse
ST89_176400	0.00363401	UP	1	NULL	1	NULL	1	NULL	0.0243065	DOWN	Ribosomal protein S12 1629406:1629819 reverse
ST89_176500	0.03125	DOWN	0.263176	NULL	0.359283	NULL	1	NULL	1	NULL	Adenine/guanine phosphoribosyltransferase or related PRPP-binding protein 1630036:1630860 reverse
ST89_176600	1	NULL	1	NULL	1	NULL	1	NULL	1	NULL	Predicted HD-superfamily hydrolase 1630954:1631895 reverse
ST89_176700	0.5	NULL	0.726562	NULL	0.00753784	UP	0.507812	NULL	0.226562	NULL	Uncharacterized protein conserved in bacteria 1631885:1633159 reverse
ST89_176900	0.6875	NULL	1	NULL	1	NULL	1	NULL	0.125	NULL	Pentose-5-phosphate-3-epimerase 1633786:1634445 reverse
ST89_177000	1	NULL	1	NULL	0.5	NULL	1	NULL	1	NULL	Predicted GTPase 1634453:1635325 reverse
ST89_177200	1	NULL	1	NULL	1	NULL	1	NULL	1	NULL	Dimethyladenosine transferase (rRNA methylation) 1635582:1636454 reverse
ST89_177300	1	NULL	1	NULL	1	NULL	1	NULL	1	NULL	Ribonuclease M5 (Toprim domain) 1636599:1637159 reverse
ST89_177400	1	NULL	1	NULL	1	NULL	1	NULL	1	NULL	Mg-dependent DNase 1637152:1637928 reverse
ST89_177501	1	NULL	1	NULL	1	NULL	1	NULL	1	NULL	Conserved hypothetical protein stu1802; putative CoA binding protein 1637982:1638413 reverse
ST89_177600	0.145996	NULL	0.266846	NULL	0.803619	NULL	0.00390625	DOWN	0.00390625	DOWN	Thiol-disulfide isomerase and thioredoxins 1638473:1638787 reverse
ST89_177700	1	NULL	1	NULL	1	NULL	1	NULL	1	NULL	Predicted phosphatase homologous to the C-terminal domain of histone macroH2A1 1638983:1639765 forward
ST89_177900	0.0625	NULL	0.0625	NULL	0.0625	NULL	0.0625	NULL	1	NULL	Thioredoxin domain containing protein 1640226:1640561 reverse
ST89_178500	0.0351562	DOWN	1	NULL	0.0024589	UP	0.000469757	UP	0.361595	NULL	Queuine/archaeosine tRNA-ribosyltransferase 1646384:1647526 reverse
ST89_178800	0.286279	NULL	1	NULL	1	NULL	0.34375	NULL	1	NULL	Predicted RNA-binding protein 1649452:1650501 reverse
ST89_178900	1	NULL	1	NULL	1	NULL	1	NULL	1	NULL	Preprotein translocase subunit YidC 1650513:1651319 reverse
ST89_179000	1	NULL	0.5	NULL	0.5	NULL	0.5	NULL	0.5	NULL	RNase P protein component 1651434:1651769 reverse
ST89_179100	1	NULL	1	NULL	1	NULL	1	NULL	1	NULL	Argininosuccinate lyase 1651854:1653239 reverse
ST89_179200	0.5	NULL	0.5	NULL	1	NULL	0.5	NULL	1	NULL	Argininosuccinate synthase 1653576:1654775 reverse
ST89_179300	0.260435	NULL	0.0017692	DOWN	0.0674446	NULL	0.0222414	DOWN	0.822144	NULL	Glutamyl- and glutaminyl-tRNA synthetase 1655678:1657132 reverse
ST89_179700	1	NULL	0.00126897	DOWN	2.06046e-10	DOWN	0.573208	NULL	6.44995e-12	DOWN	Ribosomal protein L1 1658460:1659149 reverse
ST89_179800	0.841883	NULL	0.385288	NULL	0.0022248	DOWN	0.722438	NULL	1.10422e-07	DOWN	Ribosomal protein L11 1659249:1659674 reverse
ST89_180000	0.15159	NULL	1	NULL	0.125	NULL	1	NULL	0.125	NULL	Carbonic anhydrase 1660291:1660788 reverse
ST89_180300	1	NULL	1	NULL	0.00012207	UP	3.05176e-05	UP	0.000976562	UP	Predicted ATP-dependent serine protease 1661715:1662932 reverse
ST89_180400	1	NULL	1	NULL	1	NULL	1	NULL	1	NULL	dUTPase 1663254:1663700 reverse
ST89_180501	1	NULL	1	NULL	1	NULL	1	NULL	1	NULL	Oxidoreductase, putative; NADPH-dependent fmn reductase 1663914:1664066 forward
ST89_180900	0.0768127	NULL	0.237885	NULL	0.359283	NULL	0.143463	NULL	0.503445	NULL	Glycerol-3-phosphate dehydrogenase 1667391:1668413 forward
ST89_181000	1	NULL	0.529602	NULL	0.529602	NULL	1	NULL	1	NULL	UDP-glucose pyrophosphorylase 1668432:1669346 forward
ST89_181200	1	NULL	0.125	NULL	0.125	NULL	0.125	NULL	1	NULL	5-formyltetrahydrofolate cyclo-ligase 1670057:1670584 reverse
ST89_181300	1	NULL	1	NULL	1	NULL	1	NULL	1	NULL	Metal-dependent amidase/aminoacylase/carboxypeptidase 1670653:1671786 reverse
ST89_181400	1	NULL	0.774414	NULL	0.179688	NULL	0.34375	NULL	1	NULL	Galactoside O-acetyltransferase 1671865:1672563 reverse
ST89_182200	1	NULL	1	NULL	1	NULL	1	NULL	1	NULL	Predicted redox protein, regulator of disulfide bond formation 1677184:1677411 reverse
ST89_182400	1	NULL	0.0625	NULL	0.0625	NULL	1	NULL	0.0625	NULL	EMAP domain 1678595:1679218 reverse
ST89_182500	1	NULL	1	NULL	1	NULL	1	NULL	1	NULL	Thiol-disulfide isomerase and thioredoxins 1679228:1679542 reverse
ST89_182700	1	NULL	0.5	NULL	1	NULL	0.5	NULL	0.5	NULL	glutamyl aminopeptidase 1679923:1680990 forward
ST89_182800	1	NULL	1	NULL	1	NULL	1	NULL	1	NULL	Pyrroline-5-carboxylate reductase 1681006:1681776 forward
ST89_183400	0.179565	NULL	0.00195312	DOWN	0.301758	NULL	0.00195312	DOWN	1	NULL	Acetate kinase 1684198:1685391 reverse
ST89_183500	0.25	NULL	0.25	NULL	1	NULL	0.25	NULL	1	NULL	Adenine-specific DNA methylase 1685447:1686403 reverse
ST89_183600	1	NULL	1	NULL	1	NULL	1	NULL	1	NULL	Uncharacterized conserved protein 1686448:1686765 reverse
ST89_184300	1	NULL	1	NULL	1	NULL	1	NULL	1	NULL	Uncharacterized protein conserved in bacteria 1690144:1690506 reverse
ST89_184400	1	NULL	4.29939e-48	UP	3.8108e-14	UP	0.00815045	UP	0.260732	NULL	DNA-directed RNA polymerase, beta' subunit/160 kD subunit 1690664:1694302 reverse
ST89_184500	1	NULL	1.74696e-30	UP	4.50593e-10	UP	0.240256	NULL	0.478491	NULL	DNA-directed RNA polymerase, beta subunit/140 kD subunit 1694403:1697984 reverse
ST89_184600	1	NULL	1	NULL	0.25	NULL	1	NULL	1	NULL	Membrane carboxypeptidase (penicillin-binding protein) 1698347:1700770 reverse
ST89_184700	0.103422	NULL	0.00456153	DOWN	0.0769258	NULL	0.27499	NULL	0.032272	UP	Tyrosyl-tRNA synthetase 1700871:1702127 forward
ST89_184800	0.442068	NULL	0.0118179	DOWN	0.229523	NULL	3.05176e-05	DOWN	0.229523	NULL	Ketol-acid reductoisomerase 1702253:1703275 reverse
ST89_184900	0.25	NULL	1	NULL	0.25	NULL	0.25	NULL	0.753906	NULL	Acetolactate synthase, small (regulatory) subunit 1703351:1703827 reverse
ST89_185000	1	NULL	1	NULL	1	NULL	1	NULL	1	NULL	Thiamine pyrophosphate-requiring enzyme (acetolactate synthase, pyruvate dehydrogenase (cytochrome), glyoxylate carboligase, phosphonopyruvate decarboxylase) 1703820:1705520 reverse
ST89_185400	1	NULL	0.168638	NULL	0.344928	NULL	0.247789	NULL	0.092461	NULL	Predicted kinase related to dihydroxyacetone kinase 1707545:1709212 reverse
ST89_185500	0.000354534	DOWN	1.69674e-11	DOWN	1.94096e-07	DOWN	8.41232e-08	DOWN	3.49589e-08	DOWN	Uncharacterized protein conserved in bacteria 1709212:1709577 reverse
ST89_185700	1	NULL	0.125	NULL	0.125	NULL	0.125	NULL	0.125	NULL	Threonine synthase 1711034:1712518 reverse
ST89_186000	0.38331	NULL	0.0212708	DOWN	0.523467	NULL	0.0212708	DOWN	0.000244141	DOWN	neutral endopeptidase 1715840:1717735 reverse
ST89_186500	1	NULL	1	NULL	1	NULL	1	NULL	1	NULL	Uncharacterized protein conserved in bacteria 1720883:1721443 reverse
ST89_186866	1	NULL	1	NULL	1	NULL	1	NULL	1	NULL	Hypothetical protein pNZ4000_15 [Lactococcus lactis subsp. cremoris]; ORF3 1723904:1724200 reverse
ST89_186966	1	NULL	1	NULL	1	NULL	1	NULL	1	NULL	Cadmium efflux ATPase CadA 1725263:1727380 forward
ST89_187033	1	NULL	0.453125	NULL	0.289062	NULL	1	NULL	1	NULL	Restriction-modification enzyme type I S subunit; specificity determinant HsdS 1727746:1728969 reverse
ST89_187066	0.125	NULL	0.0768127	NULL	0.548828	NULL	1	NULL	1	NULL	Restriction-modification enzyme type I M subunit; type IC modification subunit HsdM 1728962:1730557 reverse
ST89_187600	0.567342	NULL	3.86198e-28	DOWN	1.35887e-17	DOWN	1.20888e-15	DOWN	3.00946e-14	DOWN	Fructose/tagatose bisphosphate aldolase 1736543:1737424 reverse
ST89_188000	0.879588	NULL	1.34232e-10	DOWN	3.85739e-16	DOWN	5.896e-09	DOWN	8.78098e-18	DOWN	Ribosomal protein L17 1740474:1740860 reverse
ST89_188100	1	NULL	2.39607e-14	UP	0.0340105	UP	1	NULL	0.00278527	DOWN	DNA-directed RNA polymerase, alpha subunit/40 kD subunit 1740878:1741816 reverse
ST89_188200	4.95086e-06	UP	0.504404	NULL	0.00540157	DOWN	1	NULL	0.000294077	DOWN	Ribosomal protein S11 1741865:1742248 reverse
ST89_188300	9.70173e-07	UP	1	NULL	0.0652453	NULL	0.765992	NULL	0.00143091	DOWN	Ribosomal protein S13 1742276:1742641 reverse
ST89_188400	1	NULL	0.125	NULL	0.125	NULL	1	NULL	0.125	NULL	Ribosomal protein L36 1742659:1742775 reverse
ST89_188500	1	NULL	1	NULL	1	NULL	1	NULL	1	NULL	Translation initiation factor 1 1742801:1743019 reverse
ST89_188600	1	NULL	1	NULL	0.541256	NULL	1	NULL	0.690038	NULL	Adenylate kinase 1743137:1743793 reverse
ST89_188700	1	NULL	1	NULL	1	NULL	1	NULL	1	NULL	Preprotein translocase subunit SecY 1743925:1745220 reverse
ST89_188800	0.0175622	UP	0.415855	NULL	0.110513	NULL	1	NULL	1.24025e-12	DOWN	Ribosomal protein L15 1745237:1745677 reverse
ST89_188900	1	NULL	0.0139995	DOWN	5.84955e-05	DOWN	0.000642807	DOWN	1.54188e-12	DOWN	Ribosomal protein L30/L7E 1745805:1745987 reverse
ST89_189000	1	NULL	0.00276671	DOWN	1.72448e-06	DOWN	0.0175989	DOWN	0.098908	NULL	Ribosomal protein S5 1746002:1746496 reverse
ST89_189100	1	NULL	1	NULL	0.121371	NULL	0.0757602	NULL	1.65252e-06	DOWN	Ribosomal protein L18 1746515:1746871 reverse
ST89_189200	1	NULL	0.00873511	DOWN	0.000445302	DOWN	0.0273791	DOWN	2.80411e-16	DOWN	Ribosomal protein L6P/L9E 1746961:1747497 reverse
ST89_189300	0.946022	NULL	1.46995e-06	DOWN	4.37716e-13	DOWN	1.43843e-11	DOWN	2.64644e-12	DOWN	Ribosomal protein S8 1747624:1748022 reverse
ST89_189400	0.625	NULL	1	NULL	1	NULL	1	NULL	1	NULL	Ribosomal protein S14 1748145:1748330 reverse
ST89_189500	0.035123	UP	0.0016523	DOWN	0.00100334	DOWN	0.768338	NULL	4.94055e-06	DOWN	Ribosomal protein L5 1748348:1748890 reverse
ST89_189600	0.618445	NULL	0.000972761	DOWN	2.18066e-05	DOWN	1.1296e-05	DOWN	1.2697e-06	DOWN	Ribosomal protein L24 1748917:1749222 reverse
ST89_189700	0.358834	NULL	0.239089	NULL	0.00905798	DOWN	0.371161	NULL	0.0772623	NULL	Ribosomal protein L14 1749303:1749671 reverse
ST89_189800	0.0297664	UP	0.0488739	DOWN	0.000271539	DOWN	0.00453386	DOWN	2.27214e-07	DOWN	Ribosomal protein S17 1749696:1749956 reverse
ST89_189900	0.426439	NULL	1	NULL	0.136032	NULL	0.817554	NULL	0.0273401	DOWN	Ribosomal protein L29 1749984:1750190 reverse
ST89_190000	1	NULL	3.49627e-11	DOWN	6.16632e-14	DOWN	1.2279e-07	DOWN	1.44226e-31	DOWN	Ribosomal protein L16/L10E 1750200:1750613 reverse
ST89_190100	0.00718207	UP	1	NULL	1	NULL	0.00372925	UP	1.78887e-08	UP	Ribosomal protein S3 1750617:1751270 reverse
ST89_190200	0.408799	NULL	0.488022	NULL	0.00203317	DOWN	1	NULL	0.0198791	DOWN	Ribosomal protein L22 1751283:1751627 reverse
ST89_190300	0.000117902	UP	0.668266	NULL	0.0111186	DOWN	0.12651	NULL	6.80711e-17	DOWN	Ribosomal protein S19 1751643:1751921 reverse
ST89_190400	1	NULL	0.0389518	DOWN	0.00909119	DOWN	0.0278874	DOWN	0.958322	NULL	Ribosomal protein L2 1752015:1752848 reverse
ST89_190500	0.000134326	UP	0.00029274	DOWN	4.60925e-05	DOWN	0.0578939	NULL	0.00288824	DOWN	Ribosomal protein L23 1752866:1753162 reverse
ST89_190600	0.896141	NULL	2.60625e-10	DOWN	7.03319e-14	DOWN	3.91533e-09	DOWN	4.35296e-06	UP	Ribosomal protein L4 1753162:1753785 reverse
ST89_190700	0.63859	NULL	0.0896918	NULL	1	NULL	1	NULL	0.0550629	NULL	Ribosomal protein L3 1753810:1754436 reverse
ST89_190800	1	NULL	0.625407	NULL	0.0627367	NULL	0.904975	NULL	0.000346001	DOWN	Ribosomal protein S10 1754553:1754861 reverse
ST89_190900	1	NULL	0.179688	NULL	0.0129395	UP	0.000728607	UP	0.179688	NULL	Holliday junction resolvasome, helicase subunit 1755105:1756061 reverse
ST89_191000	1	NULL	1	NULL	1	NULL	1	NULL	1	NULL	Predicted acyltransferase 1756189:1758012 reverse
ST89_191100	1	NULL	1	NULL	1	NULL	1	NULL	1	NULL	Uncharacterized protein conserved in bacteria 1758009:1758419 reverse
ST89_191200	1	NULL	1	NULL	1	NULL	1	NULL	1	NULL	Protein-tyrosine-phosphatase 1758416:1758850 reverse
ST89_191300	1	NULL	0.361595	NULL	0.864166	NULL	0.596615	NULL	1	NULL	Adenylosuccinate synthase 1759133:1760425 reverse
ST89_191900	1	NULL	1	NULL	1	NULL	1	NULL	1	NULL	Transcriptional regulator, xre family 1765782:1766654 forward
ST89_193500	1	NULL	1	NULL	1	NULL	1	NULL	0.125	NULL	ATPase related to the helicase subunit of the Holliday junction resolvase 1779143:1780411 reverse
ST89_193600	0.000449648	UP	0.0524788	NULL	0.0266037	DOWN	0.0524788	NULL	3.05176e-05	DOWN	Ribosomal protein L28 1780581:1780769 forward
ST89_193700	1	NULL	1	NULL	1	NULL	0.774414	NULL	0.015625	DOWN	Uncharacterized protein conserved in bacteria 1780896:1781162 forward
ST89_193800	0.332306	NULL	0.210114	NULL	0.480682	NULL	0.057373	NULL	0.000976562	DOWN	RNase H-like ribonuclease 1781162:1781581 forward
ST89_194100	1	NULL	1	NULL	1	NULL	1	NULL	1	NULL	4-amino-4-deoxy-L-arabinose transferase or related glycosyltransferase of PMT family 1782208:1783854 forward
ST89_194200	1	NULL	1.81899e-12	UP	6.01853e-36	UP	1.61559e-27	UP	1.83671e-40	UP	Oxygen-sensitive ribonucleoside-triphosphate reductase 1783964:1786168 forward
ST89_194300	1	NULL	1	NULL	1	NULL	1	NULL	1	NULL	Uncharacterized conserved protein 1786268:1786399 forward
ST89_194500	1	NULL	1	NULL	1	NULL	1	NULL	0.25	NULL	Organic radical activating enzyme 1786906:1787511 forward
ST89_194600	1	NULL	0.0625	NULL	1	NULL	1	NULL	1	NULL	Uncharacterized protein conserved in bacteria 1787533:1788336 reverse
ST89_194700	1	NULL	1	NULL	1	NULL	1	NULL	1	NULL	Uncharacterized conserved protein 1788360:1789301 reverse
ST89_194800	1	NULL	0.387695	NULL	0.790527	NULL	0.790527	NULL	0.0166738	UP	Aspartyl-tRNA synthetase 1789294:1791045 reverse
ST89_194900	1	NULL	1	NULL	1	NULL	1	NULL	1	NULL	Predicted protein 1791155:1791577 reverse
ST89_195000	0.118469	NULL	0.125	NULL	0.6875	NULL	0.125	NULL	1	NULL	Histidyl-tRNA synthetase 1791585:1792865 reverse
ST89_195300	1	NULL	0.0652453	NULL	0.00143091	DOWN	0.0409596	DOWN	0.000179991	DOWN	Ribosomal protein L32 1794517:1794699 forward
ST89_195400	0.00380165	UP	0.359283	NULL	0.663624	NULL	0.0768127	NULL	0.000488281	DOWN	Ribosomal protein L33 1794715:1794864 forward
ST89_196000	1	NULL	1	NULL	1	NULL	1	NULL	1	NULL	Uncharacterized conserved secreted protein 1798768:1799334 forward
ST89_196200	1	NULL	0.108129	NULL	0.108129	NULL	0.00904119	DOWN	0.00904119	DOWN	Uncharacterized protein conserved in bacteria 1799532:1800089 forward
ST89_196300	1	NULL	0.000244141	DOWN	0.000244141	DOWN	0.0490417	DOWN	0.00738525	DOWN	Uncharacterized protein conserved in bacteria 1800162:1800365 forward
ST89_197000	1	NULL	1	NULL	1	NULL	1	NULL	1	NULL	Transcriptional regulator 1806074:1806613 forward
ST89_197300	1.38575e-05	UP	0.0854106	NULL	0.0114563	DOWN	0.00374651	DOWN	0.0854106	NULL	Ribosomal protein S4 1807584:1808195 reverse
ST89_197400	0.5	NULL	1	NULL	1	NULL	1	NULL	1	NULL	Uncharacterized protein conserved in bacteria 1808393:1808695 reverse
ST89_197500	1	NULL	1	NULL	0.21875	NULL	0.21875	NULL	0.0117188	UP	Replicative DNA helicase 1808719:1810080 reverse
ST89_197600	0.0759047	NULL	1	NULL	0.480682	NULL	0.210114	NULL	0.0224609	DOWN	Ribosomal protein L9 1810124:1810582 reverse
ST89_197700	1	NULL	1	NULL	1	NULL	1	NULL	1	NULL	Signaling protein (consists of PAS, a modified GGDEF and a DHH family phosphatase domains) 1810584:1812548 reverse
ST89_197800	0.307456	NULL	0.21004	NULL	1	NULL	1	NULL	0.0488739	UP	tRNA uridine 5-carboxymethylaminomethyl modification FAD-utilizing enzyme 1812622:1814523 reverse
ST89_197850	0.5	NULL	0.5	NULL	1	NULL	0.5	NULL	1	NULL	tRNA (5-methylaminomethyl-2-thiouridylate)-methyltransferase; MutT/nudix family protein 1814532:1814987 reverse
ST89_197900	1	NULL	0.125	NULL	0.803619	NULL	0.263176	NULL	1	NULL	Predicted tRNA(5-methylaminomethyl-2-thiouridylate) methyltransferase, contains the PP-loop ATPase domain 1815252:1816373 reverse
ST89_198200	1	NULL	1	NULL	1	NULL	1	NULL	1	NULL	Aggregation promoting factor related surface protein 1819198:1819752 reverse
ST89_198300	1	NULL	1	NULL	1	NULL	1	NULL	1	NULL	ABC-type cobalt transport system, permease component CbiQ or related transporter 1820056:1820850 reverse
ST89_198400	1	NULL	1	NULL	1	NULL	1	NULL	1	NULL	ABC-type cobalt transport system, ATPase component 1820843:1821685 reverse
ST89_198500	1	NULL	0.6875	NULL	0.6875	NULL	1	NULL	1	NULL	ABC-type cobalt transport system, ATPase component 1821661:1822491 reverse
ST89_198700	1	NULL	0.25	NULL	1	NULL	1	NULL	1	NULL	Uncharacterized conserved protein containing XRE-family DNA-binding domain 1823059:1823916 reverse
ST89_198800	1	NULL	1	NULL	1	NULL	1	NULL	1	NULL	Predicted Zn-dependent peptidase 1823975:1825252 reverse
ST89_199100	1	NULL	1	NULL	0.000488281	UP	0.25	NULL	1	NULL	Recombinational DNA repair ATPase (RecF pathway) 1826961:1828061 forward
ST89_199200	0.00769411	UP	0.0090154	DOWN	0.000237166	DOWN	0.616473	NULL	3.19941e-05	DOWN	IMP dehydrogenase/GMP reductase 1828230:1829711 reverse
ST89_199300	1	NULL	0.00390625	DOWN	1	NULL	0.677639	NULL	0.00763208	UP	Tryptophanyl-tRNA synthetase 1829888:1830910 reverse
ST89_199500	0.711071	NULL	0.229523	NULL	0.442068	NULL	0.32694	NULL	1	NULL	ATPase component of ABC transporter with duplicated ATPase domains 1832277:1833899 forward
ST89_200200	0.332306	NULL	0.0435585	UP	0.0806905	NULL	0.855536	NULL	1	NULL	Trypsin-like serine protease, typically periplasmic, contain C-terminal PDZ domain 1838482:1839717 forward
ST89_200300	1	NULL	1	NULL	0.25	NULL	1	NULL	1	NULL	ParB-like nuclease domain 1839783:1840550 forward

## Sheet: MOI=0.1
Table S2: Proteins changing at each time point in relation to time 0.
Tab 2: MOI=0.1
Protein	PvalueT1 (0-0.5 hpi)	ChangeT1 (0-0.5 hpi)	PvalueT2 (0-1 hpi)	ChangeT2 (0-1 hpi)	PvalueT3 (0-2 hpi)	ChangeT3 (0-2 hpi)	PvalueT4 (0-4 hpi)	ChangeT4 (0-4 hpi)	PvalueT5 (0-24 hpi)	ChangeT5 (0-24 hpi)	Description
D2972:AAW27923.1	1	NULL	1.90735e-06	UP	7.45058e-09	UP	6.10352e-05	UP	0.03125	UP	# Function: hypothetical protein
D2972:AAW27924.1	1	NULL	0.5	NULL	0.000976562	UP	0.125	NULL	0.25	NULL	# Function: terminase small subunit
D2972:AAW27925.1	1	NULL	1	NULL	1	NULL	1	NULL	1	NULL	# Function: terminase large subunit
D2972:AAW27927.1	1	NULL	3.05176e-05	UP	0.000976562	UP	0.015625	UP	0.00195312	UP	# Function: portal protein
D2972:AAW27928.1	1	NULL	0.000976562	UP	1	NULL	0.03125	UP	0.00390625	UP	# Function: head protein
D2972:AAW27929.1	1	NULL	0.000244141	UP	6.10352e-05	UP	0.00195312	UP	0.015625	UP	# Function: scaffold protein
D2972:AAW27930.1	1	NULL	0.00195312	UP	9.53674e-07	UP	1.86265e-09	UP	0.000244141	UP	# Function: head protein
D2972:AAW27931.1	1.90735e-06	UP	2.11758e-22	UP	6.5253e-55	UP	5.16988e-26	UP	1.35525e-20	UP	# Function: head protein
D2972:AAW27932.1	1	NULL	0.5	NULL	1	NULL	1	NULL	1	NULL	# Function: hypothetical protein
D2972:AAW27933.1	1	NULL	1	NULL	1	NULL	1	NULL	1	NULL	# Function: hypothetical protein
D2972:AAW27934.1	1	NULL	0.5	NULL	1	NULL	1	NULL	0.25	NULL	# Function: hypothetical protein
D2972:AAW27935.1	1	NULL	1	NULL	1	NULL	1	NULL	1	NULL	# Function: hypothetical protein
D2972:AAW27936.1	1	NULL	1	NULL	1	NULL	0.5	NULL	0.5	NULL	# Function: hypothetical protein
D2972:AAW27937.1	0.000976562	UP	1.49012e-08	UP	8.27181e-25	UP	1.16415e-10	UP	4.65661e-10	UP	# Function: tail protein
D2972:AAW27938.1	0.0078125	UP	0.000244141	UP	1.49012e-08	UP	0.00012207	UP	0.0078125	UP	# Function: hypothetical protein
D2972:AAW27939.1	1	NULL	1	NULL	1	NULL	1	NULL	1	NULL	# Function: hypothetical protein
D2972:AAW27940.1	1	NULL	0.5	NULL	0.015625	UP	0.5	NULL	0.015625	UP	# Function: tail protein
D2972:AAW27941.1	1	NULL	1	NULL	0.0625	NULL	1	NULL	0.125	NULL	# Function: tail protein
D2972:AAW27942.1	1	NULL	1	NULL	0.0625	NULL	0.015625	UP	3.8147e-06	UP	# Function: antireceptor
D2972:AAW27943.1	1	NULL	1	NULL	0.25	NULL	1	NULL	0.5	NULL	# Function: structural protein
D2972:AAW27944.1	1	NULL	1	NULL	1	NULL	1	NULL	1	NULL	# Function: hypothetical protein
D2972:AAW27945.1	1	NULL	1	NULL	1	NULL	1	NULL	1	NULL	# Function: hypothetical protein
D2972:AAW27946.1	1	NULL	1	NULL	1	NULL	0.5	NULL	0.5	NULL	# Function: hypothetical protein
D2972:AAW27947.1	1	NULL	1	NULL	1	NULL	1	NULL	1	NULL	# Function: holin
D2972:AAW27948.1	1	NULL	0.25	NULL	1	NULL	0.25	NULL	0.0625	NULL	# Function: lysin
D2972:AAW27953.1	1	NULL	0.0078125	UP	1	NULL	1	NULL	1	NULL	# Function: cro-like repressor
D2972:AAW27954.1	1	NULL	0.5	NULL	1	NULL	1	NULL	1	NULL	# Function: hypothetical protein
D2972:AAW27955.1	1	NULL	0.015625	UP	6.10352e-05	UP	0.000244141	UP	6.10352e-05	UP	# Function: hypothetical protein
D2972:AAW27956.1	1	NULL	3.05176e-05	UP	0.000976562	UP	0.000244141	UP	7.62939e-06	UP	# Function: hypothetical protein
D2972:AAW27957.1	1	NULL	1	NULL	0.25	NULL	1	NULL	0.5	NULL	# Function: helicase
D2972:AAW27958.1	0.0625	NULL	5.68434e-14	UP	8.88178e-16	UP	3.63798e-12	UP	4.65661e-10	UP	# Function: hypothetical protein
D2972:AAW27959.1	1	NULL	1	NULL	1	NULL	1	NULL	0.5	NULL	# Function: replication protein
D2972:AAW27960.1	1	NULL	0.00390625	UP	0.0625	NULL	0.00390625	UP	6.10352e-05	UP	# Function: primase
D2972:AAW27962.1	1	NULL	0.125	NULL	1	NULL	1	NULL	0.5	NULL	# Function: hypothetical protein
D2972:AAW27964.1	1	NULL	0.000244141	UP	3.05176e-05	UP	0.000244141	UP	7.62939e-06	UP	# Function: DNA binding protein
D2972:AAW27965.1	1	NULL	0.5	NULL	0.25	NULL	0.5	NULL	1	NULL	# Function: hypothetical protein
D2972:AAW27966.1	1	NULL	0.000244141	UP	1.42109e-14	UP	3.8147e-06	UP	1.90735e-06	UP	# Function: hypothetical protein
ST89_000100	0.726562	NULL	1	NULL	0.507812	NULL	0.057373	NULL	0.00148964	UP	ATPase involved in DNA replication initiation 101:1465 forward
ST89_000200	0.454498	NULL	1	NULL	0.115318	NULL	0.607239	NULL	1	NULL	DNA polymerase sliding clamp subunit (PCNA homolog) 1620:2756 forward
ST89_000500	1	NULL	1	NULL	1	NULL	1	NULL	1	NULL	Predicted GTPase, probable translation factor 3211:4326 forward
ST89_000600	1	NULL	1	NULL	1	NULL	1	NULL	1	NULL	Peptidyl-tRNA hydrolase 4399:4968 forward
ST89_000700	1	NULL	1	NULL	1	NULL	1	NULL	0.5	NULL	Transcription-repair coupling factor (superfamily II helicase) 4961:8467 forward
ST89_000800	1	NULL	1	NULL	0.25	NULL	1	NULL	1	NULL	Ribosome-associated heat shock protein implicated in the recycling of the 50S subunit (S4 paralog) 8653:8928 forward
ST89_000900	1	NULL	1	NULL	1	NULL	1	NULL	1	NULL	Septum formation initiator 8912:9283 forward
ST89_001300	1	NULL	1	NULL	1	NULL	1	NULL	1	NULL	Hypoxanthine-guanine phosphoribosyltransferase 12050:12592 forward
ST89_001400	1	NULL	1	NULL	2.78027e-15	UP	0.069727	NULL	7.50635e-09	UP	ATP-dependent Zn protease 12608:14575 forward
ST89_004000	0.5	NULL	1	NULL	0.581055	NULL	1	NULL	0.5	NULL	Cell shape-determining protein 24176:25006 forward
ST89_004200	1	NULL	1	NULL	0.0409596	UP	0.0576127	NULL	0.0576127	NULL	Surface antigen 25617:26984 forward
ST89_004300	1	NULL	1	NULL	1	NULL	1	NULL	0.0871332	NULL	Phosphoribosylpyrophosphate synthetase 27198:28163 forward
ST89_004500	1	NULL	1	NULL	1	NULL	1	NULL	0.381693	NULL	Aspartate/tyrosine/aromatic aminotransferase 29270:30445 forward
ST89_004600	1	NULL	1	NULL	1	NULL	1	NULL	1	NULL	Recombinational DNA repair protein (RecF pathway) 30432:31205 forward
ST89_004700	1	NULL	1	NULL	0.25	NULL	1	NULL	1	NULL	Fatty acid/phospholipid biosynthesis enzyme 31422:32426 forward
ST89_004900	1	NULL	1	NULL	1	NULL	1	NULL	1	NULL	Phosphoribosylaminoimidazolesuccinocarboxamide (SAICAR) synthase 32956:33663 forward
ST89_005000	1	NULL	1	NULL	0.387695	NULL	1	NULL	1	NULL	Phosphoribosylformylglycinamidine (FGAM) synthase 33719:37444 forward
ST89_005100	1	NULL	1	NULL	1	NULL	1	NULL	1	NULL	Glutamine phosphoribosylpyrophosphate amidotransferase 37613:39052 forward
ST89_005200	1	NULL	1	NULL	1	NULL	1	NULL	1	NULL	Phosphoribosylaminoimidazole (AIR) synthetase 39083:40102 forward
ST89_005300	1	NULL	1	NULL	1	NULL	1	NULL	1	NULL	Folate-dependent phosphoribosylglycinamide formyltransferase PurN 40102:40656 forward
ST89_005400	1	NULL	1	NULL	1	NULL	1	NULL	1	NULL	AICAR transformylase/IMP cyclohydrolase PurH 40725:42272 forward
ST89_005800	1	NULL	0.523467	NULL	1	NULL	1	NULL	1	NULL	Phosphoribosylamine-glycine ligase 44817:46079 forward
ST89_005900	1	NULL	0.507812	NULL	1	NULL	0.726562	NULL	1	NULL	Phosphoribosylcarboxyaminoimidazole (NCAIR) mutase 46413:46913 forward
ST89_006000	1	NULL	1	NULL	0.5	NULL	1	NULL	1	NULL	Phosphoribosylaminoimidazole carboxylase (NCAIR synthetase) 46900:47991 forward
ST89_006400	0.0294935	UP	0.427043	NULL	0.358143	NULL	0.889884	NULL	1	NULL	Adenylosuccinate lyase 49454:50752 forward
ST89_006500	1	NULL	0.740653	NULL	1	NULL	1	NULL	1	NULL	Arginyl-tRNA synthetase 51616:53307 reverse
ST89_006600	1	NULL	1	NULL	0.453125	NULL	1	NULL	1	NULL	Arginine repressor 53465:53890 forward
ST89_006800	1	NULL	1	NULL	1	NULL	1	NULL	0.0169005	UP	Mismatch repair ATPase (MutS family) 54242:56800 forward
ST89_007200	1	NULL	1	NULL	1	NULL	1	NULL	0.25	NULL	DNA mismatch repair enzyme (predicted ATPase) 58258:60201 forward
ST89_007400	0.5	NULL	1	NULL	1	NULL	1	NULL	1	NULL	Holliday junction resolvasome, DNA-binding subunit 60704:61294 forward
ST89_007600	0.581055	NULL	1	NULL	1	NULL	1	NULL	0.000324914	UP	Predicted nucleotide-utilizing enzyme, CinA 61951:63222 forward
ST89_007700	1	NULL	0.0281928	UP	1	NULL	1	NULL	6.41017e-06	UP	RecA/RadA recombinase 63258:64397 forward
ST89_009500	0.5	NULL	0.125	NULL	1	NULL	1	NULL	0.03125	UP	DNA polymerase III, alpha subunit (gram-positive type) 71378:75772 forward
ST89_009600	1	NULL	1	NULL	1	NULL	1	NULL	0.359283	NULL	Leucyl aminopeptidase (aminopeptidase T) 75936:77177 forward
ST89_010500	0.145932	NULL	0.192431	NULL	1	NULL	1	NULL	0.807376	NULL	Ribosomal protein S2 81537:82304 forward
ST89_010600	1	NULL	0.00436757	UP	3.83658e-07	DOWN	0.517563	NULL	6.89285e-34	DOWN	Translation elongation factor Ts 82415:83455 forward
ST89_010800	1	NULL	1	NULL	1	NULL	0.5	NULL	1	NULL	Transcriptional repressor of class III stress genes 84279:84734 forward
ST89_010900	1	NULL	1	NULL	0.544612	NULL	0.900653	NULL	5.34489e-06	UP	ATP-binding subunit of Clp protease and DnaK/DnaJ chaperones 84735:87185 forward
ST89_011300	1	NULL	1	NULL	1	NULL	1	NULL	1	NULL	D-alanyl-D-alanine carboxypeptidase 88715:89968 reverse
ST89_011400	0.83882	NULL	1	NULL	1	NULL	0.596615	NULL	1	NULL	Polyribonucleotide nucleotidyltransferase (polynucleotide phosphorylase) 90171:92396 forward
ST89_011500	1	NULL	1	NULL	1	NULL	1	NULL	1	NULL	Uncharacterized conserved protein 92405:93175 forward
ST89_011600	1	NULL	1	NULL	0.453125	NULL	1	NULL	0.453125	NULL	Serine acetyltransferase 93248:93868 forward
ST89_011700	1	NULL	1	NULL	1	NULL	1	NULL	1	NULL	Cysteinyl-tRNA synthetase 94250:95593 forward
ST89_012200	1	NULL	1	NULL	1	NULL	1	NULL	1	NULL	rRNA methylase 97050:97793 forward
ST89_012300	1	NULL	1	NULL	1	NULL	1	NULL	1	NULL	Predicted RNA-binding protein containing a PIN domain 97832:98311 forward
ST89_012400	1	NULL	1	NULL	1	NULL	1	NULL	1	NULL	Uncharacterized protein conserved in bacteria 98320:99180 forward
ST89_012600	1	NULL	1	NULL	1	NULL	1	NULL	1	NULL	Ketopantoate reductase 100129:101085 forward
ST89_012700	1	NULL	0.0165252	DOWN	0.727659	NULL	0.010397	DOWN	0.00815045	DOWN	Ribosomal protein L13 101294:101740 forward
ST89_012800	1	NULL	0.525465	NULL	0.0403314	DOWN	1.40993e-09	DOWN	4.05984e-31	DOWN	Ribosomal protein S9 101768:102160 forward
ST89_013700	1	NULL	1	NULL	1	NULL	1	NULL	1	NULL	Predicted protein 109673:109741 forward
ST89_015600	1	NULL	1	NULL	0.5	NULL	0.5	NULL	1	NULL	ACT domain-containing protein 115991:116257 forward
ST89_015700	0.855536	NULL	1	NULL	1	NULL	0.855536	NULL	1	NULL	Uncharacterized conserved protein 116275:117612 forward
ST89_015900	1	NULL	1	NULL	1	NULL	1	NULL	1	NULL	D-alanyl-D-alanine carboxypeptidase 118096:118893 forward
ST89_016200	1	NULL	1	NULL	0.132498	NULL	1	NULL	1	NULL	Molecular chaperone GrpE (heat shock protein) 120737:121309 forward
ST89_016300	0.966358	NULL	1	NULL	0.0617782	NULL	1	NULL	0.000583461	DOWN	Molecular chaperone 121433:123256 forward
ST89_016400	1	NULL	1	NULL	1	NULL	0.855536	NULL	0.108129	NULL	DnaJ-class molecular chaperone with C-terminal Zn finger domain 123684:124835 forward
ST89_016500	1	NULL	1	NULL	1	NULL	1	NULL	0.5	NULL	Pseudouridylate synthase 124941:125687 forward
ST89_016600	1	NULL	1	NULL	1	NULL	1	NULL	0.424356	NULL	Hydroxymethylpyrimidine/phosphomethylpyrimidine kinase 125680:126441 forward
ST89_018700	1	NULL	1	NULL	1	NULL	1	NULL	1	NULL	Cyclopropane fatty acid synthase or related methyltransferase 140040:141230 forward
ST89_019000	1	NULL	1	NULL	0.25	NULL	1	NULL	0.5	NULL	Small-conductance mechanosensitive channel 143304:144095 reverse
ST89_019100	6.84081e-06	UP	0.017355	UP	0.000109329	DOWN	0.0227258	DOWN	1.92583e-06	DOWN	FKBP-type peptidyl-prolyl cis-trans isomerase (trigger factor) 144288:145571 forward
ST89_019200	1	NULL	1	NULL	0.488683	NULL	1	NULL	0.222053	NULL	DNA-directed RNA polymerase, delta subunit 145729:146304 forward
ST89_019300	0.77545	NULL	0.164149	NULL	0.291215	NULL	0.665466	NULL	0.00232454	UP	CTP synthase (UTP-ammonia lyase) 146555:148159 forward
ST89_019400	0.5	NULL	1	NULL	0.5	NULL	1	NULL	0.6875	NULL	Uncharacterized conserved protein 148254:148724 forward
ST89_019600	1	NULL	1	NULL	1	NULL	1	NULL	0.0987371	NULL	Ribosomal protein L11 methylase 149186:150139 forward
ST89_019700	1	NULL	1	NULL	1	NULL	1	NULL	1	NULL	Uncharacterized protein conserved in bacteria 150140:150883 forward
ST89_019800	0.361595	NULL	0.264931	NULL	0.47313	NULL	0.0226558	DOWN	0.0226558	DOWN	5'-nucleotidase/2',3'-cyclic phosphodiesterase or related esterase 151049:153589 forward
ST89_019900	1	NULL	1	NULL	1	NULL	1	NULL	1	NULL	Protein involved in ribonucleotide reduction 153631:154089 reverse
ST89_020000	1	NULL	1	NULL	1	NULL	0.814529	NULL	9.2477e-06	UP	Guanosine polyphosphate pyrophosphohydrolase/synthetase 154258:156477 forward
ST89_020400	0.607239	NULL	0.803619	NULL	0.607239	NULL	1	NULL	0.132498	NULL	Threonine dehydratase 159211:160461 forward
ST89_020500	1	NULL	1	NULL	1	NULL	1	NULL	1	NULL	N-formylmethionyl-tRNA deformylase 160622:161236 reverse
ST89_020800	1	NULL	8.25257e-21	DOWN	0.237723	NULL	3.74323e-14	DOWN	8.18722e-27	DOWN	Ribosomal protein S15P/S13E 163394:163663 forward
ST89_021300	1	NULL	1	NULL	0.121449	NULL	1	NULL	0.361595	NULL	ABC-type polar amino acid transport system, ATPase component 165493:166233 reverse
ST89_021400	0.118469	NULL	0.823803	NULL	0.442068	NULL	0.264931	NULL	0.0200739	UP	ABC-type amino acid transport system, permease and periplasmic component 166233:167783 reverse
ST89_021600	1	NULL	1	NULL	1	NULL	1	NULL	1	NULL	Negative regulator of genetic competence, sporulation and motility 169466:170215 forward
ST89_021800	1	NULL	1	NULL	1	NULL	1	NULL	0.0732143	NULL	ABC-type transport system involved in Fe-S cluster assembly, ATPase component 171536:172306 forward
ST89_021900	1	NULL	1	NULL	1	NULL	1	NULL	0.00184012	UP	ABC-type transport system involved in Fe-S cluster assembly, permease component 172343:173605 forward
ST89_022000	1	NULL	0.125	NULL	1	NULL	1	NULL	0.00195312	UP	Cysteine sulfinate desulfinase/cysteine desulfurase or related enzyme 173659:174891 forward
ST89_022100	1	NULL	1	NULL	1	NULL	1	NULL	1	NULL	NifU homolog involved in Fe-S cluster formation 174878:175312 forward
ST89_022200	0.906294	NULL	1	NULL	1	NULL	1	NULL	7.44976e-14	UP	ABC-type transport system involved in Fe-S cluster assembly, permease component 175392:176810 forward
ST89_023000	1	NULL	1	NULL	1	NULL	1	NULL	0.845019	NULL	Disulfide bond chaperones of the HSP33 family 181924:182790 forward
ST89_023100	1	NULL	1	NULL	1	NULL	1	NULL	1	NULL	tRNA-dihydrouridine synthase 182783:183760 forward
ST89_023300	1	NULL	0.753906	NULL	1	NULL	1	NULL	1	NULL	Transcriptional regulator 185363:185806 forward
ST89_023400	1	NULL	1	NULL	1	NULL	1	NULL	0.145996	NULL	ABC-type Mn/Zn transport system, ATPase component 185808:186515 forward
ST89_024100	1	NULL	1	NULL	1	NULL	1	NULL	0.136934	NULL	Glucose-6-phosphate isomerase 191779:193128 forward
ST89_024200	1	NULL	0.677809	NULL	0.183925	NULL	0.312327	NULL	0.0435585	DOWN	Uncharacterized conserved protein 193316:194032 forward
ST89_024300	1	NULL	1	NULL	2.40203e-09	UP	0.28061	NULL	0.00762052	UP	Preprotein translocase subunit YajC 194158:194496 forward
ST89_024400	1	NULL	1	NULL	1	NULL	1	NULL	0.359283	NULL	Undecaprenyl pyrophosphate synthase 194625:195374 forward
ST89_024600	1	NULL	1	NULL	1	NULL	1	NULL	1	NULL	Predicted membrane-associated Zn-dependent protease 1 196198:197460 forward
ST89_024700	1	NULL	1	NULL	1	NULL	1	NULL	1	NULL	Prolyl-tRNA synthetase 197546:199393 forward
ST89_024900	1	NULL	1	NULL	0.109375	NULL	1	NULL	0.179688	NULL	Ribose/xylose/arabinose/galactoside ABC-type transport system, permease component 200010:201950 forward
ST89_025100	0.6875	NULL	1	NULL	0.00418091	UP	0.6875	NULL	0.00738525	UP	ABC-type uncharacterized transport system, ATPase component 201950:202753 forward
ST89_025200	0.0254833	DOWN	1	NULL	8.08925e-08	DOWN	1	NULL	1.35088e-05	DOWN	Co-chaperonin GroES (HSP10) 202922:203209 forward
ST89_025300	2.44847e-05	UP	1.61637e-18	UP	1	NULL	4.20625e-21	UP	2.26187e-06	UP	Chaperonin GroEL (HSP60 family) 203258:204877 forward
ST89_026000	1	NULL	1	NULL	1	NULL	0.5	NULL	0.125	NULL	Membrane carboxypeptidase (penicillin-binding protein) 208862:211189 forward
ST89_026100	1	NULL	1	NULL	1	NULL	1	NULL	1	NULL	Ribosomal protein L33 211238:211390 forward
ST89_026200	1	NULL	1	NULL	1	NULL	1	NULL	1	NULL	Preprotein translocase subunit SecE 211399:211575 forward
ST89_026300	1	NULL	1	NULL	1	NULL	1	NULL	1	NULL	Transcription antiterminator 211772:212311 forward
ST89_026800	1	NULL	1	NULL	1	NULL	1	NULL	0.391603	NULL	Leucyl-tRNA synthetase 214796:217297 forward
ST89_027300	1	NULL	1	NULL	1	NULL	1	NULL	1	NULL	Nicotinic acid phosphoribosyltransferase 219525:220979 forward
ST89_027400	1	NULL	1	NULL	1	NULL	1	NULL	1	NULL	NAD synthase 220991:221812 forward
ST89_027600	1	NULL	1	NULL	1	NULL	0.261469	NULL	0.671809	NULL	Aminopeptidase C 222370:223707 forward
ST89_027700	0.0635681	NULL	1	NULL	0.665466	NULL	1	NULL	0.271679	NULL	Membrane carboxypeptidase (penicillin-binding protein) 223817:226147 reverse
ST89_028000	0.703537	NULL	1	NULL	1	NULL	1	NULL	0.677639	NULL	Cell division initiation protein 227444:227776 forward
ST89_028200	1	NULL	1	NULL	1	NULL	1	NULL	0.107752	NULL	Predicted N6-adenine-specific DNA methylase 228309:229475 forward
ST89_028300	1	NULL	1	NULL	0.165428	NULL	0.900653	NULL	1	NULL	Uncharacterized conserved protein 229478:231340 forward
ST89_028400	1	NULL	1	NULL	1	NULL	1	NULL	1	NULL	Superfamily II DNA/RNA helicase, SNF2 family 231451:234546 forward
ST89_028500	0.5	NULL	1	NULL	0.5	NULL	0.5	NULL	0.5	NULL	Uncharacterized conserved protein 234702:235418 forward
ST89_028600	0.919607	NULL	1	NULL	1	NULL	1	NULL	0.690826	NULL	UDP-N-acetylmuramate-alanine ligase 235445:236773 forward
ST89_028800	1	NULL	1	NULL	0.454498	NULL	1	NULL	1	NULL	Predicted periplasmic solute-binding protein 237426:239402 forward
ST89_028900	1	NULL	1	NULL	0.0213832	DOWN	0.174984	NULL	0.0106375	DOWN	Transcription elongation factor 239487:239969 forward
ST89_029200	1	NULL	1	NULL	0.753906	NULL	1	NULL	1	NULL	Preprotein translocase subunit YidC 240919:241836 reverse
ST89_029400	0.125	NULL	1	NULL	0.125	NULL	1	NULL	1	NULL	rRNA methylase 242304:243041 forward
ST89_029900	1	NULL	1	NULL	1	NULL	1	NULL	1	NULL	Diaminopimelate decarboxylase 245666:246919 forward
ST89_030100	1	NULL	1	NULL	0.42395	NULL	1	NULL	0.42395	NULL	Uncharacterized protein conserved in bacteria 247728:247973 forward
ST89_030200	1	NULL	1	NULL	1	NULL	1	NULL	1	NULL	Glutamate racemase 248039:248854 forward
ST89_030300	0.83882	NULL	1	NULL	0.677639	NULL	0.83882	NULL	0.677639	NULL	Xanthosine triphosphate pyrophosphatase 248847:249821 forward
ST89_030400	1	NULL	1	NULL	1	NULL	1	NULL	0.5	NULL	Predicted phosphoesterase 249803:250324 forward
ST89_030500	0.790527	NULL	0.790527	NULL	1	NULL	0.387695	NULL	1	NULL	CBS domain containing protein 250321:250803 forward
ST89_030600	1	NULL	1	NULL	1	NULL	1	NULL	1	NULL	Site-specific recombinase XerD 250757:251518 forward
ST89_030800	1	NULL	1	NULL	1	NULL	1	NULL	1	NULL	Predicted transcriptional regulator containing the HTH domain 252224:252805 forward
ST89_030900	1	NULL	1	NULL	0.677639	NULL	1	NULL	1	NULL	16S rRNA uridine-516 pseudouridylate synthase or related pseudouridylate synthase 252856:253623 forward
ST89_031200	1	NULL	1	NULL	0.6875	NULL	1	NULL	0.179688	NULL	K+ transport system, NAD-binding component 255340:256689 reverse
ST89_031300	1	NULL	1	NULL	1	NULL	1	NULL	1	NULL	Predicted rRNA methylase (SpoU class) 256979:257488 forward
ST89_032300	1	NULL	1	NULL	0.152408	NULL	0.202639	NULL	0.0356978	DOWN	Urea amidohydrolase (urease) gamma subunit 265195:265497 forward
ST89_032400	1	NULL	0.647606	NULL	0.210114	NULL	0.118469	NULL	0.057373	NULL	Urea amidohydrolase (urease) beta subunit 265509:265820 forward
ST89_032500	1	NULL	1	NULL	1	NULL	1	NULL	0.757189	NULL	Urea amidohydrolase (urease) alpha subunit 265836:267554 forward
ST89_032600	1	NULL	1	NULL	0.871415	NULL	1	NULL	0.149613	NULL	Urease accessory protein UreE 267695:268147 forward
ST89_032700	1	NULL	1	NULL	1	NULL	1	NULL	1	NULL	Urease accessory protein UreF 268137:268850 forward
ST89_032800	1	NULL	1	NULL	0.48685	NULL	1	NULL	1	NULL	Ni2+-binding GTPase involved in regulation of expression and maturation of urease and hydrogenase 268880:269494 forward
ST89_033200	1	NULL	1	NULL	1	NULL	1	NULL	1	NULL	ABC-type cobalt transport system, ATPase component 272094:272807 forward
ST89_033300	0.581055	NULL	1	NULL	0.32694	NULL	0.32694	NULL	0.000606107	UP	ABC-type amino acid transport/signal transduction system, periplasmic component/domain 272972:273820 forward
ST89_033500	0.34375	NULL	0.726562	NULL	0.226562	NULL	0.226562	NULL	0.000488281	UP	Non-ribosomal peptide synthetase modules or related protein 274010:276901 forward
ST89_033600	1	NULL	1	NULL	1	NULL	0.25	NULL	0.125	NULL	NUDIX family hydrolase 276898:278544 forward
ST89_033900	0.523467	NULL	0.677639	NULL	0.00794273	UP	0.143307	NULL	0.0017692	UP	ABC-type amino acid transport/signal transduction system, periplasmic component/domain 280484:281332 forward
ST89_034000	1	NULL	0.561381	NULL	0.0271526	UP	0.129258	NULL	2.64073e-10	UP	ABC-type metal ion transport system, periplasmic component/surface antigen 281492:282394 forward
ST89_034200	0.381693	NULL	0.568172	NULL	2.08836e-08	UP	0.00219491	UP	8.91405e-09	UP	ABC-type metal ion transport system, ATPase component 283822:284889 forward
ST89_034300	1	NULL	1	NULL	1	NULL	1	NULL	1	NULL	ABC-type metal ion transport system, permease component 284889:285581 forward
ST89_034500	1	NULL	1	NULL	1	NULL	1	NULL	1	NULL	Uncharacterized conserved protein 287065:287913 forward
ST89_034700	1	NULL	1	NULL	1	NULL	1	NULL	0.109375	NULL	ABC-type cobalt transport system, ATPase component 288504:290210 forward
ST89_034800	1	NULL	1	NULL	1	NULL	1	NULL	1	NULL	ABC-type cobalt transport system, permease component CbiQ or related transporter 290203:291033 forward
ST89_034900	1	NULL	1	NULL	1	NULL	1	NULL	1	NULL	Transketolase 291243:293219 forward
ST89_035000	0.523467	NULL	0.663624	NULL	0.00165805	UP	0.000271539	UP	4.33638e-07	UP	K+ transport system, NAD-binding component 293468:294139 reverse
ST89_035200	1	NULL	1	NULL	1	NULL	1	NULL	1	NULL	Predicted S-adenosylmethionine-dependent methyltransferase involved in bacterial cell division 295613:296326 reverse
ST89_035300	1	NULL	1	NULL	1	NULL	1	NULL	1	NULL	Predicted metal-binding, possibly nucleic acid-binding protein 296623:297159 forward
ST89_035400	0.889884	NULL	1	NULL	0.783846	NULL	1	NULL	0.129918	NULL	DNA-binding response regulator, OmpR family (Rec-wHTH domains) 297315:298004 forward
ST89_035600	1	NULL	1	NULL	1	NULL	1	NULL	1	NULL	Predicted transcriptional regulator, consists of a Zn-ribbon and ATP-cone domains 299640:300119 forward
ST89_035700	1	NULL	1	NULL	1	NULL	1	NULL	1	NULL	Replication initiation/membrane attachment protein 300116:301291 forward
ST89_035800	1	NULL	1	NULL	1	NULL	1	NULL	0.503445	NULL	DNA replication protein 301295:302197 forward
ST89_035900	1	NULL	1	NULL	1	NULL	1	NULL	0.683489	NULL	Predicted GTPase 302303:303613 forward
ST89_036800	1	NULL	1	NULL	1	NULL	1	NULL	0.00029274	UP	Seryl-tRNA synthetase 306991:308268 reverse
ST89_036900	1	NULL	1	NULL	1	NULL	1	NULL	1	NULL	Uncharacterized protein conserved in bacteria 308477:308851 reverse
ST89_037000	1	NULL	1	NULL	1.83154e-06	UP	0.0639147	NULL	0.0432853	UP	mannose-specific PTS system component IID 308930:309841 reverse
ST89_037200	1	NULL	1	NULL	0.594288	NULL	1	NULL	1	NULL	Phosphotransferase system, mannose/fructose-specific component IIA 310751:311743 reverse
ST89_037300	1	NULL	1	NULL	1	NULL	1	NULL	1	NULL	Predicted metal-dependent hydrolase 312120:312851 forward
ST89_037400	1	NULL	0.289062	NULL	0.6875	NULL	1	NULL	0.0385742	UP	Predicted hydrolase of the HAD superfamily 312896:313708 reverse
ST89_037600	1	NULL	0.6875	NULL	1	NULL	0.5	NULL	1	NULL	Predicted ATPase or kinase 315610:316053 forward
ST89_037700	1	NULL	1	NULL	1	NULL	1	NULL	1	NULL	Acetyltransferase, GNAT family 316046:316567 forward
ST89_037800	0.5	NULL	1	NULL	1	NULL	1	NULL	0.5	NULL	Transcriptional regulator 316576:317802 forward
ST89_037900	1	NULL	1	NULL	0.266846	NULL	0.145996	NULL	0.0654297	NULL	Uncharacterized protein conserved in bacteria 317943:318416 forward
ST89_038000	1	NULL	1	NULL	1	NULL	1	NULL	1	NULL	Transcription elongation factor 318494:319669 forward
ST89_038100	1	NULL	1	NULL	1	NULL	1	NULL	1	NULL	Predicted nucleic-acid-binding protein implicated in transcription termination 319690:319986 forward
ST89_038200	1	NULL	1	NULL	1	NULL	1	NULL	1	NULL	Ribosomal protein HS6-type (S12/L30/L7a) 319979:320281 forward
ST89_038300	1	NULL	1	NULL	1	NULL	1	NULL	0.00310375	UP	Translation initiation factor 2 320300:323131 forward
ST89_038400	1	NULL	0.391528	NULL	0.149613	NULL	0.215327	NULL	0.0191573	DOWN	Ribosome-binding factor A 323225:323578 forward
ST89_038700	1	NULL	1	NULL	1	NULL	1	NULL	0.0654297	NULL	UDP-N-acetylmuramyl tripeptide synthase 325801:327246 reverse
ST89_039100	1	NULL	1	NULL	1	NULL	1	NULL	1	NULL	Bifunctional PLP-dependent enzyme with beta-cystathionase and maltose regulon repressor activities 331016:332179 forward
ST89_039400	0.858119	NULL	1	NULL	1	NULL	0.93622	NULL	1	NULL	Uracil phosphoribosyltransferase 332868:333497 forward
ST89_039500	1	NULL	1	NULL	1	NULL	1	NULL	1	NULL	Protease subunit of ATP-dependent Clp protease 333635:334225 forward
ST89_039700	1	NULL	1	NULL	1	NULL	1	NULL	1	NULL	Uncharacterized protein conserved in bacteria 334754:335035 forward
ST89_039800	1	NULL	1	NULL	0.0328391	UP	0.222053	NULL	0.00106577	UP	ABC-type branched-chain amino acid transport system, periplasmic component 335192:336367 forward
ST89_040100	0.5	NULL	1	NULL	0.0385742	UP	1	NULL	0.179688	NULL	ABC-type branched-chain amino acid transport system, ATPase component 338252:339016 forward
ST89_040200	0.774414	NULL	1	NULL	0.210114	NULL	0.581055	NULL	0.210114	NULL	ABC-type branched-chain amino acid transport system, ATPase component 339016:339726 forward
ST89_040400	1	NULL	1	NULL	1	NULL	1	NULL	1	NULL	Cysteine synthase 340689:341615 reverse
ST89_040500	1	NULL	1	NULL	1	NULL	1	NULL	1	NULL	Uncharacterized conserved protein 341717:342343 reverse
ST89_040800	1	NULL	0.0380186	UP	0.757189	NULL	0.202173	NULL	0.00170949	UP	Ribosome-associated protein Y (PSrp-1) 344439:344987 forward
ST89_041900	0.504863	NULL	0.000205984	UP	0.190861	NULL	1	NULL	0.950754	NULL	Inorganic pyrophosphatase/exopolyphosphatase 350899:351831 forward
ST89_042200	1	NULL	0.5	NULL	1	NULL	1	NULL	1	NULL	Uncharacterized conserved protein, RecX family 353178:353954 reverse
ST89_042300	1	NULL	1	NULL	1	NULL	1	NULL	0.125	NULL	SAM-dependent methyltransferase related to tRNA (uracil-5-)-methyltransferase 354034:355353 forward
ST89_042400	1	NULL	0.921949	NULL	1	NULL	1	NULL	0.00890055	UP	Asparagine synthetase A 355452:356444 forward
ST89_042500	0.281042	NULL	0.735879	NULL	0.607591	NULL	1	NULL	0.000377792	UP	Aspartokinase 356596:357954 reverse
ST89_042600	1	NULL	0.753906	NULL	1	NULL	0.753906	NULL	0.387695	NULL	Predicted sugar phosphatase of HAD family 358086:358724 forward
ST89_042700	0.523467	NULL	1	NULL	1	NULL	0.0674446	NULL	0.000216804	UP	Dihydroxynaphthoic acid synthase 358937:359728 forward
ST89_042800	0.726562	NULL	0.726562	NULL	1	NULL	0.726562	NULL	0.453125	NULL	Transcriptional regulator 359832:360266 forward
ST89_042900	0.42395	NULL	0.774414	NULL	0.774414	NULL	1	NULL	0.774414	NULL	3-oxoacyl-(acyl-carrier-protein) synthase III 360266:361228 forward
ST89_043000	1	NULL	1	NULL	0.34375	NULL	1	NULL	0.179688	NULL	Acyl carrier protein 361292:361516 forward
ST89_043100	5.66538e-06	UP	0.0659436	NULL	1	NULL	1	NULL	1	NULL	Dioxygenase related to 2-nitropropane dioxygenase 361622:362587 forward
ST89_043200	1	NULL	1	NULL	1	NULL	1	NULL	0.449963	NULL	(acyl-carrier-protein) S-malonyltransferase 362610:363530 forward
ST89_043300	1	NULL	1	NULL	0.575849	NULL	0.891923	NULL	1	NULL	3-oxoacyl-acyl carrier protein reductase 363543:364277 forward
ST89_043400	2.03487e-06	UP	1	NULL	7.60624e-05	UP	1	NULL	1	NULL	3-oxoacyl-(acyl-carrier-protein) synthase 364339:365571 forward
ST89_043500	0.000245924	UP	0.329875	NULL	0.289798	NULL	0.0249907	DOWN	2.63333e-09	DOWN	Biotin carboxyl carrier protein 365575:366063 forward
ST89_043600	1	NULL	1	NULL	0.125	NULL	1	NULL	1	NULL	3-hydroxymyristoyl/3-hydroxydecanoyl-(acyl carrier protein) dehydratase 366060:366485 forward
ST89_043700	1	NULL	1	NULL	0.787706	NULL	1	NULL	2.76079e-05	UP	Biotin carboxylase 366605:367975 forward
ST89_043800	1	NULL	1	NULL	1	NULL	1	NULL	1	NULL	Acetyl-CoA carboxylase beta subunit 367981:368847 forward
ST89_043900	1	NULL	1	NULL	1	NULL	1	NULL	0.503445	NULL	Acetyl-CoA carboxylase alpha subunit 368844:369614 forward
ST89_044000	1	NULL	0.000861782	UP	1	NULL	1	NULL	1	NULL	LuxS protein involved in autoinducer AI2 synthesis 369645:370127 reverse
ST89_044200	1	NULL	1	NULL	0.000195126	UP	0.0346897	UP	3.1028e-07	UP	Predicted membrane-associated HD superfamily hydrolase 371757:373355 forward
ST89_044400	0.629059	NULL	1	NULL	1	NULL	1	NULL	1	NULL	lactose transport regulator 374783:375529 forward
ST89_044500	1	NULL	1	NULL	0.635828	NULL	0.635828	NULL	1	NULL	tagatose-6-phosphate kinase 375526:376437 forward
ST89_044625	1	NULL	1	NULL	1	NULL	1	NULL	1	NULL	Fructose PTS system component IIABC 376830:377180 forward
ST89_044700	1	NULL	1	NULL	1	NULL	1	NULL	0.864166	NULL	Pyruvate/2-oxoglutarate dehydrogenase complex, dihydrolipoamide dehydrogenase (E3) component, or related enzyme 378564:379916 forward
ST89_045000	0.774414	NULL	1	NULL	0.774414	NULL	1	NULL	0.424356	NULL	Cysteine sulfinate desulfinase/cysteine desulfurase or related enzyme 381971:383116 forward
ST89_045100	1	NULL	1	NULL	1	NULL	1	NULL	0.0595839	NULL	Thiamine biosynthesis ATP pyrophosphatase 383171:384394 forward
ST89_045200	0.5	NULL	0.5	NULL	1	NULL	1	NULL	0.000244141	UP	Glycosyltransferase 384500:386011 forward
ST89_045300	1	NULL	1	NULL	0.548828	NULL	1	NULL	1	NULL	Uncharacterized conserved protein 386004:387323 forward
ST89_045500	1	NULL	8.22046e-09	DOWN	0.000190557	DOWN	1.15053e-21	DOWN	3.10942e-73	DOWN	Ribosomal protein L21 388093:388407 forward
ST89_045600	0.0065533	DOWN	1	NULL	0.00037134	DOWN	0.764353	NULL	5.71361e-08	DOWN	Ribosomal protein L27 388444:388734 forward
ST89_045800	0.581055	NULL	0.581055	NULL	0.387695	NULL	0.387695	NULL	0.387695	NULL	Uncharacterized protein conserved in bacteria 389689:390063 forward
ST89_046000	1	NULL	1	NULL	1	NULL	1	NULL	1	NULL	Dihydrodipicolinate reductase 390967:391734 forward
ST89_046100	1	NULL	1	NULL	1	NULL	1	NULL	1	NULL	tRNA nucleotidyltransferase/poly(A) polymerase 391731:392939 forward
ST89_046200	1	NULL	1	NULL	1	NULL	0.6875	NULL	1	NULL	ATPase component of ABC transporter with duplicated ATPase domains 393017:394897 forward
ST89_046700	1	NULL	0.682755	NULL	1	NULL	1	NULL	1	NULL	Glutamate dehydrogenase/leucine dehydrogenase 397825:399177 forward
ST89_046800	1	NULL	1	NULL	1	NULL	1	NULL	1	NULL	N-formylmethionyl-tRNA deformylase 399435:399845 forward
ST89_046900	1	NULL	1	NULL	1	NULL	1	NULL	1	NULL	Transcriptional regulator 400035:400478 forward
ST89_047000	1	NULL	1	NULL	1	NULL	0.25	NULL	0.5	NULL	ABC-type multidrug transport system, ATPase and permease component 400482:402296 forward
ST89_047100	1	NULL	1	NULL	1	NULL	1	NULL	0.5	NULL	ABC-type multidrug transport system, ATPase and permease component 402286:404064 forward
ST89_047400	1	NULL	0.0713533	NULL	0.00126323	DOWN	0.690826	NULL	1	NULL	Uridylate kinase 406012:406749 forward
ST89_047500	1	NULL	1	NULL	0.812589	NULL	1	NULL	0.123731	NULL	Ribosome recycling factor 406764:407321 forward
ST89_047600	1	NULL	1	NULL	1	NULL	1	NULL	0.817554	NULL	Predicted RNA-binding protein containing S1-like domain 407370:408269 forward
ST89_047700	1	NULL	1	NULL	1	NULL	0.25	NULL	0.25	NULL	Uncharacterized protein conserved in bacteria 408278:408493 forward
ST89_047800	1	NULL	1	NULL	0.264931	NULL	1	NULL	1	NULL	Surface antigen 408734:410107 forward
ST89_047901	1	NULL	1	NULL	1	NULL	1	NULL	1	NULL	Surface immunogenic protein 410319:410864 forward
ST89_048000	0.359283	NULL	0.503445	NULL	0.0768127	NULL	1	NULL	1	NULL	Phosphate starvation-inducible protein PhoH, predicted ATPase 410944:412005 forward
ST89_048500	1	NULL	1	NULL	1	NULL	0.755229	NULL	0.0801433	NULL	Methyonyl-tRNA synthetase 414912:416915 forward
ST89_048900	1	NULL	1	NULL	1	NULL	1	NULL	0.607239	NULL	oligoendopeptidase F 420357:422162 forward
ST89_049100	1	NULL	1	NULL	1	NULL	1	NULL	1	NULL	Predicted O-methyltransferase 422452:423051 forward
ST89_049200	0.83882	NULL	1	NULL	0.903597	NULL	0.0148668	UP	0.000468604	UP	Parvulin-like peptidyl-prolyl isomerase 423113:424255 forward
ST89_049300	1	NULL	1	NULL	1	NULL	1	NULL	0.00018123	UP	Alanyl-tRNA synthetase 424597:427215 forward
ST89_049800	1	NULL	1	NULL	0.5	NULL	0.5	NULL	1	NULL	Predicted amidohydrolase 430272:431060 forward
ST89_049900	1	NULL	0.790527	NULL	1	NULL	1	NULL	0.454498	NULL	Aspartate/tyrosine/aromatic aminotransferase 431070:432251 forward
ST89_050600	1	NULL	1	NULL	1	NULL	1	NULL	0.0152322	UP	Homoserine dehydrogenase 437615:438901 forward
ST89_050700	0.167068	NULL	1	NULL	0.263176	NULL	1	NULL	1	NULL	Homoserine kinase 438985:439845 forward
ST89_050800	1	NULL	1	NULL	1	NULL	1	NULL	1	NULL	Predicted permease 439838:440722 forward
ST89_050900	1	NULL	1	NULL	1	NULL	1	NULL	1	NULL	Uncharacterized conserved protein 440835:441452 forward
ST89_051000	1	NULL	1	NULL	1	NULL	1	NULL	1	NULL	Uncharacterized conserved protein 441587:441790 forward
ST89_051300	1	NULL	1	NULL	1	NULL	1	NULL	1	NULL	Valyl-tRNA synthetase 443405:446056 forward
ST89_051700	1	NULL	0.900653	NULL	4.156e-09	UP	0.000183143	UP	3.51869e-11	UP	F0F1-type ATP synthase, subunit b 447193:447690 forward
ST89_051800	1	NULL	1	NULL	0.0783539	NULL	0.167068	NULL	5.41777e-07	UP	F0F1-type ATP synthase, delta subunit 447690:448226 forward
ST89_051900	1	NULL	1	NULL	1.049e-14	UP	5.21371e-10	UP	6.97102e-28	UP	F0F1-type ATP synthase, alpha subunit 448242:449747 forward
ST89_052000	1	NULL	1	NULL	6.47373e-09	UP	0.00013196	UP	2.1975e-11	UP	F0F1-type ATP synthase, gamma subunit 449766:450644 forward
ST89_052100	0.0350886	UP	1	NULL	1.62527e-70	UP	9.72804e-26	UP	2.01024e-53	UP	F0F1-type ATP synthase, beta subunit 450721:452127 forward
ST89_052200	1	NULL	1	NULL	0.161881	NULL	0.783846	NULL	0.297595	NULL	F0F1-type ATP synthase, epsilon subunit 452140:452586 forward
ST89_052400	6.47457e-11	UP	1	NULL	1	NULL	1	NULL	1	NULL	GTPase - translation elongation factor 454356:455552 forward
ST89_052500	0.897295	NULL	0.0290257	UP	1	NULL	1	NULL	0.110261	NULL	Triosephosphate isomerase 455801:456559 forward
ST89_052600	1	NULL	1	NULL	1	NULL	1	NULL	0.48685	NULL	Thymidylate kinase 456799:457428 forward
ST89_052700	1	NULL	0.5	NULL	1	NULL	1	NULL	0.25	NULL	ATPase involved in DNA replication 457437:458312 forward
ST89_052800	1	NULL	1	NULL	1	NULL	1	NULL	1	NULL	Regulator of signaling phosphorelay (PSP1/tpl family) 458309:459115 forward
ST89_052900	0.42395	NULL	0.581055	NULL	1	NULL	1	NULL	1	NULL	Regulator of replication initiation timing 459102:459422 forward
ST89_053000	1	NULL	0.5	NULL	1	NULL	1	NULL	0.125	NULL	Predicted methyltransferase 459425:460291 forward
ST89_053400	1	NULL	1	NULL	0.344928	NULL	1	NULL	1	NULL	Predicted hydrolase of the HAD superfamily 462792:463613 forward
ST89_053700	1	NULL	1	NULL	1	NULL	1	NULL	1	NULL	N-acetylglucosamine-6-phosphate deacetylase 464993:466141 forward
ST89_053875	1	NULL	1	NULL	1	NULL	1	NULL	1	NULL	Putative membrane protein 467062:467499 forward
ST89_053900	0.864166	NULL	1	NULL	1	NULL	1	NULL	0.126289	NULL	Glycyl-tRNA synthetase, alpha subunit 467771:468688 forward
ST89_054000	0.664645	NULL	0.617299	NULL	0.915187	NULL	0.915187	NULL	1	NULL	Glycyl-tRNA synthetase, beta subunit 468972:471008 forward
ST89_054100	0.42395	NULL	0.803619	NULL	0.00390625	DOWN	0.266846	NULL	0.607239	NULL	Uncharacterized protein conserved in bacteria 471021:471278 forward
ST89_054200	1	NULL	1	NULL	1	NULL	1	NULL	1	NULL	Gamma-aminobutyrate permease or related permease 471449:472840 forward
ST89_054500	1	NULL	1	NULL	1	NULL	1	NULL	0.571588	NULL	Peptidyl-prolyl cis-trans isomerase (rotamase) - cyclophilin family 475790:476548 reverse
ST89_054700	1	NULL	1	NULL	1	NULL	1	NULL	1	NULL	Transposase 477536:478222 reverse
ST89_055200	1	NULL	1	NULL	1	NULL	1	NULL	1	NULL	fhu operon transcription regulator 480288:481193 forward
ST89_055400	1	NULL	1	NULL	1	NULL	1	NULL	1	NULL	Pseudouridylate synthase, 23S RNA-specific 481647:482537 forward
ST89_055500	0.47313	NULL	1	NULL	0.47313	NULL	1	NULL	0.728332	NULL	Pyrimidine operon attenuation protein/uracil phosphoribosyltransferase 482763:483284 forward
ST89_055700	1	NULL	1	NULL	1	NULL	1	NULL	1	NULL	Aspartate carbamoyltransferase, catalytic chain 484934:485860 forward
ST89_055800	0.7201	NULL	1	NULL	0.458258	NULL	0.86005	NULL	1	NULL	Carbamoylphosphate synthase small subunit 486013:487101 forward
ST89_055900	0.474014	NULL	0.832891	NULL	0.832891	NULL	1	NULL	0.605798	NULL	Carbamoylphosphate synthase large subunit 487446:490625 forward
ST89_056000	1	NULL	1	NULL	1	NULL	1	NULL	1	NULL	Transposase 490697:491953 reverse
ST89_056100	1	NULL	1	NULL	1	NULL	1	NULL	1	NULL	Protein of unknown function (DUF548) 492164:492922 forward
ST89_056700	1	NULL	0.711467	NULL	0.019302	DOWN	0.00322693	DOWN	0.000718384	DOWN	Ribosomal protein L10 495352:495855 forward
ST89_056800	3.38794e-09	DOWN	0.302421	NULL	1.58825e-29	DOWN	0.157163	NULL	3.29651e-20	DOWN	Ribosomal protein L7/L12 495930:496298 forward
ST89_057500	1	NULL	1	NULL	1	NULL	1	NULL	1	NULL	Possible cell surface protein 502196:502480 forward
ST89_057600	0.429591	NULL	0.532709	NULL	0.000310749	DOWN	0.0023157	DOWN	8.79765e-05	DOWN	Possible cell surface protein 502875:505811 forward
ST89_057900	1	NULL	1	NULL	1	NULL	1	NULL	1	NULL	ABC-type multidrug transport system, ATPase and permease component 508607:510394 forward
ST89_058000	0.581055	NULL	1	NULL	0.790527	NULL	0.109375	NULL	0.790527	NULL	S-adenosylmethionine:tRNA-ribosyltransferase- isomerase (queuine synthetase) 510492:511535 reverse
ST89_058800	1	NULL	1	NULL	0.809949	NULL	1	NULL	0.434042	NULL	Predicted sulfurtransferase 517844:518827 forward
ST89_059100	1	NULL	1	NULL	1	NULL	1	NULL	1	NULL	Uridine phosphorylase 519793:520563 forward
ST89_059400	1	NULL	1	NULL	0.125	NULL	1	NULL	0.6875	NULL	Metal-dependent amidase/aminoacylase/carboxypeptidase 522375:523520 forward
ST89_059600	1	NULL	1	NULL	0.0416383	UP	0.0227433	UP	3.21089e-06	UP	Pyruvate/2-oxoglutarate dehydrogenase complex, dihydrolipoamide dehydrogenase (E3) component 525060:526376 forward
ST89_059800	1	NULL	0.5	NULL	1	NULL	1	NULL	1	NULL	Mevalonate kinase 527439:528299 forward
ST89_059900	1	NULL	1	NULL	1	NULL	1	NULL	0.286279	NULL	Mevalonate pyrophosphate decarboxylase 528281:529225 forward
ST89_060000	1	NULL	1	NULL	1	NULL	1	NULL	1	NULL	Phosphomevalonate kinase 529218:530213 forward
ST89_060300	0.544612	NULL	1	NULL	1	NULL	0.260435	NULL	0.123731	NULL	N-acetylglucosamine-1-phosphate uridyltransferase (contains nucleotidyltransferase and I-patch acetyltransferase domains) 531819:533201 forward
ST89_060400	0.5	NULL	1	NULL	1	NULL	1	NULL	1	NULL	NUDIX family hydrolase 533277:533825 forward
ST89_060600	1	NULL	1	NULL	0.774414	NULL	0.34375	NULL	0.548828	NULL	Nucleoside phosphorylase 534157:534849 forward
ST89_060900	1	NULL	1	NULL	1	NULL	1	NULL	1	NULL	Predicted protein 536306:536659 forward
ST89_061000	1	NULL	1	NULL	0.726562	NULL	1	NULL	1	NULL	Glycosyltransferase 536784:537788 forward
ST89_061100	1	NULL	1	NULL	1	NULL	1	NULL	0.753906	NULL	Glycosyltransferase 537789:539111 forward
ST89_061300	0.848195	NULL	1	NULL	1	NULL	1	NULL	0.202924	NULL	Threonyl-tRNA synthetase 539824:541770 forward
ST89_062000	1	NULL	1	NULL	1	NULL	0.803619	NULL	1	NULL	Hydroxymethylglutaryl-CoA reductase 545443:546714 reverse
ST89_062100	0.880396	NULL	0.532709	NULL	1	NULL	0.643969	NULL	0.429591	NULL	3-hydroxy-3-methylglutaryl CoA synthase 546707:547882 reverse
ST89_062200	1	NULL	1	NULL	1	NULL	0.774414	NULL	0.774414	NULL	Thymidylate synthase 548204:549064 forward
ST89_062300	1	NULL	1	NULL	1	NULL	1	NULL	1	NULL	Dihydrofolate reductase 549172:549675 forward
ST89_062500	0.616003	NULL	0.736356	NULL	1	NULL	1	NULL	4.94979e-18	UP	ATP-dependent protease Clp, ATPase subunit 549868:551094 forward
ST89_062600	0.864166	NULL	1	NULL	1	NULL	1	NULL	1	NULL	Predicted GTPase 551104:551703 forward
ST89_062900	1	NULL	0.387695	NULL	0.0078125	DOWN	0.581055	NULL	0.109375	NULL	Uncharacterized conserved protein 554284:554538 forward
ST89_063000	0.742829	NULL	1	NULL	0.301758	NULL	0.179565	NULL	0.629059	NULL	Predicted protein 554610:554969 forward
ST89_063300	1	NULL	1	NULL	0.010622	UP	0.42395	NULL	1	NULL	DNA topoisomerase IV subunit B 555862:557811 forward
ST89_063400	1	NULL	1	NULL	6.57466e-05	UP	0.168638	NULL	1	NULL	DNA topoisomerase IV subunit A 558385:560904 forward
ST89_063500	1	NULL	1	NULL	1	NULL	1	NULL	1	NULL	Branched-chain amino acid aminotransferase/4-amino-4-deoxychorismate lyase 561068:562090 forward
ST89_063600	1	NULL	1	NULL	1	NULL	1	NULL	1	NULL	Uncharacterized conserved protein 562209:562439 forward
ST89_063900	1	NULL	1	NULL	1	NULL	1	NULL	0.123397	NULL	Ribosomal protein S1 562841:564043 forward
ST89_064400	1	NULL	0.6875	NULL	1	NULL	1	NULL	1	NULL	Peptidoglycan interpeptide bridge formation enzyme 566224:567459 forward
ST89_064600	1	NULL	1	NULL	1	NULL	1	NULL	1	NULL	Uncharacterized conserved protein 568562:568864 reverse
ST89_064700	1	NULL	1	NULL	1	NULL	1	NULL	0.5	NULL	NUDIX family hydrolase 568874:569332 reverse
ST89_064800	0.504404	NULL	1	NULL	0.261469	NULL	0.00635162	UP	7.43755e-15	UP	ATP-binding subunit of Clp protease and DnaK/DnaJ chaperones 569475:571733 reverse
ST89_065000	1	NULL	1	NULL	1	NULL	0.726562	NULL	0.726562	NULL	Uncharacterized protein conserved in bacteria 573023:573253 forward
ST89_065200	1	NULL	1	NULL	1	NULL	1	NULL	0.391603	NULL	ABC-type polar amino acid transport system, ATPase component 574204:574938 forward
ST89_065300	1	NULL	1	NULL	1	NULL	1	NULL	1	NULL	Fe2+ transport system protein A 575112:575588 forward
ST89_065400	1	NULL	1	NULL	1	NULL	1	NULL	1	NULL	Fe2+ transport system protein B 575585:577723 forward
ST89_066000	1	NULL	1	NULL	0.5	NULL	1	NULL	1	NULL	5,10-methylene-tetrahydrofolate dehydrogenase/Methenyl tetrahydrofolate cyclohydrolase 580345:581199 forward
ST89_066200	1	NULL	1	NULL	1	NULL	1	NULL	0.726562	NULL	Cell division protein FtsI/penicillin-binding protein 2 582161:584275 forward
ST89_066300	1	NULL	1	NULL	1	NULL	1	NULL	1	NULL	Recombinational DNA repair protein (RecF pathway) 584385:584981 forward
ST89_066600	0.6875	NULL	1	NULL	1	NULL	1	NULL	1	NULL	Predicted metal-dependent hydrolase 586138:586635 forward
ST89_066800	0.614655	NULL	1	NULL	1	NULL	1	NULL	1	NULL	GTPase 587039:587938 forward
ST89_066900	1	NULL	1	NULL	1	NULL	1	NULL	1	NULL	Formamidopyrimidine-DNA glycosylase 587985:588806 forward
ST89_067000	1	NULL	1	NULL	1	NULL	1	NULL	1	NULL	Dephospho-CoA kinase 588791:589396 forward
ST89_067400	1	NULL	1	NULL	1	NULL	1	NULL	0.755229	NULL	Exoribonuclease R 591147:593600 forward
ST89_067500	1	NULL	1	NULL	1	NULL	1	NULL	1	NULL	tmRNA-binding protein 593622:594086 forward
ST89_067600	1	NULL	1	NULL	1	NULL	0.916129	NULL	1	NULL	Peptidyl-prolyl cis-trans isomerase (rotamase) - cyclophilin family 594240:595646 forward
ST89_067700	0.845019	NULL	0.774414	NULL	1	NULL	0.179688	NULL	0.548828	NULL	Predicted RNA binding protein (contains ribosomal protein S1 domain) 595648:596013 forward
ST89_067800	1	NULL	1	NULL	1	NULL	1	NULL	1	NULL	proline dipeptidase 596116:597201 reverse
ST89_067900	1	NULL	1	NULL	1.49209e-06	UP	1	NULL	0.757189	NULL	catabolite control protein A 597515:598516 forward
ST89_068300	1	NULL	1	NULL	1	NULL	1	NULL	1	NULL	Uncharacterized conserved protein 600817:601272 reverse
ST89_068400	1	NULL	1	NULL	0.0571952	NULL	1	NULL	0.129788	NULL	Enolase 601481:602785 forward
ST89_068500	1	NULL	1	NULL	1	NULL	1	NULL	1	NULL	Uncharacterized conserved protein 602937:603122 reverse
ST89_068600	1	NULL	1	NULL	1	NULL	1	NULL	1	NULL	Phosphoglycerol transferase or related protein, alkaline phosphatase superfamily 603284:605326 reverse
ST89_068700	1	NULL	1	NULL	1	NULL	1	NULL	0.25	NULL	Predicted SAM-dependent methyltransferase 605641:606795 forward
ST89_068800	1	NULL	1	NULL	1	NULL	1	NULL	0.581055	NULL	3-dehydroquinate dehydratase 606792:607469 forward
ST89_068900	1	NULL	1	NULL	1	NULL	1	NULL	1	NULL	Shikimate 5-dehydrogenase 607459:608316 forward
ST89_069000	1	NULL	1	NULL	1	NULL	1	NULL	1	NULL	3-dehydroquinate synthetase 608329:609396 forward
ST89_069100	1	NULL	0.68888	NULL	0.440799	NULL	1	NULL	0.787706	NULL	Chorismate synthase 609397:610563 forward
ST89_069200	1	NULL	1	NULL	1	NULL	0.5	NULL	1	NULL	Prephenate dehydrogenase 610593:611699 forward
ST89_069300	1	NULL	1	NULL	1	NULL	1	NULL	1	NULL	Uncharacterized conserved protein 611709:612047 forward
ST89_069400	1	NULL	0.571588	NULL	1	NULL	0.571588	NULL	1	NULL	Enzyme with possibly activities of L-2-hydroxyisocaproate/malate/lactate dehydrogenase 612103:613050 forward
ST89_069500	0.391528	NULL	0.871415	NULL	0.871415	NULL	0.49956	NULL	0.49956	NULL	5-enolpyruvylshikimate-3-phosphate synthase 613134:614417 forward
ST89_069600	0.5	NULL	1	NULL	0.5	NULL	1	NULL	1	NULL	Shikimate kinase 614410:614901 forward
ST89_069700	1	NULL	1	NULL	1	NULL	1	NULL	1	NULL	Prephenate dehydratase 614892:615716 forward
ST89_069800	1	NULL	1	NULL	1	NULL	1	NULL	1	NULL	Transcriptional regulator 615728:617158 forward
ST89_070000	1	NULL	1	NULL	1	NULL	1	NULL	1	NULL	Acyl-CoA dehydrogenase 618129:619193 reverse
ST89_070100	1	NULL	1	NULL	0.262438	NULL	0.590053	NULL	0.262438	NULL	Uncharacterized conserved protein 619233:619781 reverse
ST89_070200	1	NULL	1	NULL	1	NULL	0.814529	NULL	0.814529	NULL	SAM-dependent methyltransferase related to tRNA (uracil-5-)-methyltransferase 619997:621367 forward
ST89_070320	1	NULL	1	NULL	1	NULL	1	NULL	1	NULL	Conserved hypothetical protein 622638:623204 forward
ST89_070460	1	NULL	1	NULL	1	NULL	1	NULL	1	NULL	Conserved hypothetical protein 628409:628771 forward
ST89_070800	1	NULL	1	NULL	1	NULL	1	NULL	1	NULL	Predicted protein 630735:631346 forward
ST89_070900	1	NULL	1	NULL	0.000120629	UP	0.0627367	NULL	1	NULL	CRISPR-system related protein, contains RuvC-like nuclease and HNH-nuclease domains 631602:634967 forward
ST89_071500	1	NULL	1	NULL	1	NULL	1	NULL	1	NULL	Predicted protein 641404:641535 reverse
ST89_071600	1	NULL	1	NULL	1	NULL	1	NULL	0.882996	NULL	Transcriptional accessory protein 641762:643894 forward
ST89_071900	1	NULL	1	NULL	1	NULL	1	NULL	1	NULL	Serine kinase of the HPr protein, regulates carbohydrate metabolism 644780:645709 forward
ST89_072100	1	NULL	0.864166	NULL	0.00778744	UP	0.164149	NULL	0.0724543	NULL	Uncharacterized protein containing a divergent version of the methyl-accepting chemotaxis-like domain 646623:647021 forward
ST89_072200	0.401062	NULL	1	NULL	1	NULL	1	NULL	1	NULL	Uncharacterized conserved protein 647034:647474 forward
ST89_072400	1	NULL	1	NULL	1	NULL	1	NULL	1	NULL	Collagenase or related protease 648032:648949 forward
ST89_072500	0.845019	NULL	1	NULL	1	NULL	0.845019	NULL	0.281042	NULL	Collagenase or related protease 649046:650332 forward
ST89_072800	1	NULL	1	NULL	1	NULL	1	NULL	1	NULL	Uncharacterized protein conserved in bacteria 651747:651959 forward
ST89_072900	1	NULL	1	NULL	0.25	NULL	1	NULL	1	NULL	Mn2+ and Fe2+ transporter of the NRAMP family 651994:653328 reverse
ST89_073120	1	NULL	1	NULL	1	NULL	1	NULL	1	NULL	MutT/nudix family protein; NUDIX hydrolase 653850:654323 forward
ST89_073140	1	NULL	1	NULL	1	NULL	1	NULL	1	NULL	Hypothetical protein stu0680; type III restriction protein res subunit; helicase 654346:657348 reverse
ST89_073300	1	NULL	1	NULL	1	NULL	1	NULL	1	NULL	Lysyl-tRNA synthetase (class II) 659191:660681 reverse
ST89_073400	1	NULL	1	NULL	1	NULL	1	NULL	1	NULL	Uncharacterized conserved protein 660909:662186 forward
ST89_073500	1	NULL	1	NULL	1	NULL	1	NULL	1	NULL	Uncharacterized conserved protein 662200:662679 forward
ST89_073600	1	NULL	1	NULL	1	NULL	1	NULL	1	NULL	Predicted hydrolase (HAD superfamily) 663003:663905 forward
ST89_073900	1	NULL	1	NULL	1	NULL	1	NULL	1	NULL	Fructose-2,6-bisphosphatase 664329:664967 reverse
ST89_074000	1	NULL	1	NULL	1	NULL	0.25	NULL	0.25	NULL	Uncharacterized conserved protein 664970:665443 reverse
ST89_074201	1	NULL	1	NULL	1	NULL	1	NULL	1	NULL	Conserved hypothetical protein stu0700 666697:667086 reverse
ST89_074700	1	NULL	1	NULL	1	NULL	1	NULL	1	NULL	Type I site-specific restriction-modification system, R (restriction) subunit or related helicase 670297:673287 forward
ST89_075015	1	NULL	1	NULL	1	NULL	1	NULL	1	NULL	Conserved hypothetical protein 673293:674420 forward
ST89_075060	1	NULL	1	NULL	1	NULL	1	NULL	1	NULL	Type I restriction-modification system specificity subunit (hsdS) 675781:676989 forward
ST89_075200	1	NULL	1	NULL	1	NULL	1	NULL	0.125	NULL	Predicted protein 678907:679659 forward
ST89_075300	0.5	NULL	1	NULL	1	NULL	1	NULL	1	NULL	Type I restriction-modification system methyltransferase subunit 679702:681306 forward
ST89_075600	1	NULL	1	NULL	1.69136e-05	UP	5.00949e-09	UP	3.32162e-08	UP	Uncharacterized conserved protein 683053:683613 forward
ST89_075700	1	NULL	1	NULL	1	NULL	0.25	NULL	1	NULL	Zn-dependent protease with chaperone function 683615:684514 forward
ST89_076000	0.326134	NULL	1	NULL	0.819893	NULL	1	NULL	0.583132	NULL	Phosphoenolpyruvate carboxylase 685673:688495 forward
ST89_076100	1	NULL	1	NULL	1	NULL	1	NULL	0.0625	NULL	DNA polymerase III, delta subunit 688563:689597 forward
ST89_076200	0.817554	NULL	0.175286	NULL	1	NULL	0.920411	NULL	1	NULL	Superoxide dismutase 689692:690297 forward
ST89_076500	1	NULL	1	NULL	0.726562	NULL	1	NULL	1	NULL	Uncharacterized conserved protein 690394:691773 forward
ST89_076700	1	NULL	1	NULL	0.202639	NULL	0.877614	NULL	1	NULL	DNA-binding ferritin-like protein (oxidative damage protectant) 692570:693091 forward
ST89_076800	1	NULL	1	NULL	1	NULL	1	NULL	1	NULL	Fe2+/Zn2+ uptake regulation protein 693180:693617 forward
ST89_076900	1	NULL	0.5	NULL	1	NULL	1	NULL	0.5	NULL	Uncharacterized protein conserved in bacteria 693728:693934 forward
ST89_077000	1	NULL	0.00342857	UP	0.195667	NULL	0.000847162	UP	1	NULL	Transcriptional regulator/sugar kinase 693927:694895 forward
ST89_077100	1	NULL	1	NULL	1	NULL	1	NULL	1	NULL	Predicted membrane GTPase involved in stress response 695033:696883 forward
ST89_077300	1	NULL	1	NULL	1	NULL	1	NULL	0.0402236	UP	UDP-N-acetylmuramoylalanine-D-glutamate ligase 697299:698651 forward
ST89_077400	1	NULL	1	NULL	0.143463	NULL	0.301758	NULL	1	NULL	UDP-N-acetylglucosamine:LPS N-acetylglucosamine transferase 698655:699725 forward
ST89_077500	1	NULL	1	NULL	1	NULL	1	NULL	1	NULL	Cell division septal protein 699735:700859 forward
ST89_077600	0.297595	NULL	0.504404	NULL	1	NULL	1	NULL	2.45191e-07	UP	Actin-like ATPase involved in cell division 700983:702359 forward
ST89_077700	1	NULL	1	NULL	1	NULL	1	NULL	0.0739191	NULL	Cell division GTPase 702388:703710 forward
ST89_077800	1	NULL	1	NULL	1	NULL	1	NULL	1	NULL	Predicted enzyme with a TIM-barrel fold 703713:704396 forward
ST89_077900	1	NULL	1	NULL	1	NULL	1	NULL	1	NULL	Cell division protein 704401:704970 forward
ST89_078200	1	NULL	0.834081	NULL	1	NULL	1	NULL	0.19779	NULL	Cell division initiation protein 706275:707150 forward
ST89_078300	0.538394	NULL	1	NULL	0.834081	NULL	1	NULL	1	NULL	Isoleucyl-tRNA synthetase 707398:710187 forward
ST89_078700	0.259518	NULL	0.16917	NULL	0.000769219	DOWN	8.73844e-14	DOWN	2.29223e-20	DOWN	Ribosomal protein L31 712788:713030 reverse
ST89_078900	1	NULL	1	NULL	1	NULL	1	NULL	0.210114	NULL	Phosphoesterase, DHH family protein 714022:714999 reverse
ST89_079000	0.289062	NULL	1	NULL	1	NULL	1	NULL	0.753906	NULL	Glutathione S-transferase 715080:715868 reverse
ST89_079100	1	NULL	1	NULL	1	NULL	1	NULL	1	NULL	Adenosine deaminase 716038:717048 forward
ST89_079200	1	NULL	1	NULL	1	NULL	1	NULL	1	NULL	Thymidine kinase 717277:717873 forward
ST89_079300	0.596642	NULL	1	NULL	0.794844	NULL	1	NULL	1	NULL	Protein chain release factor A 717910:718989 forward
ST89_079400	1	NULL	1	NULL	1	NULL	1	NULL	1	NULL	Methylase of polypeptide chain release factor 718986:719819 forward
ST89_079501	0.774414	NULL	1	NULL	0.774414	NULL	1	NULL	1	NULL	Hypothetical protein, Sua5/YciO/YrdC family protein 719809:720411 forward
ST89_079600	1	NULL	1	NULL	1	NULL	1	NULL	0.916129	NULL	Glycine/serine hydroxymethyltransferase 720506:721756 forward
ST89_079700	0.25	NULL	1	NULL	1	NULL	1	NULL	1	NULL	Uncharacterized conserved protein 721829:722740 forward
ST89_079900	1	NULL	1	NULL	1	NULL	1	NULL	1	NULL	ABC-type multidrug transport system, ATPase and permease component 723386:725125 forward
ST89_080200	1	NULL	1	NULL	1	NULL	1	NULL	0.480682	NULL	D-alanine-activating enzyme 727179:728729 forward
ST89_080400	1	NULL	1	NULL	1	NULL	0.726562	NULL	0.726562	NULL	D-alanyl carrier protein 729991:730230 forward
ST89_080500	1	NULL	1	NULL	0.332306	NULL	0.607239	NULL	0.0524788	NULL	D-alanyl transfer protein 730223:731491 forward
ST89_080800	1	NULL	1	NULL	0.00165805	UP	0.0871586	NULL	0.013531	UP	Cation transport ATPase 733091:735727 reverse
ST89_082090	1	NULL	1	NULL	1	NULL	1	NULL	1	NULL	Phage related protein 742092:742331 reverse
ST89_083100	1	NULL	1	NULL	1	NULL	1	NULL	1	NULL	Methionine synthase II (cobalamin-independent) 746228:748477 forward
ST89_083300	0.0160938	DOWN	0.140254	NULL	0.0728021	NULL	1	NULL	0.360775	NULL	Phosphomannomutase 749681:751399 reverse
ST89_083501	0.726562	NULL	1	NULL	1	NULL	1	NULL	1	NULL	Phosphopantothenoylcysteine decarboxylase; flavoprotein involved in panthothenate metabolism 752082:752627 reverse
ST89_083600	1	NULL	1	NULL	1	NULL	1	NULL	0.753906	NULL	Phosphopantothenoylcysteine synthetase/decarboxylase 752620:753303 reverse
ST89_083700	0.108857	NULL	1	NULL	1	NULL	1	NULL	1	NULL	Formyltetrahydrofolate synthetase 753497:755167 forward
ST89_084000	1	NULL	1	NULL	1	NULL	1	NULL	1	NULL	Transposase 757537:758223 forward
ST89_084600	1	NULL	1	NULL	1	NULL	1	NULL	1	NULL	Subtilisin-like serine protease 764419:769275 forward
ST89_085000	0.189247	NULL	0.404873	NULL	0.00012207	DOWN	1	NULL	1	NULL	Ribosomal protein S20 772501:772737 reverse
ST89_085100	1	NULL	1	NULL	1	NULL	1	NULL	1	NULL	Panthothenate kinase 772806:773726 reverse
ST89_085200	1	NULL	0.5	NULL	1	NULL	1	NULL	1	NULL	16S RNA G1207 methylase RsmC 774049:774639 forward
ST89_085600	0.889884	NULL	1	NULL	0.0448285	UP	0.0887824	NULL	7.73392e-06	UP	Uncharacterized ABC-type transport system, periplasmic component/surface lipoprotein 777052:778122 forward
ST89_085700	1	NULL	1	NULL	1	NULL	0.301758	NULL	0.000912234	UP	ABC-type uncharacterized transport system, ATPase component 778236:779774 forward
ST89_086000	0.25	NULL	1	NULL	1	NULL	1	NULL	1	NULL	Zn-dependent hydrolase, including glyoxylase 781896:782531 reverse
ST89_086101	1	NULL	1	NULL	1	NULL	1	NULL	1	NULL	Bifunctional ATP-dependent DNA helicase/DNA polymerase III subunit epsilon 782626:785112 forward
ST89_086200	1	NULL	1	NULL	1	NULL	1	NULL	1	NULL	Uncharacterized protein conserved in bacteria 785257:785739 forward
ST89_086300	1	NULL	1	NULL	1	NULL	1	NULL	0.698883	NULL	Aspartate/tyrosine/aromatic aminotransferase 785744:786925 forward
ST89_086400	1	NULL	1	NULL	1	NULL	1	NULL	0.00635162	UP	Aspartyl/asparaginyl-tRNA synthetase 786962:788308 forward
ST89_086800	1	NULL	1	NULL	1	NULL	1	NULL	1	NULL	Putative translation initiation inhibitor, yjgF family 789824:790204 forward
ST89_087100	1	NULL	1	NULL	1	NULL	1	NULL	1	NULL	Pyruvate-formate lyase-activating enzyme 791468:792184 forward
ST89_087200	1	NULL	1	NULL	1	NULL	1	NULL	1	NULL	Enzyme related to GTP cyclohydrolase I 792304:792795 forward
ST89_087400	1	NULL	1	NULL	0.179688	NULL	0.6875	NULL	0.6875	NULL	Predicted membrane protein 794009:794779 forward
ST89_087500	1	NULL	1	NULL	1	NULL	1	NULL	0.00714873	UP	Predicted P-loop-containing kinase 794760:795650 forward
ST89_087600	1	NULL	1	NULL	1	NULL	0.581055	NULL	0.0413895	UP	Uncharacterized conserved protein 795647:796621 forward
ST89_087700	1	NULL	0.5	NULL	1	NULL	1	NULL	1	NULL	Uncharacterized protein conserved in bacteria 796618:797529 forward
ST89_088000	0.118469	NULL	0.057373	NULL	0.000976562	DOWN	0.000976562	DOWN	0.000976562	DOWN	Cold shock protein 799320:799520 forward
ST89_088200	0.5	NULL	0.25	NULL	3.05176e-05	UP	0.0078125	UP	0.03125	UP	Cation transport ATPase 801151:803241 reverse
ST89_088300	1	NULL	1	NULL	1	NULL	1	NULL	1	NULL	Transposase 803432:804607 reverse
ST89_088500	0.5	NULL	1	NULL	1	NULL	1	NULL	1	NULL	Cysteine synthase 806453:807364 forward
ST89_088600	0.5	NULL	0.125	NULL	1	NULL	1	NULL	1	NULL	Cystathionine beta-lyase/cystathionine gamma-synthase 807386:808570 forward
ST89_089500	1	NULL	1	NULL	0.454498	NULL	1	NULL	0.790527	NULL	ABC-type metal ion transport system, periplasmic component/surface adhesin 816071:817615 forward
ST89_090100	1	NULL	1	NULL	1	NULL	1	NULL	1	NULL	fhu operon transcription regulator 821613:822521 reverse
ST89_090300	0.828423	NULL	1	NULL	0.504685	NULL	0.84537	NULL	4.02685e-11	UP	Glucosamine 6-phosphate synthetase, contains amidotransferase and phosphosugar isomerase domains 822728:824536 forward
ST89_090400	1	NULL	1	NULL	1	NULL	1	NULL	1	NULL	Uncharacterized Zn-ribbon-containing protein involved in phosphonate metabolism 824653:824982 forward
ST89_090600	1	NULL	1	NULL	0.000912234	UP	0.301758	NULL	0.0962524	NULL	ABC-type polar amino acid transport system, ATPase component 825827:826456 forward
ST89_090700	1	NULL	0.726562	NULL	0.226562	NULL	1	NULL	0.0351562	UP	ABC-type amino acid transport/signal transduction system, periplasmic component/domain 826469:827320 forward
ST89_091200	1	NULL	1	NULL	1	NULL	1	NULL	1	NULL	GMP synthase 831637:833199 reverse
ST89_091300	1	NULL	1	NULL	1	NULL	1	NULL	1	NULL	Transcriptional regulator 833367:834065 forward
ST89_091400	1	NULL	1	NULL	1	NULL	1	NULL	1	NULL	Uncharacterized protein conserved in bacteria 834132:834464 forward
ST89_091500	1	NULL	1	NULL	1	NULL	1	NULL	0.920411	NULL	Signal recognition particle GTPase 834497:836059 forward
ST89_091700	1	NULL	0.5	NULL	1	NULL	1	NULL	1	NULL	Predicted small molecule binding protein (contains 3H domain) 836713:837228 forward
ST89_091900	1	NULL	1	NULL	1	NULL	1	NULL	1	NULL	Predicted GTPase 838140:838994 forward
ST89_092000	1	NULL	1	NULL	1	NULL	1	NULL	1	NULL	Ribonuclease HII 838981:839748 forward
ST89_092300	1	NULL	1	NULL	0.760792	NULL	0.877614	NULL	1	NULL	DNA topoisomerase I, TopA 841754:843898 forward
ST89_092600	1	NULL	1	NULL	1	NULL	1	NULL	1	NULL	Signal transduction histidine kinase 845624:846919 forward
ST89_092700	1	NULL	1	NULL	1	NULL	0.627103	NULL	0.899076	NULL	tRNA uridine 5-carboxymethylaminomethyl modification FAD-utilizing enzyme 847020:848363 forward
ST89_092900	1	NULL	1	NULL	0.814529	NULL	1	NULL	1	NULL	Nucleoside diphosphate kinase 849729:850157 forward
ST89_093000	1	NULL	1	NULL	1	NULL	1	NULL	1	NULL	Rhodanese-related sulfurtransferase 850159:850452 forward
ST89_093200	1	NULL	0.49956	NULL	1	NULL	0.607591	NULL	0.728332	NULL	Membrane GTPase LepA 851813:853645 forward
ST89_093400	1	NULL	1	NULL	1	NULL	1	NULL	0.25	NULL	Transcriptional regulator, xre family 854168:855025 forward
ST89_094000	0.880396	NULL	1	NULL	1	NULL	1	NULL	0.617719	NULL	Thiamine pyrophosphate-requiring enzyme (acetolactate synthase, pyruvate dehydrogenase (cytochrome), glyoxylate carboligase, phosphonopyruvate decarboxylase) 859567:861243 forward
ST89_094100	1	NULL	1	NULL	0.5	NULL	1	NULL	1	NULL	Alpha-acetolactate decarboxylase 861259:861978 forward
ST89_094401	1	NULL	1	NULL	1	NULL	1	NULL	1	NULL	Oxidoreductase, short chain dehydrogenase/reductase family 864510:865220 forward
ST89_094900	1	NULL	1	NULL	1	NULL	1	NULL	1	NULL	Threonine dehydrogenase or related Zn-dependent dehydrogenase 868520:869557 forward
ST89_095500	1	NULL	1	NULL	1	NULL	1	NULL	0.25	NULL	Uridine phosphorylase 871939:872703 forward
ST89_095600	1	NULL	1	NULL	1	NULL	1	NULL	1	NULL	Predicted phosphatase 872765:873400 reverse
ST89_096000	1	NULL	0.581055	NULL	0.581055	NULL	0.581055	NULL	1	NULL	Fibronectin-binding protein 876327:877985 reverse
ST89_096600	1	NULL	1	NULL	1	NULL	1	NULL	1	NULL	Putative intracellular protease/amidase 878918:879466 forward
ST89_096800	1	NULL	1	NULL	1	NULL	1	NULL	1	NULL	2-polyprenylphenol hydroxylase or related flavodoxin oxidoreductase 879737:880510 forward
ST89_096900	1	NULL	1	NULL	1	NULL	1	NULL	1	NULL	Dihydroorotate dehydrogenase 880529:881476 forward
ST89_097000	1	NULL	1	NULL	1	NULL	1	NULL	1	NULL	CRISPR-system related protein, cas1 881615:882619 forward
ST89_097300	1	NULL	0.5	NULL	1	NULL	1	NULL	1	NULL	CRISPR-system related protein 884149:886425 forward
ST89_097400	1	NULL	1	NULL	1	NULL	1	NULL	1	NULL	CRISPR-system related protein 886429:886809 forward
ST89_097500	0.125	NULL	0.6875	NULL	1	NULL	0.6875	NULL	1	NULL	CRISPR-system related protein, RAMP superfamily 886809:887471 forward
ST89_097600	1	NULL	1	NULL	1	NULL	1	NULL	0.125	NULL	CRISPR-system related protein, RAMP superfamily 887473:888372 forward
ST89_097700	1	NULL	0.5	NULL	1	NULL	1	NULL	0.5	NULL	CRISPR-system related protein, RAMP superfamily 888375:889448 forward
ST89_098000	0.035082	DOWN	1	NULL	0.532709	NULL	1	NULL	0.336784	NULL	Orotidine-5'-phosphate decarboxylase 890444:891139 forward
ST89_098100	1	NULL	1	NULL	1	NULL	1	NULL	1	NULL	Orotate phosphoribosyltransferase 891229:891858 forward
ST89_099200	0.790527	NULL	1	NULL	1	NULL	1	NULL	1	NULL	tRNA modification GTPase, TrmE 898475:899845 reverse
ST89_099300	1	NULL	1	NULL	1	NULL	1	NULL	1	NULL	Na+/alanine symporter 899974:901317 reverse
ST89_099400	1	NULL	1	NULL	1	NULL	1	NULL	0.012033	UP	Superfamily I DNA and RNA helicase 901833:904145 forward
ST89_099500	1	NULL	1	NULL	1	NULL	1	NULL	1	NULL	O-acetylhomoserine sulfhydrylase 904233:905546 forward
ST89_099700	1	NULL	1	NULL	0.548828	NULL	1	NULL	1	NULL	Peroxiredoxin 906427:906921 forward
ST89_099800	1	NULL	1	NULL	1	NULL	0.5	NULL	0.125	NULL	Restriction endonuclease S subunit 907044:907664 forward
ST89_100000	1	NULL	1	NULL	1	NULL	1	NULL	1	NULL	Pseudouridine synthase 909381:910223 forward
ST89_100100	1	NULL	1	NULL	1	NULL	1	NULL	0.6875	NULL	FAD synthase 910220:911140 forward
ST89_100200	1	NULL	1	NULL	0.523467	NULL	0.823803	NULL	0.607239	NULL	Arsenate reductase or related protein, glutaredoxin family 911258:911614 forward
ST89_100300	1	NULL	1	NULL	1	NULL	1	NULL	1	NULL	Uncharacterized protein conserved in bacteria 911670:911888 forward
ST89_100400	1	NULL	1	NULL	1	NULL	1	NULL	1	NULL	Archaeal fructose-1,6-bisphosphatase or related enzyme of inositol monophosphatase family 911878:912645 forward
ST89_100500	0.6875	NULL	0.6875	NULL	0.125	NULL	1	NULL	1	NULL	tRNA and rRNA cytosine-C5-methylase 912728:914038 forward
ST89_100600	1	NULL	1	NULL	0.175465	NULL	1	NULL	0.296206	NULL	ABC-type phosphate transport system, periplasmic component 914163:915038 forward
ST89_100900	1	NULL	0.677639	NULL	0.00320154	UP	0.135156	NULL	0.0328391	UP	ABC-type phosphate transport system, ATPase component 916840:917643 forward
ST89_101000	0.49956	NULL	1	NULL	0.108857	NULL	1	NULL	0.00232454	UP	ABC-type phosphate transport system, ATPase component 917656:918414 forward
ST89_101100	1	NULL	0.665466	NULL	0.560065	NULL	1	NULL	1	NULL	Phosphate uptake regulator 918439:919095 forward
ST89_101200	1	NULL	1	NULL	1	NULL	1	NULL	0.251331	NULL	aminopeptidase N 919229:921769 forward
ST89_101300	1	NULL	1	NULL	1	NULL	1	NULL	1	NULL	Site-specific recombinase XerD 921931:923001 reverse
ST89_101400	1	NULL	1	NULL	1	NULL	1	NULL	0.0703942	NULL	Lipoate-protein ligase A 923226:924215 reverse
ST89_101600	1	NULL	0.822144	NULL	1	NULL	1	NULL	1	NULL	Glucan phosphorylase 925554:927818 reverse
ST89_101700	1	NULL	0.701108	NULL	1	NULL	0.845019	NULL	0.0895311	NULL	4-alpha-glucanotransferase 927820:929319 reverse
ST89_102200	1	NULL	1	NULL	1	NULL	1	NULL	1	NULL	High-affinity Fe2+/Pb2+ permease 931537:933207 reverse
ST89_102300	1	NULL	1	NULL	1	NULL	1	NULL	1	NULL	Predicted iron-dependent peroxidase 933200:934405 reverse
ST89_102500	1	NULL	1	NULL	1	NULL	1	NULL	1	NULL	ABC-type Fe3+-hydroxamate transport system, periplasmic component 935545:936591 reverse
ST89_103300	1	NULL	1	NULL	1	NULL	1	NULL	1	NULL	Pyruvate/2-oxoglutarate dehydrogenase complex, dihydrolipoamide dehydrogenase (E3) component, or related enzyme 944512:946266 reverse
ST89_103400	0.301758	NULL	0.83882	NULL	0.814529	NULL	0.557197	NULL	1	NULL	Pyruvate dehydrogenase complex, dihydrolipoamide acyltransferase (E2) component 946437:947825 reverse
ST89_103500	1	NULL	1	NULL	1	NULL	1	NULL	0.429591	NULL	Pyruvate dehydrogenase (E1) component, beta subunit 947983:948996 reverse
ST89_103600	1	NULL	1	NULL	0.711071	NULL	1	NULL	0.0532519	NULL	Pyruvate/2-oxoglutarate dehydrogenase complex, dehydrogenase (E1) component, alpha subunit 949006:949977 reverse
ST89_103820	1	NULL	1	NULL	1	NULL	1	NULL	1	NULL	CRISPR-associated protein cas1 954664:955593 reverse
ST89_103830	1	NULL	1	NULL	1	NULL	1	NULL	0.581055	NULL	CRISPR-associated protein 955621:956235 reverse
ST89_103840	1	NULL	1	NULL	1	NULL	1	NULL	1	NULL	CRISPR-associated protein 956240:956965 reverse
ST89_103850	1	NULL	1	NULL	0.25287	NULL	1	NULL	1	NULL	CRISPR-associated protein, Cse4 family 956997:958046 reverse
ST89_103860	1	NULL	1	NULL	1	NULL	1	NULL	1	NULL	CRISPR-associated protein, Cse2 family 958036:958629 reverse
ST89_103870	1	NULL	1	NULL	1	NULL	1	NULL	1	NULL	CRISPR-associated protein 958639:960306 reverse
ST89_103880	1	NULL	1	NULL	1	NULL	1	NULL	1	NULL	CRISPR-associated helicase Cas3 960293:963073 reverse
ST89_104000	1	NULL	1	NULL	0.5	NULL	1	NULL	1	NULL	Dihydroorotase 965388:966656 reverse
ST89_104400	1	NULL	1	NULL	1	NULL	1	NULL	1	NULL	Predicted esterase of the alpha-beta hydrolase superfamily 970353:971204 reverse
ST89_104700	1	NULL	1	NULL	1	NULL	1	NULL	1	NULL	Predicted unusual protein kinase; putative ABC transporter 971824:973401 reverse
ST89_104800	1	NULL	1	NULL	0.0389579	UP	0.525015	NULL	1	NULL	Uncharacterized conserved protein 973419:973697 reverse
ST89_105451	1	NULL	1	NULL	1	NULL	1	NULL	1	NULL	Transposase IS1193 979190:980299 forward
ST89_105501	0.831812	NULL	1	NULL	1	NULL	1	NULL	1	NULL	EpsJ; Eps10M; Eps6M; putative UDP-galactose mutase; UDP-galactopyranose mutase Glf 980341:981438 reverse
ST89_105801	1	NULL	1	NULL	0.25	NULL	1	NULL	0.25	NULL	EpsH; Eps1I; glycosyltransferase 984570:985520 reverse
ST89_106001	1	NULL	1	NULL	1	NULL	1	NULL	1	NULL	EpsG; glucosyltransferase 986687:987655 reverse
ST89_106201	1	NULL	1	NULL	0.0308838	UP	1	NULL	1	NULL	EpsF; glycosyltransferase; putative galactosyltransferase 988946:989725 reverse
ST89_106700	1	NULL	1	NULL	0.143463	NULL	1	NULL	0.301758	NULL	Sugar transferase involved in lipopolysaccharide synthesis; phosphoglycosyltransferase (epsE) 991362:992729 reverse
ST89_106800	1	NULL	0.823803	NULL	1	NULL	1	NULL	1	NULL	Tyrosine-protein kinase (capsular polysaccharide biosynthesis); membrane translocation of exopolysaccharide (epsD = wze) 992828:993526 reverse
ST89_106900	0.581055	NULL	1	NULL	0.0356981	UP	1	NULL	1	NULL	Capsular polysaccharide biosynthesis protein; exopolysaccharide chain length determination (epsC = wzd) 993536:994228 reverse
ST89_107000	1	NULL	1	NULL	0.774414	NULL	1	NULL	1	NULL	Capsular polysaccharide biosynthesis protein; exopolysaccharide synthesis (epsB = wzh) 994237:994968 reverse
ST89_107100	1	NULL	1	NULL	0.0768127	NULL	1	NULL	1	NULL	Transcriptional regulator; regulation of exopolysaccharide synthesis (epsA = wzg) 994969:996429 reverse
ST89_107200	1	NULL	0.845019	NULL	1	NULL	1	NULL	1	NULL	Purine-nucleoside phosphorylase (deoD) 998093:998803 reverse
ST89_107500	1	NULL	1	NULL	1	NULL	1	NULL	1	NULL	Purine nucleoside phosphorylase 1001112:1001921 reverse
ST89_107700	0.694004	NULL	1	NULL	1	NULL	1	NULL	1	NULL	Phosphopentomutase 1002487:1003698 reverse
ST89_107800	0.542384	NULL	1	NULL	1	NULL	1	NULL	0.301872	NULL	Ribose 5-phosphate isomerase 1003824:1004504 reverse
ST89_108200	1	NULL	1	NULL	1	NULL	1	NULL	1	NULL	Uracil-DNA glycosylase 1006523:1007107 reverse
ST89_108300	0.648791	NULL	1	NULL	1	NULL	1	NULL	0.566573	NULL	dipeptidase 1007145:1008551 reverse
ST89_108400	1	NULL	1	NULL	1	NULL	1	NULL	1	NULL	4-oxalocrotonate tautomerase 1008782:1008967 forward
ST89_108700	1	NULL	0.0129818	DOWN	1.08054e-05	DOWN	0.0256023	DOWN	0.000183662	DOWN	Ribosomal protein L20 1010309:1010668 reverse
ST89_108800	1	NULL	0.814529	NULL	0.301758	NULL	0.629059	NULL	0.814529	NULL	Ribosomal protein L35 1010725:1010925 reverse
ST89_108900	1	NULL	0.897422	NULL	0.0854331	NULL	0.694004	NULL	0.418754	NULL	Translation initiation factor 3 1010964:1011494 reverse
ST89_109000	0.803619	NULL	1	NULL	0.607239	NULL	0.607239	NULL	1	NULL	Cytidylate kinase 1011654:1012334 reverse
ST89_109100	1	NULL	1	NULL	0.189247	NULL	0.629059	NULL	1	NULL	LysM domain 1012355:1013005 reverse
ST89_109200	1	NULL	1	NULL	1	NULL	1	NULL	1	NULL	Ferredoxin 1013051:1013248 forward
ST89_109400	1	NULL	1	NULL	1	NULL	1	NULL	1	NULL	tripeptidase 1013789:1015012 reverse
ST89_109600	0.25	NULL	1	NULL	0.25	NULL	1	NULL	1	NULL	Signal peptidase I 1015220:1015777 reverse
ST89_109700	0.03125	DOWN	1	NULL	1	NULL	1	NULL	0.629059	NULL	TPR repeat containing protein 1015900:1017129 reverse
ST89_109900	1	NULL	1	NULL	1	NULL	1	NULL	1	NULL	ADP-ribose pyrophosphatase 1018308:1018790 reverse
ST89_110000	1	NULL	1	NULL	0.0625	NULL	0.25	NULL	0.25	NULL	Cell division protein 1018946:1019875 reverse
ST89_110100	1	NULL	1	NULL	0.33175	NULL	1	NULL	0.177001	NULL	Predicted ATPase involved in cell division 1019868:1020575 reverse
ST89_110200	1	NULL	1	NULL	0.677639	NULL	0.83882	NULL	0.167068	NULL	Protein chain release factor B 1020648:1021661 reverse
ST89_110300	1	NULL	1	NULL	1	NULL	1	NULL	1	NULL	Predicted protein 1021672:1021746 reverse
ST89_110600	1	NULL	1	NULL	1	NULL	1	NULL	1	NULL	Nitroreductase 1023892:1024638 reverse
ST89_110700	1	NULL	1	NULL	0.000986537	UP	0.0205842	UP	0.00239463	UP	Cation transport ATPase 1024747:1027431 reverse
ST89_110800	1	NULL	1	NULL	1	NULL	1	NULL	1	NULL	Uncharacterized protein conserved in bacteria 1027697:1028083 reverse
ST89_111100	0.523467	NULL	1	NULL	0.677639	NULL	1	NULL	0.83882	NULL	Predicted hydrolase of the HAD superfamily 1029275:1030084 forward
ST89_111200	1	NULL	1	NULL	0.000521613	UP	0.0534388	NULL	0.0119281	UP	Peptidoglycan interpeptide bridge formation enzyme 1030086:1031300 forward
ST89_111400	1	NULL	1	NULL	1	NULL	1	NULL	1	NULL	Metal-dependent hydrolase of the beta-lactamase superfamily I 1031773:1032585 reverse
ST89_111500	1	NULL	1	NULL	1	NULL	1	NULL	0.6875	NULL	Signal transduction histidine kinase 1032591:1033931 reverse
ST89_111600	1	NULL	1	NULL	1	NULL	1	NULL	1	NULL	DNA-binding response regulator, OmpR family (Rec-wHTH domains) 1033924:1034631 reverse
ST89_111700	1	NULL	0.283607	NULL	1.3863e-05	UP	8.25e-07	UP	2.30966e-13	UP	ABC-type polar amino acid transport system, ATPase component 1035158:1035925 forward
ST89_111800	0.731009	NULL	0.909946	NULL	1	NULL	0.18181	NULL	0.108857	NULL	ABC-type amino acid transport/signal transduction system, periplasmic component/domain 1035937:1036770 forward
ST89_111900	1	NULL	0.5	NULL	0.0625	NULL	0.5	NULL	0.5	NULL	ABC-type amino acid transport system, permease component 1036788:1037486 forward
ST89_112100	1	NULL	0.5	NULL	1	NULL	1	NULL	1	NULL	DNA-entry nuclease 1038220:1039101 reverse
ST89_112300	1	NULL	1	NULL	1	NULL	1	NULL	0.804317	NULL	UDP-N-acetylglucosamine enolpyruvyl transferase 1039353:1040624 reverse
ST89_112500	1	NULL	1	NULL	0.557197	NULL	1	NULL	0.00288725	UP	UDP-glucose 4-epimerase 1041119:1042132 reverse
ST89_113001	0.887725	NULL	1	NULL	1	NULL	1	NULL	0.260426	NULL	S-adenosylmethionine synthetase; methionine adenosyltransferase 1043623:1044816 reverse
ST89_113600	1	NULL	1	NULL	1	NULL	1	NULL	1	NULL	Biotin operon repressor 1045096:1046034 forward
ST89_113800	1	NULL	1	NULL	1	NULL	1	NULL	0.0241195	UP	DNA polymerase III, gamma/tau subunit 1046433:1048085 reverse
ST89_113900	1	NULL	1	NULL	1	NULL	1	NULL	1	NULL	GAF domain-containing protein 1048085:1048594 reverse
ST89_114000	1	NULL	1	NULL	1	NULL	1	NULL	1	NULL	tRNA delta(2)-isopentenylpyrophosphate transferase 1048630:1049529 reverse
ST89_114100	1	NULL	0.527997	NULL	0.0629624	NULL	0.457398	NULL	0.014001	DOWN	Uncharacterized conserved secreted protein 1049605:1049781 forward
ST89_114400	1	NULL	0.130386	NULL	0.0422292	DOWN	0.0634752	NULL	0.670704	NULL	Ribosomal protein L19 1050713:1051060 reverse
ST89_114600	1	NULL	1	NULL	1	NULL	1	NULL	0.125	NULL	Chorismate mutase 1052424:1052696 reverse
ST89_114800	0.255875	NULL	1	NULL	0.0576127	NULL	0.187742	NULL	0.0200616	DOWN	Flavodoxins 1054357:1054800 reverse
ST89_115200	0.607591	NULL	1	NULL	1	NULL	1	NULL	0.00660045	UP	Predicted hydrolase of the metallo-beta-lactamase superfamily 1057014:1058675 reverse
ST89_115300	1	NULL	1	NULL	0.0127258	UP	0.226562	NULL	0.145996	NULL	ABC-type uncharacterized transport system, ATPase component 1058857:1059615 reverse
ST89_115500	0.581055	NULL	1	NULL	0.122078	NULL	0.229523	NULL	0.0200616	UP	ABC-type uncharacterized transport system, periplasmic component 1060491:1061492 reverse
ST89_115600	1	NULL	1	NULL	1	NULL	1	NULL	1	NULL	Uncharacterized conserved protein 1061627:1061848 reverse
ST89_116300	1.79901e-20	UP	0.0543667	NULL	0.000949385	UP	0.205126	NULL	0.0268157	DOWN	Pyruvate kinase 1065821:1067323 reverse
ST89_116400	0.244131	NULL	0.0123367	UP	1	NULL	1	NULL	5.01367e-09	DOWN	6-phosphofructokinase 1067393:1068412 reverse
ST89_116500	1	NULL	1	NULL	1	NULL	1	NULL	1	NULL	DNA polymerase III, alpha subunit 1068505:1071615 reverse
ST89_116600	1	NULL	1	NULL	1	NULL	0.602412	NULL	0.0307865	DOWN	Putative translation factor (SUA5) 1071768:1072553 reverse
ST89_116700	1	NULL	1	NULL	1	NULL	1	NULL	1	NULL	3-isopropylmalate dehydratase small subunit 1072650:1073240 reverse
ST89_116800	1	NULL	1	NULL	1	NULL	1	NULL	0.25	NULL	3-isopropylmalate dehydratase large subunit 1073250:1074632 reverse
ST89_117000	1	NULL	1	NULL	1	NULL	1	NULL	1	NULL	3-isopropylmalate dehydrogenase 1074949:1075986 reverse
ST89_117100	1	NULL	1	NULL	1	NULL	1	NULL	1	NULL	Isopropylmalate synthase 1075999:1077561 reverse
ST89_117200	0.956374	NULL	0.194903	NULL	0.956374	NULL	1	NULL	0.13899	NULL	Phosphoglycerate mutase 1 1077909:1078601 reverse
ST89_117300	0.753906	NULL	0.753906	NULL	0.179565	NULL	1	NULL	0.753906	NULL	Dihydroorotate dehydrogenase 1078856:1079794 forward
ST89_117500	0.789503	NULL	0.640719	NULL	0.109922	NULL	0.000234956	DOWN	5.89643e-12	DOWN	nucleoid DNA-binding protein 1080118:1080393 reverse
ST89_117701	1	NULL	1	NULL	1	NULL	1	NULL	1	NULL	Conserved hypothetical protein str1211; lipase/acylhydrolase 1081092:1081967 reverse
ST89_117800	1	NULL	1	NULL	1	NULL	0.503445	NULL	0.831812	NULL	Uncharacterized protein conserved in bacteria 1081960:1082796 reverse
ST89_117900	1	NULL	1	NULL	1	NULL	1	NULL	1	NULL	ATPase involved in DNA repair 1082867:1084537 reverse
ST89_118000	1	NULL	1	NULL	1	NULL	0.774414	NULL	0.581055	NULL	Arginine repressor 1084546:1084992 reverse
ST89_118100	1	NULL	1	NULL	1	NULL	1	NULL	1	NULL	Predicted rRNA methylase 1084940:1085806 reverse
ST89_118200	1	NULL	1	NULL	1	NULL	1	NULL	1	NULL	Geranylgeranyl pyrophosphate synthase 1085799:1086671 reverse
ST89_118300	1	NULL	1	NULL	1	NULL	1	NULL	1	NULL	Exonuclease VII small subunit 1086671:1086886 reverse
ST89_118400	1	NULL	0.5	NULL	1	NULL	0.125	NULL	0.00390625	UP	Exonuclease VII, large subunit 1086864:1088204 reverse
ST89_118700	1	NULL	1	NULL	1	NULL	1	NULL	1	NULL	Predicted EndoIII-related endonuclease 1089290:1089934 reverse
ST89_118800	0.5	NULL	0.5	NULL	1	NULL	1	NULL	1	NULL	Putative primosome component or related protein 1089934:1090632 reverse
ST89_119000	1	NULL	0.794844	NULL	0.0854331	NULL	1	NULL	0.069346	NULL	Adenine/guanine phosphoribosyltransferase or related PRPP-binding protein 1091819:1092337 reverse
ST89_119100	1	NULL	1	NULL	1	NULL	1	NULL	1	NULL	Single-stranded DNA-specific exonuclease 1092452:1094662 reverse
ST89_119200	1	NULL	1	NULL	1	NULL	1	NULL	1	NULL	Short-chain dehydrogenase of various substrate specificities 1094675:1095442 reverse
ST89_119300	1	NULL	1	NULL	1	NULL	1	NULL	1	NULL	Metal-dependent hydrolase of the beta-lactamase superfamily III 1095442:1096371 reverse
ST89_119400	1	NULL	1	NULL	1	NULL	1	NULL	1	NULL	Galactose-1-phosphate uridyltransferase distant homolog 1096403:1097050 reverse
ST89_119500	1	NULL	1	NULL	1	NULL	1	NULL	0.00661075	UP	GTPase 1097043:1098281 reverse
ST89_119700	1	NULL	1	NULL	1	NULL	1	NULL	1	NULL	cell division membrane protein 1099620:1101047 reverse
ST89_119800	0.5	NULL	0.5	NULL	0.5	NULL	1	NULL	0.5	NULL	Phosphoribosyl-ATP pyrophosphohydrolase 1101540:1101854 reverse
ST89_120000	1	NULL	1	NULL	1	NULL	1	NULL	1	NULL	Imidazoleglycerol-phosphate synthase 1102198:1102956 reverse
ST89_120100	0.5	NULL	1	NULL	1	NULL	1	NULL	1	NULL	Phosphoribosylformimino-5-aminoimidazole carboxamide ribonucleotide (ProFAR) isomerase 1102958:1103677 reverse
ST89_120200	1	NULL	1	NULL	1	NULL	1	NULL	1	NULL	Glutamine amidotransferase 1103726:1104334 reverse
ST89_120300	1	NULL	1	NULL	1	NULL	1	NULL	1	NULL	Imidazoleglycerol-phosphate dehydratase 1104331:1104915 reverse
ST89_120400	1	NULL	1	NULL	0.831812	NULL	1	NULL	0.663624	NULL	Histidinol dehydrogenase 1104935:1106218 reverse
ST89_120500	1	NULL	1	NULL	1	NULL	1	NULL	1	NULL	ATP phosphoribosyltransferase 1106215:1106865 reverse
ST89_120600	1	NULL	1	NULL	1	NULL	1	NULL	1	NULL	ATP phosphoribosyltransferase involved in histidine biosynthesis 1106858:1107838 reverse
ST89_120700	1	NULL	1	NULL	1	NULL	1	NULL	1	NULL	Histidinol-phosphate/aromatic aminotransferase and cobyric acid decarboxylase 1107835:1108887 reverse
ST89_121200	1	NULL	1	NULL	1	NULL	1	NULL	1	NULL	Histidinol phosphatase or related hydrolase of the PHP family 1112226:1112969 reverse
ST89_121400	0.387695	NULL	1	NULL	1	NULL	1	NULL	0.307456	NULL	Predicted sugar phosphatase of the HAD superfamily 1113603:1114376 reverse
ST89_121600	1	NULL	1	NULL	1	NULL	0.25	NULL	0.0625	NULL	Coproporphyrinogen III oxidase or related Fe-S oxidoreductase 1115122:1116258 reverse
ST89_122200	1	NULL	1	NULL	1	NULL	0.690826	NULL	3.19301e-07	UP	dTDP-D-glucose 4,6-dehydratase 1118391:1119437 reverse
ST89_122300	1	NULL	0.314307	NULL	1	NULL	1	NULL	0.575849	NULL	dTDP-4-dehydrorhamnose 3,5-epimerase or related enzyme 1119866:1120459 reverse
ST89_122400	1	NULL	0.893853	NULL	1	NULL	1	NULL	0.0202984	UP	dTDP-glucose pyrophosphorylase 1120459:1121328 reverse
ST89_122500	1	NULL	0.5	NULL	1	NULL	0.5	NULL	0.5	NULL	Glycine/D-amino acid oxidase (deaminating) 1121560:1122651 reverse
ST89_122700	1	NULL	1	NULL	1	NULL	1	NULL	1	NULL	Uncharacterized conserved protein 1123558:1124346 reverse
ST89_122800	1	NULL	1	NULL	1	NULL	1	NULL	1	NULL	Predicted SAM-dependent methyltransferase 1124336:1125022 reverse
ST89_123000	0.620145	NULL	0.712231	NULL	0.532309	NULL	1	NULL	0.903597	NULL	Phosphomannomutase 1125563:1126915 reverse
ST89_123100	1	NULL	1	NULL	0.25	NULL	1	NULL	1	NULL	Uncharacterized protein conserved in bacteria 1127138:1128103 reverse
ST89_123200	1	NULL	1	NULL	1	NULL	1	NULL	1	NULL	Uncharacterized conserved protein 1128100:1128807 reverse
ST89_123300	1	NULL	1	NULL	1	NULL	1	NULL	0.247789	NULL	UDP-N-acetylmuramyl tripeptide synthase 1129071:1130396 forward
ST89_123400	0.753906	NULL	1	NULL	1	NULL	1	NULL	1	NULL	Predicted glutamine amidotransferase 1130396:1131184 forward
ST89_123500	1	NULL	1	NULL	1	NULL	1	NULL	1	NULL	Lysyl-tRNA synthetase (class II) 1131235:1133790 reverse
ST89_123700	0.581055	NULL	1	NULL	1	NULL	1	NULL	0.581055	NULL	ATPase component of ABC transporter with duplicated ATPase domains 1135032:1136951 reverse
ST89_123800	0.814529	NULL	0.629059	NULL	1	NULL	1	NULL	0.424356	NULL	Uridine kinase 1136988:1137623 reverse
ST89_123900	1	NULL	0.647606	NULL	1	NULL	1	NULL	0.052239	NULL	Superfamily II DNA and RNA helicase 1137722:1138804 forward
ST89_124100	0.218812	NULL	0.149185	NULL	0.447562	NULL	1	NULL	0.0066336	DOWN	NAD-dependent aldehyde dehydrogenase 1139093:1140526 reverse
ST89_124200	1	NULL	1	NULL	1	NULL	1	NULL	1	NULL	Phosphoenolpyruvate-protein kinase (PTS system EI component in bacteria) 1140744:1142477 reverse
ST89_124300	0.0273951	DOWN	1	NULL	3.45212e-10	DOWN	0.0114831	DOWN	1.29966e-15	DOWN	Phosphotransferase system, HPr-related protein 1142482:1142745 reverse
ST89_124400	0.5	NULL	1	NULL	1	NULL	1	NULL	1	NULL	Isocitrate dehydrogenase 1143007:1144182 reverse
ST89_124500	1	NULL	1	NULL	1	NULL	1	NULL	1	NULL	Citrate synthase 1144197:1145321 reverse
ST89_124600	1	NULL	1	NULL	1	NULL	1	NULL	0.286279	NULL	Aconitase A 1145323:1147986 reverse
ST89_124700	1	NULL	1	NULL	1	NULL	0.823803	NULL	0.210114	NULL	Glutaredoxin or related protein 1148318:1148542 forward
ST89_124800	1	NULL	1	NULL	1	NULL	1	NULL	0.0654308	NULL	Ribonucleotide reductase, alpha subunit 1148629:1150788 forward
ST89_124900	1	NULL	0.874629	NULL	0.193413	NULL	1	NULL	1	NULL	Ribonucleotide reductase, beta subunit 1150948:1151910 forward
ST89_125600	1	NULL	1	NULL	4.10791e-11	UP	0.0652453	NULL	1	NULL	DNA gyrase, A subunit 1156022:1158457 reverse
ST89_125700	0.166123	NULL	0.0784404	NULL	0.125939	NULL	0.305636	NULL	0.0784404	NULL	L-lactate dehydrogenase 1158676:1159662 forward
ST89_125800	1	NULL	1	NULL	1	NULL	1	NULL	0.811457	NULL	Uncharacterized NAD(FAD)-dependent dehydrogenase 1159755:1161128 reverse
ST89_125900	0.774414	NULL	1	NULL	1	NULL	0.774414	NULL	0.0635681	NULL	ATPase component of ABC transporter with duplicated ATPase domains 1161444:1162982 reverse
ST89_126300	1	NULL	1	NULL	1	NULL	1	NULL	0.5	NULL	Predicted protein 1165147:1165677 reverse
ST89_126501	0.902159	NULL	0.00322099	UP	1	NULL	0.0364834	DOWN	1	NULL	Conserved hypothetical protein stu1289; anaerobic ribonucleoside-triphosphate reductase 1167144:1167482 reverse
ST89_126700	1	NULL	0.865374	NULL	1	NULL	1	NULL	1	NULL	Phenylalanyl-tRNA synthetase beta chain 1168214:1170664 reverse
ST89_126900	1	NULL	1	NULL	1	NULL	1	NULL	1	NULL	Acetyltransferase, GNAT family 1170923:1171441 reverse
ST89_127000	1	NULL	1	NULL	1	NULL	1	NULL	1	NULL	Phenylalanyl-tRNA synthetase alpha subunit 1171458:1172501 reverse
ST89_127100	0.677639	NULL	1	NULL	0.83882	NULL	1	NULL	1	NULL	Chromosome segregation ATPase 1173122:1176655 reverse
ST89_127200	1	NULL	1	NULL	1	NULL	1	NULL	1	NULL	dsRNA-specific ribonuclease 1176658:1177347 reverse
ST89_127300	0.47313	NULL	0.850554	NULL	1	NULL	1	NULL	1	NULL	Dihydrodipicolinate synthase/N-acetylneuraminate lyase 1177504:1178439 reverse
ST89_127400	1	NULL	1	NULL	1	NULL	1	NULL	1	NULL	Aspartate-semialdehyde dehydrogenase 1178777:1179853 reverse
ST89_127650	1	NULL	1	NULL	1	NULL	1	NULL	1	NULL	Phosphinothricin acetyltransferase, putative 1180214:1180747 reverse
ST89_127900	1	NULL	1	NULL	1	NULL	1	NULL	1	NULL	Phosphatidylserine/phosphatidylglycerophosphate/ cardiolipin synthase or related enzyme 1181778:1183127 reverse
ST89_128000	1	NULL	1	NULL	1	NULL	1	NULL	0.5	NULL	Nuclease subunit of the excinuclease complex 1183417:1185204 reverse
ST89_128100	1	NULL	0.453125	NULL	1	NULL	1	NULL	0.453125	NULL	Predicted hydrolase (HAD superfamily) 1185264:1185959 reverse
ST89_128200	1	NULL	1	NULL	1	NULL	1	NULL	1	NULL	L-serine deaminase 1186237:1186908 forward
ST89_129000	1	NULL	1	NULL	1	NULL	1	NULL	1	NULL	DNA-binding response regulator (Rec-wHTH domains) 1192188:1192790 reverse
ST89_129700	1	NULL	1	NULL	1	NULL	1	NULL	1	NULL	oligoendopeptidase F 1197848:1200181 reverse
ST89_129900	1	NULL	1	NULL	1	NULL	1	NULL	1	NULL	Transcriptional regulator, xre family 1200555:1201430 reverse
ST89_130500	1	NULL	1	NULL	1	NULL	1	NULL	1	NULL	Uncharacterized conserved protein 1204208:1204873 reverse
ST89_131400	1	NULL	1	NULL	1	NULL	1	NULL	1	NULL	Conserved domain frequently associated with peptide methionine sulfoxide reductase 1214154:1215104 reverse
ST89_131700	1	NULL	1	NULL	0.057373	NULL	0.823803	NULL	1	NULL	Uncharacterized protein conserved in bacteria 1217627:1217821 forward
ST89_131900	0.607239	NULL	1	NULL	0.125	NULL	1	NULL	1	NULL	Predicted oxidoreductase related to nitroreductase 1220503:1221105 reverse
ST89_132100	1	NULL	1	NULL	1	NULL	1	NULL	1	NULL	Predicted transcriptional regulator 1222238:1222687 reverse
ST89_132400	1	NULL	1	NULL	0.726562	NULL	1	NULL	1	NULL	Transcriptional regulator 1225200:1225832 reverse
ST89_132600	1	NULL	1	NULL	1	NULL	1	NULL	1	NULL	Aldo/keto reductase, related to diketogulonate reductase 1226677:1227519 reverse
ST89_132701	0.755229	NULL	1	NULL	0.583132	NULL	1	NULL	0.677809	NULL	UDP-glucose 4-epimerase (GalE) 1227652:1228563 reverse
ST89_133200	1	NULL	0.179565	NULL	1	NULL	1	NULL	0.0308838	UP	Uncharacterized protein conserved in bacteria 1228989:1230473 forward
ST89_134300	1	NULL	1	NULL	1	NULL	1	NULL	1	NULL	Uncharacterized conserved protein 1236556:1236804 forward
ST89_134600	1	NULL	1	NULL	1	NULL	1	NULL	1	NULL	Glycosyltransferase involved in cell wall biogenesis 1238891:1240984 reverse
ST89_136400	1	NULL	0.726562	NULL	1	NULL	1	NULL	0.507812	NULL	ATPase involved in DNA repair 1253400:1256579 reverse
ST89_136600	0.268108	NULL	1	NULL	0.00201533	UP	0.12474	NULL	1	NULL	Beta-galactosidase 1258639:1261719 reverse
ST89_136700	1	NULL	1	NULL	4.06299e-10	UP	3.27687e-07	UP	1.16436e-09	UP	Na+/xyloside symporter or related transporter 1261723:1263627 reverse
ST89_136800	1	NULL	1	NULL	1	NULL	1	NULL	1	NULL	aldose 1-epimerase 1263730:1264776 reverse
ST89_136900	0.783846	NULL	1	NULL	0.804317	NULL	1	NULL	0.342471	NULL	UDP-glucose 4-epimerase 1264846:1265847 reverse
ST89_137000	1	NULL	1	NULL	1	NULL	1	NULL	1	NULL	Galactose-1-phosphate uridyltransferase 1265877:1267385 reverse
ST89_137100	1	NULL	1	NULL	1	NULL	1	NULL	0.0273401	UP	Galactokinase 1267378:1268544 reverse
ST89_137200	1	NULL	1	NULL	1	NULL	1	NULL	1	NULL	transcription regulator of beta-galactosidase gene 1268686:1269681 forward
ST89_137900	1	NULL	1	NULL	1	NULL	0.5	NULL	1	NULL	Glutathione biosynthesis bifunctional protein 1274684:1276948 forward
ST89_138100	1	NULL	0.453125	NULL	0.6875	NULL	0.6875	NULL	0.179688	NULL	DNA segregation ATPase FtsK/SpoIIIE or related protein 1279790:1282204 reverse
ST89_138200	1	NULL	1	NULL	1	NULL	1	NULL	1	NULL	Thioredoxin reductase 1282357:1283355 reverse
ST89_138300	1	NULL	1	NULL	1	NULL	1	NULL	0.753906	NULL	tRNA-(guanine-N1)-methyltransferase 1283357:1284076 reverse
ST89_138400	1	NULL	1	NULL	1	NULL	1	NULL	1	NULL	RimM protein, required for 16S rRNA processing 1284066:1284584 reverse
ST89_138700	1	NULL	1	NULL	1	NULL	1	NULL	1	NULL	DNA-binding response regulator (Rec-wHTH domains) 1285256:1285900 reverse
ST89_138900	1	NULL	1	NULL	1	NULL	0.5	NULL	1	NULL	Uncharacterized conserved protein 1285890:1286900 reverse
ST89_139200	1	NULL	1	NULL	0.286279	NULL	1	NULL	0.286279	NULL	serine/threonine protein kinase, fused to several beta-lactam (PASTA) domains 1288655:1290526 reverse
ST89_139300	1	NULL	1	NULL	1	NULL	1	NULL	1	NULL	Serine/threonine protein phosphatase 1290526:1291263 reverse
ST89_139400	1	NULL	1	NULL	1	NULL	1	NULL	0.753906	NULL	tRNA and rRNA cytosine-C5-methylase 1291307:1292635 reverse
ST89_139500	1	NULL	1	NULL	1	NULL	1	NULL	1	NULL	Methionyl-tRNA formyltransferase 1292619:1293554 reverse
ST89_139600	1	NULL	1	NULL	1	NULL	1	NULL	1	NULL	Primosomal protein N' (replication factor Y) - superfamily II helicase 1293572:1295968 reverse
ST89_139700	1	NULL	1	NULL	1	NULL	1	NULL	0.301996	NULL	DNA-directed RNA polymerase, subunit K/omega 1296110:1296424 reverse
ST89_139800	1	NULL	0.571588	NULL	0.855536	NULL	0.855536	NULL	0.0300159	UP	Guanylate kinase 1296446:1297075 reverse
ST89_139900	0.749259	NULL	1	NULL	0.511376	NULL	1	NULL	0.882996	NULL	Signal recognition particle GTPase 1297301:1298692 reverse
ST89_140000	1	NULL	1	NULL	1	NULL	1	NULL	1	NULL	Predicted hydrolase of the HAD superfamily 1298706:1299521 reverse
ST89_140100	1	NULL	1	NULL	1	NULL	1	NULL	0.0962524	NULL	Predicted hydrolase of the HAD superfamily 1299514:1300308 reverse
ST89_140200	0.391528	NULL	0.742829	NULL	1	NULL	1	NULL	0.77545	NULL	Predicted transcriptional regulator 1300493:1300870 forward
ST89_140300	1	NULL	1	NULL	0.000166042	UP	0.0703942	NULL	0.0119281	UP	ABC-type multidrug transport system, ATPase component 1300875:1301573 forward
ST89_140500	1	NULL	1	NULL	0.00592461	UP	0.237885	NULL	0.0146333	UP	ABC-type oligopeptide transport system, ATPase component 1302420:1303349 reverse
ST89_140600	1	NULL	1	NULL	0.00164149	UP	0.0652453	NULL	0.00108854	UP	ABC-type dipeptide/oligopeptide/nickel transport system, ATPase component 1303342:1304427 reverse
ST89_140800	1	NULL	1	NULL	0.226562	NULL	1	NULL	0.0351562	UP	ABC-type dipeptide/oligopeptide/nickel transport system, permease component 1305363:1306856 reverse
ST89_140900	0.415985	NULL	0.415985	NULL	0.00510256	UP	0.202924	NULL	0.000535676	UP	ABC-type oligopeptide transport system, periplasmic component 1306918:1308885 reverse
ST89_141000	1	NULL	1	NULL	1	NULL	1	NULL	1	NULL	Transposase 1309241:1310425 forward
ST89_141100	0.393301	NULL	0.178777	NULL	2.01106e-06	UP	0.00257938	UP	7.95968e-10	UP	ABC-type oligopeptide transport system, periplasmic component 1310463:1312436 reverse
ST89_141401	1	NULL	1	NULL	1	NULL	1	NULL	0.5	NULL	Oligopeptide ABC uptake transporter ATP-binding protein 1314101:1314271 reverse
ST89_141450	1	NULL	1	NULL	1	NULL	1	NULL	1	NULL	Oligopeptide ABC transporter ATP-binding protein 1314296:1314589 reverse
ST89_142000	1	NULL	1	NULL	1	NULL	1	NULL	1	NULL	Phosphotransacetylase 1317896:1318879 reverse
ST89_142100	1	NULL	1	NULL	1	NULL	1	NULL	0.5	NULL	Pseudouridylate synthase, 23S RNA-specific 1318893:1319789 reverse
ST89_142200	1	NULL	1	NULL	1	NULL	1	NULL	0.210114	NULL	NAD kinase 1319786:1320592 reverse
ST89_142300	1	NULL	1	NULL	1	NULL	1	NULL	1	NULL	Uncharacterized protein, containing RelA_SpoT domain 1320594:1321268 reverse
ST89_142400	1	NULL	1	NULL	1	NULL	0.25	NULL	1	NULL	Uncharacterized protein conserved in bacteria 1321364:1321939 forward
ST89_142500	0.416775	NULL	1	NULL	0.923401	NULL	0.848195	NULL	0.000697914	UP	Phosphoribosylpyrophosphate synthetase 1322302:1323273 forward
ST89_142600	1	NULL	1	NULL	1	NULL	1	NULL	1	NULL	Cysteine sulfinate desulfinase/cysteine desulfurase or related enzyme 1323277:1324389 forward
ST89_142700	1	NULL	0.359283	NULL	1	NULL	0.663624	NULL	1	NULL	Uncharacterized conserved protein 1324391:1324738 forward
ST89_142900	1	NULL	0.5	NULL	1	NULL	1	NULL	1	NULL	Predicted glutamine amidotransferase 1325534:1326229 forward
ST89_143101	1	NULL	1	NULL	2.4904e-05	UP	0.404873	NULL	0.404873	NULL	Polysaccharide biosynthesis protein 1327017:1328801 reverse
ST89_143201	1	NULL	1	NULL	0.0922852	NULL	0.145996	NULL	0.00148964	UP	Polysaccharide biosynthesis protein/putative glycosyltransferase 1328798:1329865 reverse
ST89_143400	0.749259	NULL	0.405032	NULL	0.405032	NULL	0.874629	NULL	0.00203114	UP	ABC-type polysaccharide/polyol phosphate transport system, ATPase component 1329885:1331090 reverse
ST89_143500	1	NULL	1	NULL	1	NULL	1	NULL	1	NULL	ABC-type polysaccharide/polyol phosphate export system, permease component 1331090:1331899 reverse
ST89_143600	1	NULL	1	NULL	0.0625	NULL	0.0625	NULL	0.0625	NULL	Glycosyltransferase involved in cell wall biogenesis (rgpB) 1331883:1332839 reverse
ST89_143700	1	NULL	1	NULL	0.179688	NULL	1	NULL	0.6875	NULL	Glycosyltransferase (rgpA) 1332836:1333984 reverse
ST89_143801	1	NULL	1	NULL	1	NULL	1	NULL	1	NULL	Hypothetical protein 1334091:1335632 reverse
ST89_143901	1	NULL	0.5	NULL	1	NULL	0.5	NULL	1	NULL	Polysaccharide biosynthesis protein, putative rhamnosyltransferase 1335639:1336649 reverse
ST89_144201	1	NULL	1	NULL	0.6875	NULL	1	NULL	0.0385742	UP	Glycosyltransferase 1338254:1338943 reverse
ST89_144400	1	NULL	1	NULL	1	NULL	1	NULL	0.864166	NULL	dTDP-4-dehydrorhamnose reductase (rmlD) 1339026:1339877 reverse
ST89_144700	1	NULL	1	NULL	1	NULL	1	NULL	1	NULL	Predicted metal-sulfur cluster biosynthetic enzyme 1342337:1342702 reverse
ST89_144800	1	NULL	0.635308	NULL	0.415985	NULL	0.482789	NULL	0.903597	NULL	DNA-directed RNA polymerase, sigma subunit (sigma70/sigma32); rpoD 1342726:1343835 reverse
ST89_144900	0.803619	NULL	1	NULL	0.753906	NULL	1	NULL	0.133801	NULL	DNA primase (bacterial type) 1343839:1345650 reverse
ST89_145100	1	NULL	1	NULL	1	NULL	1	NULL	1	NULL	Ribosomal protein S21 1346033:1346209 reverse
ST89_145200	0.651588	NULL	0.882996	NULL	0.815121	NULL	1	NULL	0.128396	NULL	ABC-type amino acid transport/signal transduction system, periplasmic component/domain 1346403:1347197 reverse
ST89_145600	1	NULL	1	NULL	1	NULL	1	NULL	0.387695	NULL	NUDIX family hydrolase 1350554:1351018 reverse
ST89_145700	1	NULL	1	NULL	1	NULL	1	NULL	0.34375	NULL	Helicase subunit of the DNA excision repair complex 1351063:1353069 reverse
ST89_146100	1	NULL	1	NULL	5.2775e-07	UP	0.311231	NULL	0.00151191	UP	ABC-type amino acid transport system, periplasmic and permease components 1354876:1357086 forward
ST89_146200	1	NULL	1	NULL	1.26535e-05	UP	0.00406512	UP	5.9565e-09	UP	ABC-type polar amino acid transport system, ATPase component 1357086:1357826 forward
ST89_146300	1	NULL	1	NULL	1	NULL	1	NULL	1	NULL	Uncharacterized conserved protein 1357898:1358095 reverse
ST89_146400	1	NULL	1	NULL	0.7201	NULL	1	NULL	0.000766765	UP	Predicted GTPase 1358262:1359575 reverse
ST89_146600	1	NULL	0.5	NULL	1	NULL	1	NULL	1	NULL	16S rRNA uridine-516 pseudouridylate synthase or related pseudouridylate synthase 1359879:1360610 reverse
ST89_147700	0.823803	NULL	1	NULL	0.122078	NULL	1	NULL	1	NULL	CRISPR-system related protein, contains RuvC-like nuclease domain and HNH-like nuclease domain 1367195:1371361 reverse
ST89_147800	1	NULL	1	NULL	1	NULL	1	NULL	1	NULL	Phosphoserine phosphatase 1371694:1372341 reverse
ST89_147900	1	NULL	0.140956	NULL	1.50874e-29	UP	3.94559e-12	UP	5.37427e-28	UP	Negative regulator of septation ring formation 1372453:1374048 reverse
ST89_148000	1	NULL	1	NULL	0.0104548	UP	0.635828	NULL	0.232693	NULL	Type IIA topoisomerase (DNA gyrase/topo II, topoisomerase IV), B subunit 1374274:1376226 reverse
ST89_148100	1	NULL	0.5	NULL	1	NULL	1	NULL	1	NULL	P-Ser-HPr phosphatase 1376227:1376832 reverse
ST89_148500	1	NULL	1	NULL	1	NULL	0.726562	NULL	0.726562	NULL	Arsenate reductase or related protein, glutaredoxin family 1378215:1378568 reverse
ST89_148700	1	NULL	1	NULL	1	NULL	1	NULL	1	NULL	Phosphoglycerate dehydrogenase 1379154:1380332 reverse
ST89_148900	1	NULL	1	NULL	1	NULL	1	NULL	1	NULL	Phosphoserine aminotransferase 1380920:1382014 reverse
ST89_149100	1	NULL	0.241645	NULL	0.571587	NULL	0.675222	NULL	0.295413	NULL	Lactoylglutathione lyase or related lyase 1383117:1383512 forward
ST89_149300	1	NULL	1	NULL	0.25	NULL	1	NULL	0.5	NULL	Spermidine/putrescine-binding periplasmic protein 1384649:1385716 reverse
ST89_149600	1	NULL	1	NULL	0.0635681	NULL	0.210114	NULL	0.0266037	UP	ABC-type spermidine/putrescine transport system, ATPase component 1387263:1388417 reverse
ST89_149700	1	NULL	1	NULL	0.25	NULL	1	NULL	1	NULL	UDP-N-acetylmuramate dehydrogenase 1388462:1389391 reverse
ST89_149800	1	NULL	1	NULL	1	NULL	0.5	NULL	1	NULL	7, 8-dihydro-6-hydroxymethylpterin-pyrophosphokinase 1389553:1390044 reverse
ST89_149900	1	NULL	0.5	NULL	1	NULL	1	NULL	1	NULL	Dihydroneopterin aldolase 1390041:1390400 reverse
ST89_150000	0.874629	NULL	1	NULL	1	NULL	1	NULL	0.711071	NULL	neopullulanase 1390621:1392072 forward
ST89_150101	1	NULL	1	NULL	1	NULL	1	NULL	0.312327	NULL	Dihydropteroate synthase 1392104:1392904 reverse
ST89_150201	1	NULL	1	NULL	0.507812	NULL	1	NULL	0.289062	NULL	GTP cyclohydrolase I 1392953:1393516 reverse
ST89_150300	1	NULL	1	NULL	0.0308838	UP	0.179565	NULL	0.179565	NULL	Amino acid transporter 1393662:1395506 reverse
ST89_150400	1	NULL	1	NULL	1	NULL	1	NULL	1	NULL	Folylpolyglutamate synthase 1395570:1396832 reverse
ST89_150500	1	NULL	1	NULL	1	NULL	1	NULL	1	NULL	Predicted RNA-binding protein (contains KH domain) 1396987:1397235 reverse
ST89_150600	1	NULL	1	NULL	1	NULL	1	NULL	0.0783539	NULL	Ribosomal protein S16 1397247:1397519 reverse
ST89_150800	1	NULL	0.607239	NULL	1	NULL	0.803619	NULL	1	NULL	Exonuclease III 1399988:1400815 forward
ST89_151200	1	NULL	1	NULL	1	NULL	1	NULL	1	NULL	Sphingosine kinase and enzyme related to eukaryotic diacylglycerol kinase 1402318:1403331 reverse
ST89_151300	1	NULL	1	NULL	0.607239	NULL	1	NULL	1	NULL	NAD-dependent DNA ligase 1403341:1405287 reverse
ST89_151600	1	NULL	1	NULL	1	NULL	1	NULL	1	NULL	methionine aminopeptidase 1406918:1407778 reverse
ST89_151700	1	NULL	1	NULL	1	NULL	1	NULL	0.5	NULL	Predicted transcriptional regulator containing CBS domains 1407822:1409102 reverse
ST89_151900	1	NULL	1	NULL	1	NULL	0.6875	NULL	1	NULL	UDP-N-acetylglucosamine enolpyruvyl transferase 1409706:1410968 reverse
ST89_152200	1	NULL	1	NULL	1	NULL	1	NULL	1	NULL	1-acyl-sn-glycerol-3-phosphate acyltransferase 1414087:1414842 reverse
ST89_152400	1	NULL	1	NULL	1	NULL	1	NULL	1	NULL	Predicted O-methyltransferase 1415958:1416722 forward
ST89_152600	0.65096	NULL	1	NULL	1	NULL	0.588688	NULL	1.40492e-10	UP	Superfamily II DNA and RNA helicase 1417551:1419134 reverse
ST89_152700	1	NULL	1	NULL	1	NULL	1	NULL	1	NULL	Mg2+ and Co2+ transporter 1419325:1420233 reverse
ST89_152800	0.548828	NULL	0.34375	NULL	0.480682	NULL	0.480682	NULL	0.0289593	UP	Uncharacterized conserved protein 1420247:1420627 reverse
ST89_153200	1	NULL	1	NULL	1	NULL	1	NULL	0.00133183	UP	Peptide chain release factor RF-3 1424482:1426026 reverse
ST89_153400	1	NULL	1	NULL	1	NULL	1	NULL	1	NULL	UDP-N-acetylmuramyl pentapeptide synthase 1427130:1428503 reverse
ST89_153900	1	NULL	1	NULL	1	NULL	0.387695	NULL	0.548828	NULL	ABC-type amino acid transport/signal transduction system, periplasmic component/domain 1430085:1430939 reverse
ST89_154400	1	NULL	1	NULL	1	NULL	1	NULL	1	NULL	D-alanine-D-alanine ligase or related ATP-grasp enzyme 1433501:1434547 reverse
ST89_154700	1	NULL	1	NULL	1	NULL	1	NULL	1	NULL	Predicted transcriptional regulator 1437217:1437648 reverse
ST89_154800	1	NULL	0.560065	NULL	1	NULL	1	NULL	1	NULL	Tryptophan synthase alpha chain 1437793:1438575 reverse
ST89_154900	0.401062	NULL	1	NULL	1	NULL	1	NULL	0.235098	NULL	Tryptophan synthase beta chain 1438579:1439787 reverse
ST89_155000	1	NULL	0.5	NULL	1	NULL	1	NULL	1	NULL	Phosphoribosylanthranilate isomerase 1439784:1440365 reverse
ST89_155100	1	NULL	1	NULL	1	NULL	1	NULL	1	NULL	Indole-3-glycerol phosphate synthase 1440352:1441119 reverse
ST89_155200	0.871415	NULL	1	NULL	0.0518939	NULL	1	NULL	0.00921049	UP	Anthranilate phosphoribosyltransferase 1441116:1442120 reverse
ST89_155300	1	NULL	1	NULL	1	NULL	1	NULL	1	NULL	Anthranilate/para-aminobenzoate synthase component II 1442211:1442777 reverse
ST89_155400	1	NULL	1	NULL	1	NULL	1	NULL	1	NULL	Anthranilate/para-aminobenzoate synthase component I 1442774:1444129 reverse
ST89_155500	1	NULL	1	NULL	1	NULL	1	NULL	1	NULL	Chorismate mutase 1444206:1444487 reverse
ST89_155700	1	NULL	1	NULL	1	NULL	1	NULL	1	NULL	Uncharacterized conserved protein 1445082:1445432 reverse
ST89_155800	1	NULL	1	NULL	0.25	NULL	1	NULL	0.5	NULL	Cation transport ATPase 1445514:1447874 reverse
ST89_156000	1	NULL	0.658738	NULL	0.211024	NULL	1	NULL	0.0729514	NULL	Uncharacterized protein conserved in bacteria 1448839:1449138 forward
ST89_156301	1	NULL	1	NULL	1	NULL	1	NULL	1	NULL	DNA polymerase III epsilon subunit 1450595:1451185 reverse
ST89_156400	0.266846	NULL	0.803619	NULL	1	NULL	1	NULL	0.607239	NULL	Uncharacterized conserved protein 1451235:1451771 reverse
ST89_156500	1	NULL	1	NULL	1	NULL	1	NULL	1	NULL	Predicted metal-sulfur cluster biosynthetic enzyme 1452283:1452642 forward
ST89_156600	1	NULL	1	NULL	1	NULL	1	NULL	1	NULL	Dihydroxyacid dehydratase/phosphogluconate dehydratase 1452790:1454493 reverse
ST89_156700	1	NULL	1	NULL	1	NULL	1	NULL	1	NULL	Predicted flavoprotein 1454621:1455802 forward
ST89_156900	1	NULL	1	NULL	1	NULL	1	NULL	1	NULL	Predicted S-adenosylmethionine-dependent methyltransferase 1456038:1456679 reverse
ST89_157000	1	NULL	1	NULL	1	NULL	1	NULL	1	NULL	Predicted choline kinase involved in LPS biosynthesis 1456689:1457480 reverse
ST89_157200	1	NULL	1	NULL	0.125	NULL	0.5	NULL	0.125	NULL	ABC-type multidrug transport system, ATPase component 1458572:1459303 reverse
ST89_157300	1	NULL	1	NULL	0.86005	NULL	1	NULL	1	NULL	Diadenosine tetraphosphate (Ap4A) hydrolase and other HIT family hydrolase 1459368:1459787 forward
ST89_157400	1	NULL	1	NULL	0.6875	NULL	1	NULL	0.289062	NULL	Uncharacterized conserved protein 1459784:1460092 forward
ST89_157500	0.25	NULL	1	NULL	0.25	NULL	0.25	NULL	0.25	NULL	Uncharacterized conserved protein 1460134:1460814 reverse
ST89_157800	1	NULL	0.0244662	UP	1.58239e-08	UP	1.44723e-30	UP	1.85511e-11	UP	ATP-binding subunit of Clp protease and DnaK/DnaJ chaperones 1462081:1464180 reverse
ST89_158000	1	NULL	1	NULL	1	NULL	1	NULL	1	NULL	SAM-dependent methyltransferase 1465994:1466803 reverse
ST89_158100	1	NULL	1	NULL	1	NULL	1	NULL	1	NULL	Uncharacterized homolog of plant Iojap protein 1467059:1467412 reverse
ST89_158200	1	NULL	1	NULL	1	NULL	1	NULL	1	NULL	Predicted HD superfamily hydrolase involved in NAD metabolism 1467436:1468026 reverse
ST89_158300	1	NULL	1	NULL	1	NULL	1	NULL	1	NULL	Nicotinic acid mononucleotide adenylyltransferase 1468023:1468655 reverse
ST89_158400	0.774414	NULL	1	NULL	1	NULL	1	NULL	1	NULL	Predicted RNA-binding protein containing KH domain, possibly ribosomal protein 1468759:1469076 reverse
ST89_158500	1	NULL	1	NULL	1	NULL	1	NULL	1	NULL	Predicted GTPase 1469315:1470433 reverse
ST89_158600	1	NULL	0.5	NULL	0.125	NULL	1	NULL	0.5	NULL	Predicted hydrolase of the HAD superfamily 1470433:1470960 reverse
ST89_159000	1	NULL	1	NULL	0.916129	NULL	1	NULL	0.283085	NULL	Asp-tRNA-Asn/Glu-tRNA-Gln amidotransferase B subunit 1472569:1474011 reverse
ST89_159100	1	NULL	1	NULL	0.289244	NULL	1	NULL	0.170645	NULL	Asp-tRNA-Asn/Glu-tRNA-Gln amidotransferase A subunit 1474011:1475477 reverse
ST89_159200	1	NULL	1	NULL	1	NULL	1	NULL	0.480682	NULL	Asp-tRNA-Asn/Glu-tRNA-Gln amidotransferase C subunit 1475477:1475779 reverse
ST89_159700	1	NULL	1	NULL	1	NULL	1	NULL	0.453125	NULL	ABC-type metal ion transport system, periplasmic component/surface antigen 1478826:1479674 reverse
ST89_159800	1	NULL	1	NULL	1	NULL	1	NULL	1	NULL	Amidase related to nicotinamidase 1479798:1480349 reverse
ST89_159900	1	NULL	1	NULL	0.220328	NULL	0.568172	NULL	1	NULL	Pleiotropic transcriptional repressor 1480412:1481197 reverse
ST89_160000	1	NULL	1	NULL	1	NULL	1	NULL	0.155656	NULL	Aspartate/tyrosine/aromatic aminotransferase 1481457:1482671 reverse
ST89_160100	0.494382	NULL	1	NULL	0.00464065	UP	0.000821453	UP	6.44538e-05	UP	Universal stress protein UspA or related nucleotide-binding protein 1483026:1483478 forward
ST89_160500	1	NULL	1	NULL	0.453125	NULL	0.6875	NULL	0.289062	NULL	Pyruvate-formate lyase-activating enzyme 1485121:1485921 reverse
ST89_160600	0.301758	NULL	0.774414	NULL	0.301758	NULL	1	NULL	0.00151372	UP	Hemolysins or related protein containing CBS domains 1486917:1488248 reverse
ST89_160700	1	NULL	0.5	NULL	1	NULL	1	NULL	0.5	NULL	ABC-type molybdenum transport system, ATPase component/photorepair protein PhrA 1488362:1489144 forward
ST89_160800	1	NULL	1	NULL	1	NULL	1	NULL	0.5	NULL	NhaP-type Na+/H+ and K+/H+ antiporter 1489766:1491832 reverse
ST89_160900	1	NULL	1	NULL	1	NULL	1	NULL	1	NULL	Uncharacterized conserved protein 1491841:1492083 reverse
ST89_161000	1	NULL	1	NULL	1	NULL	1	NULL	1	NULL	SAM-dependent methyltransferase 1492080:1492628 reverse
ST89_161100	1	NULL	1	NULL	1	NULL	1	NULL	0.109375	NULL	Radical SAM superfamily enzyme 1492625:1493569 reverse
ST89_161200	0.726562	NULL	0.453125	NULL	0.454498	NULL	0.607239	NULL	0.0146333	UP	Predicted secreted protein containing a PDZ domain and Lon-protease C-terminal proteolytic domain 1493654:1494730 reverse
ST89_161300	0.790527	NULL	1	NULL	0.136046	NULL	0.0243065	UP	0.011331	UP	Phosphopantetheine adenylyltransferase 1494708:1495205 reverse
ST89_161400	1	NULL	1	NULL	0.25	NULL	1	NULL	1	NULL	N6-adenine-specific methylase 1495239:1495778 reverse
ST89_161500	0.701108	NULL	1	NULL	1	NULL	1	NULL	1	NULL	Thioredoxin reductase 1495929:1496849 reverse
ST89_161700	1	NULL	1	NULL	0.0237027	UP	0.458258	NULL	0.0335524	UP	ABC-type polar amino acid transport system, ATPase component 1497354:1498097 reverse
ST89_161800	1	NULL	1	NULL	1	NULL	1	NULL	1	NULL	ABC-type amino acid transport system, permease component 1498097:1499020 reverse
ST89_161900	0.442068	NULL	1	NULL	0.000187756	UP	0.142071	NULL	0.0065533	UP	ABC-type amino acid transport/signal transduction system, periplasmic component/domain 1499231:1500061 reverse
ST89_162000	1	NULL	1	NULL	1	NULL	1	NULL	1	NULL	Predicted protein 1500521:1500754 reverse
ST89_162200	1	NULL	0.0845431	NULL	0.0002146	UP	2.01931e-05	UP	7.70506e-05	UP	Pyruvate-formate lyase 1502434:1504743 forward
ST89_162800	1	NULL	1	NULL	1	NULL	1	NULL	1	NULL	ABC-type uncharacterized transport system, ATPase component 1508681:1509331 reverse
ST89_162900	1	NULL	1	NULL	1	NULL	1	NULL	1	NULL	Beta-lactamase class C and other penicillin binding protein 1509534:1510490 reverse
ST89_163000	0.226562	NULL	1	NULL	1	NULL	0.387695	NULL	1	NULL	Uncharacterized conserved protein 1510490:1511245 reverse
ST89_163200	1	NULL	1	NULL	1	NULL	1	NULL	1	NULL	Glycerol uptake facilitator or related permease (Major Intrinsic Protein Family) 1511976:1512839 reverse
ST89_163300	1	NULL	1	NULL	1	NULL	1	NULL	1	NULL	X-prolyl dipeptidyl aminopeptidase 1512960:1515227 forward
ST89_163925	1	NULL	1	NULL	1	NULL	1	NULL	1	NULL	Transposase ISSth1 (orf1), IS3 family 1517978:1518664 forward
ST89_165600	1	NULL	1	NULL	1	NULL	1	NULL	1	NULL	ABC-type multidrug transport system, ATPase and permease component 1529660:1531405 reverse
ST89_165700	1	NULL	1	NULL	1	NULL	1	NULL	1	NULL	ABC-type multidrug transport system, ATPase and permease component 1531398:1533155 reverse
ST89_166000	1	NULL	1	NULL	0.125	NULL	1	NULL	1	NULL	Predicted Fe-S-cluster redox enzyme 1534283:1535452 reverse
ST89_166100	0.5	NULL	1	NULL	1	NULL	1	NULL	1	NULL	Uncharacterized protein conserved in bacteria 1535456:1536178 reverse
ST89_166200	1	NULL	1	NULL	1	NULL	1	NULL	1	NULL	5'-nucleotidase/2',3'-cyclic phosphodiesterase or related esterase 1536233:1537633 reverse
ST89_166400	1	NULL	1	NULL	1	NULL	1	NULL	0.360378	NULL	Superfamily II DNA and RNA helicase 1538436:1539779 reverse
ST89_166600	1	NULL	1	NULL	1	NULL	1	NULL	1	NULL	Cell division protein FtsI/penicillin-binding protein 2 1540878:1543145 reverse
ST89_166700	1	NULL	1	NULL	1	NULL	1	NULL	1	NULL	Protein required for the initiation of cell division 1543149:1543469 reverse
ST89_166800	1	NULL	1	NULL	0.548828	NULL	1	NULL	0.647606	NULL	Predicted S-adenosylmethionine-dependent methyltransferase involved in cell envelope biogenesis 1543472:1544422 reverse
ST89_167500	1	NULL	1	NULL	1	NULL	1	NULL	1	NULL	Gamma-glutamyl phosphate reductase 1547417:1548667 reverse
ST89_167600	0.5	NULL	0.5	NULL	1	NULL	1	NULL	1	NULL	Glutamate 5-kinase 1548669:1549472 reverse
ST89_167700	1	NULL	1	NULL	1	NULL	1	NULL	1	NULL	ABC transporter, permease protein 1549593:1551182 reverse
ST89_167800	0.790527	NULL	0.823803	NULL	0.00256321	UP	0.229523	NULL	0.229523	NULL	ABC-type multidrug transport system, ATPase component 1551185:1551916 reverse
ST89_168100	1	NULL	1	NULL	1	NULL	1	NULL	1	NULL	ATP-dependent exoDNAse (exonuclease V) beta subunit (contains helicase and exonuclease domains) 1553274:1556927 reverse
ST89_168200	0.5	NULL	0.5	NULL	1	NULL	1	NULL	0.5	NULL	ATP-dependent nuclease, subunit B 1556917:1560237 reverse
ST89_168300	1	NULL	1	NULL	1	NULL	1	NULL	1	NULL	Uncharacterized conserved secreted protein 1560728:1561423 reverse
ST89_168400	0.5	NULL	0.5	NULL	0.5	NULL	1	NULL	1	NULL	Response regulator of the LytR/AlgR family 1561428:1561874 reverse
ST89_168900	1	NULL	1	NULL	1	NULL	1	NULL	1	NULL	Uncharacterized protein conserved in bacteria 1564316:1565701 reverse
ST89_169000	1	NULL	1	NULL	1	NULL	1	NULL	1	NULL	L-asparaginase 1565817:1566740 forward
ST89_170000	1	NULL	1	NULL	1	NULL	1	NULL	0.125	NULL	RecG-like helicase 1567509:1569527 reverse
ST89_170100	1	NULL	1	NULL	1	NULL	1	NULL	1	NULL	Alanine racemase 1569656:1570759 reverse
ST89_170300	1	NULL	1	NULL	1	NULL	1	NULL	1	NULL	3-deoxy-D-arabino-heptulosonate 7-phosphate (DAHP) synthase 1571143:1572174 reverse
ST89_170400	1	NULL	1	NULL	1	NULL	1	NULL	0.846802	NULL	3-deoxy-D-arabino-heptulosonate 7-phosphate (DAHP) synthase 1572272:1573303 reverse
ST89_170500	1	NULL	1	NULL	1	NULL	1	NULL	6.82911e-07	UP	Preprotein translocase subunit SecA (ATPase, RNA helicase) 1573327:1575876 reverse
ST89_170900	1	NULL	1	NULL	1	NULL	1	NULL	0.25	NULL	Transcriptional regulator and fructokinase 1577419:1578312 reverse
ST89_171000	1	NULL	1	NULL	2.61404e-08	UP	0.252854	NULL	0.0681187	NULL	sucrose PTS, EIIBCA 1578497:1580398 reverse
ST89_171100	1	NULL	1	NULL	0.25	NULL	1	NULL	1	NULL	beta-fructofuranosidase 1580647:1582089 forward
ST89_171200	1	NULL	1	NULL	1	NULL	1	NULL	1	NULL	Sucrose operon repressor, HTH and periplasmic binding domains 1582098:1583063 forward
ST89_171300	1	NULL	1	NULL	1	NULL	1	NULL	1	NULL	Transcription termination factor 1583153:1583587 reverse
ST89_171400	0.0119281	UP	0.874629	NULL	1	NULL	0.831812	NULL	1	NULL	Uncharacterized protein conserved in bacteria 1583580:1583969 reverse
ST89_171500	0.518958	NULL	1	NULL	0.0488739	DOWN	0.518958	NULL	0.228806	NULL	Translation elongation factor P (EF-P)/translation initiation factor 5A (eIF-5A) 1584040:1584600 reverse
ST89_171600	0.25	NULL	1	NULL	1	NULL	1	NULL	1	NULL	Deoxycytidylate deaminase 1584713:1585168 reverse
ST89_171700	1	NULL	1	NULL	1	NULL	1	NULL	1	NULL	aminopeptidase P 1585187:1586248 reverse
ST89_172200	1	NULL	0.855536	NULL	0.000100497	UP	0.143307	NULL	6.22176e-08	UP	Excinuclease ATPase subunit 1588768:1591593 reverse
ST89_172300	1	NULL	1	NULL	0.25	NULL	1	NULL	0.25	NULL	Mg2+ and Co2+ transporter 1591902:1592846 forward
ST89_172400	1	NULL	1	NULL	0.00598812	UP	1	NULL	1	NULL	Uncharacterized membrane-bound protein conserved in bacteria 1592917:1593588 forward
ST89_172600	1	NULL	1	NULL	0.575849	NULL	1	NULL	0.783846	NULL	Ribosomal protein S18 1594713:1594952 reverse
ST89_172700	0.707981	NULL	0.902159	NULL	1	NULL	0.614655	NULL	0.442626	NULL	Single-stranded DNA-binding protein 1594994:1595512 reverse
ST89_172800	0.105522	NULL	1	NULL	0.0121382	DOWN	0.217356	NULL	1.61404e-05	DOWN	Ribosomal protein S6 1595524:1595814 reverse
ST89_173000	1	NULL	1	NULL	1	NULL	1	NULL	1	NULL	A/G-specific DNA glycosylase 1597526:1598677 forward
ST89_173600	1	NULL	1	NULL	0.00254756	UP	0.140895	NULL	1	NULL	DNA polymerase I - 3'-5' exonuclease and polymerase domains 1600504:1603143 reverse
ST89_173700	1	NULL	0.442068	NULL	1	NULL	1	NULL	0.0576127	NULL	DNA structure-specific ATPase involved in suppression of recombination, MutS family 1603350:1605701 forward
ST89_173900	1	NULL	0.871415	NULL	0.617719	NULL	0.215327	NULL	0.871415	NULL	Uncharacterized conserved protein 1606341:1606658 reverse
ST89_174000	0.25	NULL	1	NULL	1	NULL	1	NULL	1	NULL	Ribonuclease HIII 1606972:1607862 forward
ST89_174100	1	NULL	1	NULL	0.210114	NULL	0.143463	NULL	0.000912234	UP	Signal peptidase I 1607881:1608504 forward
ST89_174200	1	NULL	1	NULL	1	NULL	1	NULL	1	NULL	ATP-dependent exoDNAse (exonuclease V), alpha subunit - helicase superfamily I member 1608566:1611070 forward
ST89_174500	0.125	NULL	1	NULL	1	NULL	1	NULL	0.125	NULL	Metal-dependent protease with possible chaperone activity 1612185:1613198 reverse
ST89_174600	1	NULL	1	NULL	1	NULL	1	NULL	1	NULL	Acetyltransferase 1613198:1613638 reverse
ST89_174700	1	NULL	1	NULL	1	NULL	0.5	NULL	1	NULL	Inactive homolog of metal-dependent protease, putative molecular chaperone 1613613:1614299 reverse
ST89_174800	1	NULL	1	NULL	0.882996	NULL	0.882996	NULL	0.765992	NULL	Predicted RNA binding protein, contains RRM domain 1614562:1614792 forward
ST89_174900	0.242985	NULL	0.855536	NULL	0.48685	NULL	0.855536	NULL	0.108129	NULL	mRNA degradation ribonuclease J1/J2, metallo-beta-lactamase superfamily enzyme 1614797:1616479 forward
ST89_175100	1	NULL	1	NULL	1	NULL	1	NULL	0.291654	NULL	Glutamine synthetase 1617309:1618652 reverse
ST89_175200	0.424356	NULL	1	NULL	0.607591	NULL	0.701108	NULL	0.133801	NULL	glutamine synthetase repressor 1618701:1619075 reverse
ST89_175500	0.000155294	UP	3.87437e-08	UP	1	NULL	0.673556	NULL	1.86007e-05	DOWN	3-phosphoglycerate kinase 1620877:1622076 reverse
ST89_176100	1	NULL	1	NULL	1	NULL	1	NULL	1.54028e-13	DOWN	Glyceraldehyde-3-phosphate dehydrogenase 1625418:1626428 reverse
ST89_176200	1	NULL	0.774135	NULL	0.639899	NULL	1	NULL	0.00986997	DOWN	Translation elongation factor (GTPase) 1626615:1628696 reverse
ST89_176300	1	NULL	1	NULL	0.615381	NULL	1	NULL	0.0267303	DOWN	Ribosomal protein S7 1628917:1629387 reverse
ST89_176400	1	NULL	1	NULL	1	NULL	1	NULL	1	NULL	Ribosomal protein S12 1629406:1629819 reverse
ST89_176500	1	NULL	1	NULL	1	NULL	1	NULL	0.454498	NULL	Adenine/guanine phosphoribosyltransferase or related PRPP-binding protein 1630036:1630860 reverse
ST89_176600	1	NULL	1	NULL	1	NULL	1	NULL	1	NULL	Predicted HD-superfamily hydrolase 1630954:1631895 reverse
ST89_176700	1	NULL	1	NULL	0.0146333	UP	0.0524788	NULL	0.0346897	UP	Uncharacterized protein conserved in bacteria 1631885:1633159 reverse
ST89_176900	1	NULL	1	NULL	1	NULL	1	NULL	1	NULL	Pentose-5-phosphate-3-epimerase 1633786:1634445 reverse
ST89_177000	1	NULL	1	NULL	1	NULL	1	NULL	1	NULL	Predicted GTPase 1634453:1635325 reverse
ST89_177200	1	NULL	1	NULL	1	NULL	1	NULL	1	NULL	Dimethyladenosine transferase (rRNA methylation) 1635582:1636454 reverse
ST89_177300	0.5	NULL	1	NULL	1	NULL	1	NULL	1	NULL	Ribonuclease M5 (Toprim domain) 1636599:1637159 reverse
ST89_177400	0.5	NULL	1	NULL	1	NULL	1	NULL	1	NULL	Mg-dependent DNase 1637152:1637928 reverse
ST89_177501	1	NULL	1	NULL	1	NULL	1	NULL	1	NULL	Conserved hypothetical protein stu1802; putative CoA binding protein 1637982:1638413 reverse
ST89_177600	0.86005	NULL	0.7201	NULL	1	NULL	1	NULL	0.86005	NULL	Thiol-disulfide isomerase and thioredoxins 1638473:1638787 reverse
ST89_177700	1	NULL	1	NULL	1	NULL	1	NULL	0.42395	NULL	Predicted phosphatase homologous to the C-terminal domain of histone macroH2A1 1638983:1639765 forward
ST89_177900	1	NULL	1	NULL	1	NULL	0.25	NULL	1	NULL	Thioredoxin domain containing protein 1640226:1640561 reverse
ST89_178500	1	NULL	1	NULL	1	NULL	1	NULL	1	NULL	Queuine/archaeosine tRNA-ribosyltransferase 1646384:1647526 reverse
ST89_178800	1	NULL	0.855536	NULL	0.83882	NULL	1	NULL	1	NULL	Predicted RNA-binding protein 1649452:1650501 reverse
ST89_178900	1	NULL	1	NULL	1	NULL	1	NULL	0.5	NULL	Preprotein translocase subunit YidC 1650513:1651319 reverse
ST89_179000	1	NULL	1	NULL	1	NULL	0.25	NULL	1	NULL	RNase P protein component 1651434:1651769 reverse
ST89_179100	1	NULL	1	NULL	0.25	NULL	1	NULL	1	NULL	Argininosuccinate lyase 1651854:1653239 reverse
ST89_179200	0.548828	NULL	1	NULL	1	NULL	0.774414	NULL	1	NULL	Argininosuccinate synthase 1653576:1654775 reverse
ST89_179300	1	NULL	1	NULL	1	NULL	1	NULL	0.912157	NULL	Glutamyl- and glutaminyl-tRNA synthetase 1655678:1657132 reverse
ST89_179700	1	NULL	1	NULL	0.000173322	DOWN	0.0491386	DOWN	0.104925	NULL	Ribosomal protein L1 1658460:1659149 reverse
ST89_179800	1	NULL	1	NULL	0.378688	NULL	1	NULL	1	NULL	Ribosomal protein L11 1659249:1659674 reverse
ST89_180000	1	NULL	0.635828	NULL	0.417692	NULL	0.522397	NULL	0.0801433	NULL	Carbonic anhydrase 1660291:1660788 reverse
ST89_180300	1	NULL	1	NULL	1	NULL	1	NULL	0.057373	NULL	Predicted ATP-dependent serine protease 1661715:1662932 reverse
ST89_180400	1	NULL	1	NULL	1	NULL	0.774414	NULL	0.548828	NULL	dUTPase 1663254:1663700 reverse
ST89_180501	1	NULL	0.5	NULL	1	NULL	1	NULL	1	NULL	Oxidoreductase, putative; NADPH-dependent fmn reductase 1663914:1664066 forward
ST89_180900	1	NULL	0.590053	NULL	1	NULL	1	NULL	1	NULL	Glycerol-3-phosphate dehydrogenase 1667391:1668413 forward
ST89_181000	1	NULL	0.722787	NULL	1	NULL	1	NULL	1	NULL	UDP-glucose pyrophosphorylase 1668432:1669346 forward
ST89_181200	1	NULL	1	NULL	1	NULL	1	NULL	1	NULL	5-formyltetrahydrofolate cyclo-ligase 1670057:1670584 reverse
ST89_181300	1	NULL	1	NULL	1	NULL	0.5	NULL	0.5	NULL	Metal-dependent amidase/aminoacylase/carboxypeptidase 1670653:1671786 reverse
ST89_181400	1	NULL	0.918778	NULL	1	NULL	1	NULL	0.712231	NULL	Galactoside O-acetyltransferase 1671865:1672563 reverse
ST89_182200	0.453125	NULL	0.453125	NULL	0.0625	NULL	0.0625	NULL	0.0625	NULL	Predicted redox protein, regulator of disulfide bond formation 1677184:1677411 reverse
ST89_182400	1	NULL	0.7201	NULL	1	NULL	0.690038	NULL	0.845019	NULL	EMAP domain 1678595:1679218 reverse
ST89_182500	1	NULL	1	NULL	1	NULL	1	NULL	1	NULL	Thiol-disulfide isomerase and thioredoxins 1679228:1679542 reverse
ST89_182700	1	NULL	1	NULL	1	NULL	1	NULL	1	NULL	glutamyl aminopeptidase 1679923:1680990 forward
ST89_182800	1	NULL	1	NULL	1	NULL	1	NULL	1	NULL	Pyrroline-5-carboxylate reductase 1681006:1681776 forward
ST89_183400	1	NULL	1	NULL	1	NULL	1	NULL	1	NULL	Acetate kinase 1684198:1685391 reverse
ST89_183500	1	NULL	1	NULL	0.125	NULL	1	NULL	1	NULL	Adenine-specific DNA methylase 1685447:1686403 reverse
ST89_183600	1	NULL	1	NULL	1	NULL	1	NULL	1	NULL	Uncharacterized conserved protein 1686448:1686765 reverse
ST89_184300	1	NULL	1	NULL	1	NULL	1	NULL	1	NULL	Uncharacterized protein conserved in bacteria 1690144:1690506 reverse
ST89_184400	1	NULL	1	NULL	0.00676268	UP	0.789797	NULL	0.510657	NULL	DNA-directed RNA polymerase, beta' subunit/160 kD subunit 1690664:1694302 reverse
ST89_184500	1	NULL	1	NULL	0.0854012	NULL	1	NULL	1	NULL	DNA-directed RNA polymerase, beta subunit/140 kD subunit 1694403:1697984 reverse
ST89_184600	1	NULL	1	NULL	1	NULL	1	NULL	1	NULL	Membrane carboxypeptidase (penicillin-binding protein) 1698347:1700770 reverse
ST89_184700	1	NULL	1	NULL	1	NULL	1	NULL	1	NULL	Tyrosyl-tRNA synthetase 1700871:1702127 forward
ST89_184800	0.200031	NULL	1	NULL	0.381733	NULL	0.381733	NULL	1	NULL	Ketol-acid reductoisomerase 1702253:1703275 reverse
ST89_184900	0.5	NULL	1	NULL	1	NULL	0.5	NULL	0.25	NULL	Acetolactate synthase, small (regulatory) subunit 1703351:1703827 reverse
ST89_185000	1	NULL	1	NULL	1	NULL	1	NULL	1	NULL	Thiamine pyrophosphate-requiring enzyme (acetolactate synthase, pyruvate dehydrogenase (cytochrome), glyoxylate carboligase, phosphonopyruvate decarboxylase) 1703820:1705520 reverse
ST89_185400	0.917923	NULL	1	NULL	0.525015	NULL	1	NULL	0.924097	NULL	Predicted kinase related to dihydroxyacetone kinase 1707545:1709212 reverse
ST89_185500	0.249516	NULL	0.351125	NULL	1	NULL	0.0504422	NULL	0.101433	NULL	Uncharacterized protein conserved in bacteria 1709212:1709577 reverse
ST89_185700	1	NULL	1	NULL	0.864166	NULL	0.864166	NULL	0.728332	NULL	Threonine synthase 1711034:1712518 reverse
ST89_186000	1	NULL	1	NULL	1	NULL	1	NULL	0.882996	NULL	neutral endopeptidase 1715840:1717735 reverse
ST89_186500	1	NULL	0.5	NULL	1	NULL	1	NULL	1	NULL	Uncharacterized protein conserved in bacteria 1720883:1721443 reverse
ST89_186866	0.5	NULL	1	NULL	0.5	NULL	1	NULL	0.5	NULL	Hypothetical protein pNZ4000_15 [Lactococcus lactis subsp. cremoris]; ORF3 1723904:1724200 reverse
ST89_186966	1	NULL	1	NULL	1	NULL	1	NULL	1	NULL	Cadmium efflux ATPase CadA 1725263:1727380 forward
ST89_187033	1	NULL	1	NULL	0.25	NULL	1	NULL	1	NULL	Restriction-modification enzyme type I S subunit; specificity determinant HsdS 1727746:1728969 reverse
ST89_187066	1	NULL	1	NULL	0.523467	NULL	1	NULL	1	NULL	Restriction-modification enzyme type I M subunit; type IC modification subunit HsdM 1728962:1730557 reverse
ST89_187600	0.197435	NULL	0.948881	NULL	1	NULL	1	NULL	0.0046123	DOWN	Fructose/tagatose bisphosphate aldolase 1736543:1737424 reverse
ST89_188000	0.659716	NULL	1	NULL	5.39223e-08	DOWN	0.000158892	DOWN	1.27416e-06	DOWN	Ribosomal protein L17 1740474:1740860 reverse
ST89_188100	1	NULL	1	NULL	0.107811	NULL	0.887861	NULL	0.879885	NULL	DNA-directed RNA polymerase, alpha subunit/40 kD subunit 1740878:1741816 reverse
ST89_188200	1	NULL	1	NULL	0.939943	NULL	0.0168414	DOWN	1.91418e-05	DOWN	Ribosomal protein S11 1741865:1742248 reverse
ST89_188300	1	NULL	0.0178811	DOWN	0.00569401	DOWN	6.78406e-08	DOWN	4.17963e-12	DOWN	Ribosomal protein S13 1742276:1742641 reverse
ST89_188400	1	NULL	1	NULL	0.790527	NULL	0.790527	NULL	0.387695	NULL	Ribosomal protein L36 1742659:1742775 reverse
ST89_188500	1	NULL	1	NULL	0.726562	NULL	0.453125	NULL	0.453125	NULL	Translation initiation factor 1 1742801:1743019 reverse
ST89_188600	1	NULL	1	NULL	1	NULL	1	NULL	0.451381	NULL	Adenylate kinase 1743137:1743793 reverse
ST89_188700	1	NULL	1	NULL	1	NULL	1	NULL	1	NULL	Preprotein translocase subunit SecY 1743925:1745220 reverse
ST89_188800	1	NULL	0.151889	NULL	0.00718207	DOWN	0.0369268	DOWN	6.51753e-05	DOWN	Ribosomal protein L15 1745237:1745677 reverse
ST89_188900	1	NULL	1	NULL	1	NULL	1	NULL	0.819893	NULL	Ribosomal protein L30/L7E 1745805:1745987 reverse
ST89_189000	1	NULL	1	NULL	1.21849e-12	DOWN	1	NULL	0.0198615	DOWN	Ribosomal protein S5 1746002:1746496 reverse
ST89_189100	1	NULL	1	NULL	0.659237	NULL	0.258134	NULL	0.0629624	NULL	Ribosomal protein L18 1746515:1746871 reverse
ST89_189200	0.650272	NULL	0.763774	NULL	0.444533	NULL	0.881223	NULL	0.00853115	DOWN	Ribosomal protein L6P/L9E 1746961:1747497 reverse
ST89_189300	1	NULL	0.464946	NULL	4.35164e-18	DOWN	5.98954e-19	DOWN	4.27201e-36	DOWN	Ribosomal protein S8 1747624:1748022 reverse
ST89_189400	1	NULL	1	NULL	1	NULL	1	NULL	1	NULL	Ribosomal protein S14 1748145:1748330 reverse
ST89_189500	1	NULL	1	NULL	0.338903	NULL	0.615083	NULL	0.0663728	NULL	Ribosomal protein L5 1748348:1748890 reverse
ST89_189600	1	NULL	0.519491	NULL	0.786058	NULL	0.101433	NULL	0.786058	NULL	Ribosomal protein L24 1748917:1749222 reverse
ST89_189700	1	NULL	0.470851	NULL	0.0147794	DOWN	0.470851	NULL	0.163423	NULL	Ribosomal protein L14 1749303:1749671 reverse
ST89_189800	1	NULL	1	NULL	0.480682	NULL	1	NULL	1	NULL	Ribosomal protein S17 1749696:1749956 reverse
ST89_189900	0.237047	NULL	0.208174	NULL	1	NULL	0.911072	NULL	0.442626	NULL	Ribosomal protein L29 1749984:1750190 reverse
ST89_190000	0.334763	NULL	8.64939e-08	DOWN	6.40708e-13	DOWN	2.30239e-16	DOWN	2.48702e-11	DOWN	Ribosomal protein L16/L10E 1750200:1750613 reverse
ST89_190100	1	NULL	1	NULL	1	NULL	1	NULL	0.000516968	UP	Ribosomal protein S3 1750617:1751270 reverse
ST89_190200	1	NULL	1	NULL	0.019242	DOWN	0.6098	NULL	0.000636607	DOWN	Ribosomal protein L22 1751283:1751627 reverse
ST89_190300	0.00212927	DOWN	2.07861e-06	DOWN	8.6327e-06	DOWN	1.2747e-08	DOWN	0.000220706	DOWN	Ribosomal protein S19 1751643:1751921 reverse
ST89_190400	9.02825e-10	DOWN	5.41061e-09	DOWN	4.88287e-11	DOWN	1	NULL	1.92109e-08	DOWN	Ribosomal protein L2 1752015:1752848 reverse
ST89_190500	0.0395184	DOWN	0.000323156	DOWN	0.000999484	DOWN	0.0037703	DOWN	0.000477223	DOWN	Ribosomal protein L23 1752866:1753162 reverse
ST89_190600	0.00028021	DOWN	0.00248999	DOWN	3.16936e-15	DOWN	1	NULL	0.121123	NULL	Ribosomal protein L4 1753162:1753785 reverse
ST89_190700	1	NULL	0.150018	NULL	0.00268596	DOWN	0.000232796	DOWN	2.17648e-10	DOWN	Ribosomal protein L3 1753810:1754436 reverse
ST89_190800	1	NULL	3.53131e-08	UP	0.389052	NULL	1	NULL	0.260435	NULL	Ribosomal protein S10 1754553:1754861 reverse
ST89_190900	1	NULL	1	NULL	1	NULL	1	NULL	0.136046	NULL	Holliday junction resolvasome, helicase subunit 1755105:1756061 reverse
ST89_191000	1	NULL	1	NULL	1	NULL	1	NULL	1	NULL	Predicted acyltransferase 1756189:1758012 reverse
ST89_191100	1	NULL	1	NULL	1	NULL	1	NULL	1	NULL	Uncharacterized protein conserved in bacteria 1758009:1758419 reverse
ST89_191200	1	NULL	1	NULL	1	NULL	1	NULL	0.5	NULL	Protein-tyrosine-phosphatase 1758416:1758850 reverse
ST89_191300	1	NULL	1	NULL	1	NULL	1	NULL	1	NULL	Adenylosuccinate synthase 1759133:1760425 reverse
ST89_191900	1	NULL	1	NULL	1	NULL	1	NULL	1	NULL	Transcriptional regulator, xre family 1765782:1766654 forward
ST89_193500	1	NULL	1	NULL	1	NULL	1	NULL	0.453125	NULL	ATPase related to the helicase subunit of the Holliday junction resolvase 1779143:1780411 reverse
ST89_193600	1	NULL	1	NULL	1	NULL	1	NULL	1	NULL	Ribosomal protein L28 1780581:1780769 forward
ST89_193700	1	NULL	0.831812	NULL	1	NULL	1	NULL	0.503445	NULL	Uncharacterized protein conserved in bacteria 1780896:1781162 forward
ST89_193800	0.424356	NULL	0.701108	NULL	0.0783539	NULL	0.133801	NULL	0.133801	NULL	RNase H-like ribonuclease 1781162:1781581 forward
ST89_194100	1	NULL	1	NULL	1	NULL	1	NULL	1	NULL	4-amino-4-deoxy-L-arabinose transferase or related glycosyltransferase of PMT family 1782208:1783854 forward
ST89_194200	1	NULL	0.38331	NULL	0.21004	NULL	0.00119324	UP	8.37794e-16	UP	Oxygen-sensitive ribonucleoside-triphosphate reductase 1783964:1786168 forward
ST89_194300	1	NULL	1	NULL	0.5	NULL	0.5	NULL	0.5	NULL	Uncharacterized conserved protein 1786268:1786399 forward
ST89_194500	1	NULL	0.25	NULL	1	NULL	1	NULL	0.5	NULL	Organic radical activating enzyme 1786906:1787511 forward
ST89_194600	1	NULL	1	NULL	1	NULL	1	NULL	1	NULL	Uncharacterized protein conserved in bacteria 1787533:1788336 reverse
ST89_194700	1	NULL	1	NULL	1	NULL	1	NULL	0.25	NULL	Uncharacterized conserved protein 1788360:1789301 reverse
ST89_194800	0.590053	NULL	1	NULL	0.895683	NULL	0.68888	NULL	0.326134	NULL	Aspartyl-tRNA synthetase 1789294:1791045 reverse
ST89_194900	0.00390625	DOWN	0.00390625	DOWN	0.00390625	DOWN	1	NULL	0.83882	NULL	Predicted protein 1791155:1791577 reverse
ST89_195000	1	NULL	1	NULL	1	NULL	1	NULL	1	NULL	Histidyl-tRNA synthetase 1791585:1792865 reverse
ST89_195300	0.0759047	NULL	0.000388131	DOWN	0.000824082	DOWN	0.104789	NULL	0.0364834	DOWN	Ribosomal protein L32 1794517:1794699 forward
ST89_195400	1	NULL	0.882996	NULL	1	NULL	1	NULL	0.405032	NULL	Ribosomal protein L33 1794715:1794864 forward
ST89_196000	1	NULL	0.125	NULL	0.015625	UP	0.125	NULL	0.015625	UP	Uncharacterized conserved secreted protein 1798768:1799334 forward
ST89_196200	0.805321	NULL	0.517921	NULL	0.00890055	UP	7.05139e-05	UP	0.00204857	UP	Uncharacterized protein conserved in bacteria 1799532:1800089 forward
ST89_196300	0.404873	NULL	1	NULL	0.541256	NULL	1	NULL	0.360378	NULL	Uncharacterized protein conserved in bacteria 1800162:1800365 forward
ST89_197000	1	NULL	1	NULL	1	NULL	1	NULL	1	NULL	Transcriptional regulator 1806074:1806613 forward
ST89_197300	1	NULL	0.205406	NULL	1	NULL	0.0236097	DOWN	0.12025	NULL	Ribosomal protein S4 1807584:1808195 reverse
ST89_197400	1	NULL	1	NULL	1	NULL	1	NULL	1	NULL	Uncharacterized protein conserved in bacteria 1808393:1808695 reverse
ST89_197500	1	NULL	0.6875	NULL	1	NULL	1	NULL	0.00418091	UP	Replicative DNA helicase 1808719:1810080 reverse
ST89_197600	1	NULL	1	NULL	1	NULL	0.522397	NULL	0.417692	NULL	Ribosomal protein L9 1810124:1810582 reverse
ST89_197700	1	NULL	1	NULL	0.015625	UP	0.5	NULL	0.03125	UP	Signaling protein (consists of PAS, a modified GGDEF and a DHH family phosphatase domains) 1810584:1812548 reverse
ST89_197800	0.264931	NULL	1	NULL	0.596615	NULL	0.361595	NULL	0.651588	NULL	tRNA uridine 5-carboxymethylaminomethyl modification FAD-utilizing enzyme 1812622:1814523 reverse
ST89_197850	1	NULL	1	NULL	1	NULL	1	NULL	1	NULL	tRNA (5-methylaminomethyl-2-thiouridylate)-methyltransferase; MutT/nudix family protein 1814532:1814987 reverse
ST89_197900	1	NULL	1	NULL	1	NULL	1	NULL	1	NULL	Predicted tRNA(5-methylaminomethyl-2-thiouridylate) methyltransferase, contains the PP-loop ATPase domain 1815252:1816373 reverse
ST89_198200	1	NULL	1	NULL	0.581055	NULL	0.42395	NULL	1	NULL	Aggregation promoting factor related surface protein 1819198:1819752 reverse
ST89_198300	1	NULL	1	NULL	0.0625	NULL	1	NULL	1	NULL	ABC-type cobalt transport system, permease component CbiQ or related transporter 1820056:1820850 reverse
ST89_198400	1	NULL	1	NULL	1	NULL	1	NULL	0.03125	UP	ABC-type cobalt transport system, ATPase component 1820843:1821685 reverse
ST89_198500	1	NULL	1	NULL	0.0625	NULL	0.125	NULL	0.03125	UP	ABC-type cobalt transport system, ATPase component 1821661:1822491 reverse
ST89_198700	1	NULL	1	NULL	0.125	NULL	1	NULL	0.25	NULL	Uncharacterized conserved protein containing XRE-family DNA-binding domain 1823059:1823916 reverse
ST89_198800	1	NULL	1	NULL	1	NULL	1	NULL	1	NULL	Predicted Zn-dependent peptidase 1823975:1825252 reverse
ST89_199100	1	NULL	1	NULL	1	NULL	1	NULL	1	NULL	Recombinational DNA repair ATPase (RecF pathway) 1826961:1828061 forward
ST89_199200	1	NULL	1	NULL	1	NULL	1	NULL	1	NULL	IMP dehydrogenase/GMP reductase 1828230:1829711 reverse
ST89_199300	0.47313	NULL	1	NULL	1	NULL	1	NULL	0.00750818	UP	Tryptophanyl-tRNA synthetase 1829888:1830910 reverse
ST89_199500	1	NULL	1	NULL	1	NULL	1	NULL	1	NULL	ATPase component of ABC transporter with duplicated ATPase domains 1832277:1833899 forward
ST89_200200	1	NULL	0.176044	NULL	3.00731e-26	UP	7.89753e-13	UP	0.0014563	UP	Trypsin-like serine protease, typically periplasmic, contain C-terminal PDZ domain 1838482:1839717 forward
ST89_200300	1	NULL	1	NULL	1	NULL	1	NULL	1	NULL	ParB-like nuclease domain 1839783:1840550 forward

## Sheet: MOI=0
Table S2: Proteins changing at each time point in relation to time 0.
Tab 3: MOI=0
Protein	PvalueT1 (0-0.5 hpi)	ChangeT1 (0-0.5 hpi)	PvalueT2 (0-1 hpi)	ChangeT2 (0-1 hpi)	PvalueT3 (0-2 hpi)	ChangeT3 (0-2 hpi)	PvalueT4 (0-4 hpi)	ChangeT4 (0-4 hpi)	PvalueT5 (0-24 hpi)	ChangeT5 (0-24 hpi)	Description
D2972:AAW27923.1	1	NULL	1	NULL	1	NULL	1	NULL	1	NULL	# Function: hypothetical protein
D2972:AAW27924.1	1	NULL	1	NULL	1	NULL	1	NULL	1	NULL	# Function: terminase small subunit
D2972:AAW27925.1	1	NULL	1	NULL	1	NULL	1	NULL	1	NULL	# Function: terminase large subunit
D2972:AAW27927.1	1	NULL	1	NULL	1	NULL	1	NULL	1	NULL	# Function: portal protein
D2972:AAW27928.1	1	NULL	1	NULL	1	NULL	1	NULL	1	NULL	# Function: head protein
D2972:AAW27929.1	1	NULL	1	NULL	1	NULL	1	NULL	1	NULL	# Function: scaffold protein
D2972:AAW27930.1	1	NULL	1	NULL	1	NULL	1	NULL	1	NULL	# Function: head protein
D2972:AAW27931.1	1	NULL	1	NULL	1	NULL	1	NULL	1	NULL	# Function: head protein
D2972:AAW27932.1	1	NULL	1	NULL	1	NULL	1	NULL	1	NULL	# Function: hypothetical protein
D2972:AAW27933.1	1	NULL	1	NULL	1	NULL	1	NULL	1	NULL	# Function: hypothetical protein
D2972:AAW27934.1	1	NULL	1	NULL	1	NULL	1	NULL	1	NULL	# Function: hypothetical protein
D2972:AAW27935.1	1	NULL	1	NULL	1	NULL	1	NULL	1	NULL	# Function: hypothetical protein
D2972:AAW27936.1	1	NULL	1	NULL	1	NULL	1	NULL	1	NULL	# Function: hypothetical protein
D2972:AAW27937.1	1	NULL	1	NULL	1	NULL	1	NULL	1	NULL	# Function: tail protein
D2972:AAW27938.1	1	NULL	1	NULL	1	NULL	1	NULL	1	NULL	# Function: hypothetical protein
D2972:AAW27939.1	1	NULL	1	NULL	1	NULL	1	NULL	1	NULL	# Function: hypothetical protein
D2972:AAW27940.1	1	NULL	1	NULL	1	NULL	1	NULL	1	NULL	# Function: tail protein
D2972:AAW27941.1	1	NULL	1	NULL	1	NULL	1	NULL	1	NULL	# Function: tail protein
D2972:AAW27942.1	1	NULL	1	NULL	1	NULL	1	NULL	1	NULL	# Function: antireceptor
D2972:AAW27943.1	1	NULL	1	NULL	1	NULL	1	NULL	1	NULL	# Function: structural protein
D2972:AAW27944.1	1	NULL	1	NULL	1	NULL	1	NULL	1	NULL	# Function: hypothetical protein
D2972:AAW27945.1	1	NULL	1	NULL	1	NULL	1	NULL	1	NULL	# Function: hypothetical protein
D2972:AAW27946.1	1	NULL	1	NULL	1	NULL	1	NULL	1	NULL	# Function: hypothetical protein
D2972:AAW27947.1	1	NULL	1	NULL	1	NULL	1	NULL	1	NULL	# Function: holin
D2972:AAW27948.1	1	NULL	1	NULL	1	NULL	1	NULL	1	NULL	# Function: lysin
D2972:AAW27953.1	1	NULL	1	NULL	1	NULL	1	NULL	1	NULL	# Function: cro-like repressor
D2972:AAW27954.1	1	NULL	1	NULL	1	NULL	1	NULL	1	NULL	# Function: hypothetical protein
D2972:AAW27955.1	1	NULL	1	NULL	1	NULL	1	NULL	1	NULL	# Function: hypothetical protein
D2972:AAW27956.1	1	NULL	1	NULL	1	NULL	1	NULL	1	NULL	# Function: hypothetical protein
D2972:AAW27957.1	1	NULL	1	NULL	1	NULL	1	NULL	1	NULL	# Function: helicase
D2972:AAW27958.1	1	NULL	1	NULL	1	NULL	1	NULL	1	NULL	# Function: hypothetical protein
D2972:AAW27959.1	1	NULL	1	NULL	1	NULL	1	NULL	1	NULL	# Function: replication protein
D2972:AAW27960.1	1	NULL	1	NULL	1	NULL	1	NULL	1	NULL	# Function: primase
D2972:AAW27962.1	1	NULL	1	NULL	1	NULL	1	NULL	1	NULL	# Function: hypothetical protein
D2972:AAW27964.1	1	NULL	1	NULL	1	NULL	1	NULL	1	NULL	# Function: DNA binding protein
D2972:AAW27965.1	1	NULL	1	NULL	1	NULL	1	NULL	1	NULL	# Function: hypothetical protein
D2972:AAW27966.1	1	NULL	1	NULL	1	NULL	1	NULL	1	NULL	# Function: hypothetical protein
ST89_000100	1	NULL	1	NULL	1	NULL	1	NULL	1	NULL	ATPase involved in DNA replication initiation 101:1465 forward
ST89_000200	1	NULL	1	NULL	1	NULL	1	NULL	1	NULL	DNA polymerase sliding clamp subunit (PCNA homolog) 1620:2756 forward
ST89_000500	0.145635	NULL	0.917041	NULL	1	NULL	0.520292	NULL	1	NULL	Predicted GTPase, probable translation factor 3211:4326 forward
ST89_000600	1	NULL	1	NULL	1	NULL	1	NULL	1	NULL	Peptidyl-tRNA hydrolase 4399:4968 forward
ST89_000700	1	NULL	1	NULL	1	NULL	1	NULL	1	NULL	Transcription-repair coupling factor (superfamily II helicase) 4961:8467 forward
ST89_000800	1	NULL	1	NULL	1	NULL	1	NULL	1	NULL	Ribosome-associated heat shock protein implicated in the recycling of the 50S subunit (S4 paralog) 8653:8928 forward
ST89_000900	1	NULL	1	NULL	1	NULL	1	NULL	1	NULL	Septum formation initiator 8912:9283 forward
ST89_001300	1	NULL	1	NULL	0.694004	NULL	1	NULL	1	NULL	Hypoxanthine-guanine phosphoribosyltransferase 12050:12592 forward
ST89_001400	1	NULL	1	NULL	1	NULL	1	NULL	1	NULL	ATP-dependent Zn protease 12608:14575 forward
ST89_004000	1	NULL	1	NULL	1	NULL	1	NULL	0.25	NULL	Cell shape-determining protein 24176:25006 forward
ST89_004200	0.663624	NULL	1	NULL	1	NULL	0.663624	NULL	1	NULL	Surface antigen 25617:26984 forward
ST89_004300	1	NULL	1	NULL	0.301996	NULL	0.470879	NULL	1	NULL	Phosphoribosylpyrophosphate synthetase 27198:28163 forward
ST89_004500	1	NULL	1	NULL	0.429591	NULL	1	NULL	1	NULL	Aspartate/tyrosine/aromatic aminotransferase 29270:30445 forward
ST89_004600	1	NULL	1	NULL	1	NULL	1	NULL	1	NULL	Recombinational DNA repair protein (RecF pathway) 30432:31205 forward
ST89_004700	1	NULL	1	NULL	1	NULL	1	NULL	1	NULL	Fatty acid/phospholipid biosynthesis enzyme 31422:32426 forward
ST89_004900	1	NULL	1	NULL	1	NULL	1	NULL	1	NULL	Phosphoribosylaminoimidazolesuccinocarboxamide (SAICAR) synthase 32956:33663 forward
ST89_005000	0.523467	NULL	0.167068	NULL	0.677639	NULL	0.38331	NULL	0.523467	NULL	Phosphoribosylformylglycinamidine (FGAM) synthase 33719:37444 forward
ST89_005100	1	NULL	0.5	NULL	0.5	NULL	1	NULL	1	NULL	Glutamine phosphoribosylpyrophosphate amidotransferase 37613:39052 forward
ST89_005200	0.266846	NULL	0.145996	NULL	1	NULL	1	NULL	0.42395	NULL	Phosphoribosylaminoimidazole (AIR) synthetase 39083:40102 forward
ST89_005300	1	NULL	1	NULL	1	NULL	1	NULL	1	NULL	Folate-dependent phosphoribosylglycinamide formyltransferase PurN 40102:40656 forward
ST89_005400	1	NULL	0.507812	NULL	1	NULL	1	NULL	1	NULL	AICAR transformylase/IMP cyclohydrolase PurH 40725:42272 forward
ST89_005800	1	NULL	0.226562	NULL	0.387695	NULL	0.387695	NULL	0.790527	NULL	Phosphoribosylamine-glycine ligase 44817:46079 forward
ST89_005900	0.774414	NULL	0.34375	NULL	1	NULL	1	NULL	1	NULL	Phosphoribosylcarboxyaminoimidazole (NCAIR) mutase 46413:46913 forward
ST89_006000	1	NULL	1	NULL	1	NULL	1	NULL	1	NULL	Phosphoribosylaminoimidazole carboxylase (NCAIR synthetase) 46900:47991 forward
ST89_006400	1	NULL	1	NULL	1	NULL	1	NULL	1	NULL	Adenylosuccinate lyase 49454:50752 forward
ST89_006500	1	NULL	1	NULL	0.337399	NULL	1	NULL	1	NULL	Arginyl-tRNA synthetase 51616:53307 reverse
ST89_006600	1	NULL	1	NULL	0.5	NULL	1	NULL	1	NULL	Arginine repressor 53465:53890 forward
ST89_006800	1	NULL	1	NULL	0.34375	NULL	0.726562	NULL	1	NULL	Mismatch repair ATPase (MutS family) 54242:56800 forward
ST89_007200	1	NULL	1	NULL	1	NULL	1	NULL	1	NULL	DNA mismatch repair enzyme (predicted ATPase) 58258:60201 forward
ST89_007400	1	NULL	1	NULL	1	NULL	1	NULL	1	NULL	Holliday junction resolvasome, DNA-binding subunit 60704:61294 forward
ST89_007600	1	NULL	1	NULL	1	NULL	1	NULL	1	NULL	Predicted nucleotide-utilizing enzyme, CinA 61951:63222 forward
ST89_007700	1	NULL	0.784328	NULL	1	NULL	1	NULL	1	NULL	RecA/RadA recombinase 63258:64397 forward
ST89_009500	1	NULL	1	NULL	0.25	NULL	1	NULL	0.5	NULL	DNA polymerase III, alpha subunit (gram-positive type) 71378:75772 forward
ST89_009600	1	NULL	1	NULL	1	NULL	0.867939	NULL	0.627103	NULL	Leucyl aminopeptidase (aminopeptidase T) 75936:77177 forward
ST89_010500	0.00073516	UP	0.540873	NULL	1	NULL	1	NULL	1	NULL	Ribosomal protein S2 81537:82304 forward
ST89_010600	0.385507	NULL	1	NULL	1	NULL	1	NULL	1	NULL	Translation elongation factor Ts 82415:83455 forward
ST89_010800	1	NULL	1	NULL	1	NULL	1	NULL	1	NULL	Transcriptional repressor of class III stress genes 84279:84734 forward
ST89_010900	0.783846	NULL	1	NULL	1	NULL	1	NULL	0.798153	NULL	ATP-binding subunit of Clp protease and DnaK/DnaJ chaperones 84735:87185 forward
ST89_011300	1	NULL	1	NULL	1	NULL	1	NULL	1	NULL	D-alanyl-D-alanine carboxypeptidase 88715:89968 reverse
ST89_011400	1	NULL	0.814529	NULL	1	NULL	0.814529	NULL	1	NULL	Polyribonucleotide nucleotidyltransferase (polynucleotide phosphorylase) 90171:92396 forward
ST89_011500	1	NULL	1	NULL	1	NULL	1	NULL	1	NULL	Uncharacterized conserved protein 92405:93175 forward
ST89_011600	1	NULL	1	NULL	1	NULL	1	NULL	1	NULL	Serine acetyltransferase 93248:93868 forward
ST89_011700	1	NULL	1	NULL	0.344928	NULL	0.264931	NULL	0.690038	NULL	Cysteinyl-tRNA synthetase 94250:95593 forward
ST89_012200	0.690038	NULL	0.690038	NULL	1	NULL	1	NULL	1	NULL	rRNA methylase 97050:97793 forward
ST89_012300	1	NULL	1	NULL	1	NULL	1	NULL	1	NULL	Predicted RNA-binding protein containing a PIN domain 97832:98311 forward
ST89_012400	0.453125	NULL	0.726562	NULL	0.0625	NULL	0.0625	NULL	0.453125	NULL	Uncharacterized protein conserved in bacteria 98320:99180 forward
ST89_012600	0.694004	NULL	1	NULL	1	NULL	0.897422	NULL	1	NULL	Ketopantoate reductase 100129:101085 forward
ST89_012700	1	NULL	1	NULL	0.0363758	DOWN	0.399465	NULL	1	NULL	Ribosomal protein L13 101294:101740 forward
ST89_012800	0.372298	NULL	0.214537	NULL	0.801429	NULL	1	NULL	0.00291569	DOWN	Ribosomal protein S9 101768:102160 forward
ST89_013700	1	NULL	1	NULL	1	NULL	1	NULL	1	NULL	Predicted protein 109673:109741 forward
ST89_015600	1	NULL	1	NULL	1	NULL	1	NULL	1	NULL	ACT domain-containing protein 115991:116257 forward
ST89_015700	1	NULL	0.523467	NULL	1	NULL	1	NULL	1	NULL	Uncharacterized conserved protein 116275:117612 forward
ST89_015900	1	NULL	1	NULL	1	NULL	1	NULL	1	NULL	D-alanyl-D-alanine carboxypeptidase 118096:118893 forward
ST89_016200	1	NULL	1	NULL	1	NULL	1	NULL	1	NULL	Molecular chaperone GrpE (heat shock protein) 120737:121309 forward
ST89_016300	0.120469	NULL	1	NULL	0.031182	UP	0.371433	NULL	1	NULL	Molecular chaperone 121433:123256 forward
ST89_016400	1	NULL	1	NULL	1	NULL	1	NULL	1	NULL	DnaJ-class molecular chaperone with C-terminal Zn finger domain 123684:124835 forward
ST89_016500	1	NULL	1	NULL	1	NULL	1	NULL	1	NULL	Pseudouridylate synthase 124941:125687 forward
ST89_016600	0.6875	NULL	1	NULL	1	NULL	1	NULL	0.6875	NULL	Hydroxymethylpyrimidine/phosphomethylpyrimidine kinase 125680:126441 forward
ST89_018700	1	NULL	1	NULL	1	NULL	1	NULL	1	NULL	Cyclopropane fatty acid synthase or related methyltransferase 140040:141230 forward
ST89_019000	1	NULL	1	NULL	1	NULL	1	NULL	1	NULL	Small-conductance mechanosensitive channel 143304:144095 reverse
ST89_019100	1	NULL	1	NULL	1	NULL	0.124075	NULL	1	NULL	FKBP-type peptidyl-prolyl cis-trans isomerase (trigger factor) 144288:145571 forward
ST89_019200	1	NULL	1	NULL	1	NULL	1	NULL	1	NULL	DNA-directed RNA polymerase, delta subunit 145729:146304 forward
ST89_019300	1	NULL	1	NULL	1	NULL	1	NULL	1	NULL	CTP synthase (UTP-ammonia lyase) 146555:148159 forward
ST89_019400	1	NULL	0.753906	NULL	1	NULL	1	NULL	1	NULL	Uncharacterized conserved protein 148254:148724 forward
ST89_019600	1	NULL	0.753906	NULL	1	NULL	1	NULL	0.753906	NULL	Ribosomal protein L11 methylase 149186:150139 forward
ST89_019700	1	NULL	1	NULL	1	NULL	1	NULL	1	NULL	Uncharacterized protein conserved in bacteria 150140:150883 forward
ST89_019800	0.440799	NULL	0.0409596	DOWN	0.0243065	DOWN	0.348889	NULL	0.143307	NULL	5'-nucleotidase/2',3'-cyclic phosphodiesterase or related esterase 151049:153589 forward
ST89_019900	1	NULL	1	NULL	0.5	NULL	1	NULL	1	NULL	Protein involved in ribonucleotide reduction 153631:154089 reverse
ST89_020000	1	NULL	1	NULL	1	NULL	1	NULL	1	NULL	Guanosine polyphosphate pyrophosphohydrolase/synthetase 154258:156477 forward
ST89_020400	1	NULL	0.814529	NULL	0.814529	NULL	1	NULL	0.629059	NULL	Threonine dehydratase 159211:160461 forward
ST89_020500	1	NULL	1	NULL	1	NULL	0.368188	NULL	0.906294	NULL	N-formylmethionyl-tRNA deformylase 160622:161236 reverse
ST89_020800	2.5432e-08	DOWN	0.012673	DOWN	3.40204e-11	DOWN	4.19151e-09	DOWN	2.60208e-06	DOWN	Ribosomal protein S15P/S13E 163394:163663 forward
ST89_021300	1	NULL	1	NULL	0.790527	NULL	1	NULL	1	NULL	ABC-type polar amino acid transport system, ATPase component 165493:166233 reverse
ST89_021400	1	NULL	0.581055	NULL	1	NULL	1	NULL	1	NULL	ABC-type amino acid transport system, permease and periplasmic component 166233:167783 reverse
ST89_021600	1	NULL	1	NULL	0.25	NULL	1	NULL	1	NULL	Negative regulator of genetic competence, sporulation and motility 169466:170215 forward
ST89_021800	0.391191	NULL	0.18746	NULL	0.455741	NULL	0.525015	NULL	1	NULL	ABC-type transport system involved in Fe-S cluster assembly, ATPase component 171536:172306 forward
ST89_021900	1	NULL	1	NULL	1	NULL	1	NULL	1	NULL	ABC-type transport system involved in Fe-S cluster assembly, permease component 172343:173605 forward
ST89_022000	1	NULL	1	NULL	1	NULL	0.5	NULL	1	NULL	Cysteine sulfinate desulfinase/cysteine desulfurase or related enzyme 173659:174891 forward
ST89_022100	1	NULL	1	NULL	1	NULL	1	NULL	1	NULL	NifU homolog involved in Fe-S cluster formation 174878:175312 forward
ST89_022200	1	NULL	1	NULL	1	NULL	1	NULL	1	NULL	ABC-type transport system involved in Fe-S cluster assembly, permease component 175392:176810 forward
ST89_023000	1	NULL	1	NULL	1	NULL	1	NULL	1	NULL	Disulfide bond chaperones of the HSP33 family 181924:182790 forward
ST89_023100	1	NULL	1	NULL	1	NULL	1	NULL	1	NULL	tRNA-dihydrouridine synthase 182783:183760 forward
ST89_023300	1	NULL	1	NULL	1	NULL	1	NULL	1	NULL	Transcriptional regulator 185363:185806 forward
ST89_023400	1	NULL	1	NULL	1	NULL	1	NULL	1	NULL	ABC-type Mn/Zn transport system, ATPase component 185808:186515 forward
ST89_024100	1	NULL	1	NULL	0.000458542	UP	0.0424646	UP	0.588207	NULL	Glucose-6-phosphate isomerase 191779:193128 forward
ST89_024200	1	NULL	1	NULL	1	NULL	1	NULL	1	NULL	Uncharacterized conserved protein 193316:194032 forward
ST89_024300	0.199591	NULL	1	NULL	1	NULL	1	NULL	1	NULL	Preprotein translocase subunit YajC 194158:194496 forward
ST89_024400	1	NULL	1	NULL	0.607239	NULL	1	NULL	1	NULL	Undecaprenyl pyrophosphate synthase 194625:195374 forward
ST89_024600	1	NULL	1	NULL	0.25	NULL	1	NULL	1	NULL	Predicted membrane-associated Zn-dependent protease 1 196198:197460 forward
ST89_024700	1	NULL	0.935389	NULL	1	NULL	1	NULL	1	NULL	Prolyl-tRNA synthetase 197546:199393 forward
ST89_024900	1	NULL	1	NULL	1	NULL	1	NULL	1	NULL	Ribose/xylose/arabinose/galactoside ABC-type transport system, permease component 200010:201950 forward
ST89_025100	1	NULL	0.125	NULL	0.125	NULL	0.6875	NULL	1	NULL	ABC-type uncharacterized transport system, ATPase component 201950:202753 forward
ST89_025200	1	NULL	1	NULL	1	NULL	1	NULL	1	NULL	Co-chaperonin GroES (HSP10) 202922:203209 forward
ST89_025300	9.57918e-05	UP	2.90671e-20	UP	9.59301e-28	UP	1.94908e-41	UP	6.17619e-23	UP	Chaperonin GroEL (HSP60 family) 203258:204877 forward
ST89_026000	1	NULL	1	NULL	1	NULL	1	NULL	1	NULL	Membrane carboxypeptidase (penicillin-binding protein) 208862:211189 forward
ST89_026100	1	NULL	1	NULL	1	NULL	1	NULL	1	NULL	Ribosomal protein L33 211238:211390 forward
ST89_026200	1	NULL	1	NULL	1	NULL	1	NULL	1	NULL	Preprotein translocase subunit SecE 211399:211575 forward
ST89_026300	1	NULL	1	NULL	1	NULL	1	NULL	1	NULL	Transcription antiterminator 211772:212311 forward
ST89_026800	1	NULL	1	NULL	1	NULL	1	NULL	1	NULL	Leucyl-tRNA synthetase 214796:217297 forward
ST89_027300	1	NULL	1	NULL	1	NULL	1	NULL	1	NULL	Nicotinic acid phosphoribosyltransferase 219525:220979 forward
ST89_027400	1	NULL	1	NULL	1	NULL	1	NULL	1	NULL	NAD synthase 220991:221812 forward
ST89_027600	0.630456	NULL	0.550413	NULL	0.248046	NULL	0.349182	NULL	0.716301	NULL	Aminopeptidase C 222370:223707 forward
ST89_027700	1	NULL	1	NULL	1	NULL	1	NULL	0.03125	DOWN	Membrane carboxypeptidase (penicillin-binding protein) 223817:226147 reverse
ST89_028000	0.00955988	DOWN	0.596642	NULL	0.0160944	DOWN	0.0160944	DOWN	1	NULL	Cell division initiation protein 227444:227776 forward
ST89_028200	1	NULL	0.753906	NULL	1	NULL	1	NULL	1	NULL	Predicted N6-adenine-specific DNA methylase 228309:229475 forward
ST89_028300	1	NULL	0.551484	NULL	0.658738	NULL	0.551484	NULL	0.451381	NULL	Uncharacterized conserved protein 229478:231340 forward
ST89_028400	1	NULL	1	NULL	1	NULL	1	NULL	1	NULL	Superfamily II DNA/RNA helicase, SNF2 family 231451:234546 forward
ST89_028500	0.5	NULL	1	NULL	1	NULL	1	NULL	1	NULL	Uncharacterized conserved protein 234702:235418 forward
ST89_028600	1	NULL	1	NULL	1	NULL	1	NULL	1	NULL	UDP-N-acetylmuramate-alanine ligase 235445:236773 forward
ST89_028800	1	NULL	1	NULL	1	NULL	1	NULL	1	NULL	Predicted periplasmic solute-binding protein 237426:239402 forward
ST89_028900	1	NULL	1	NULL	1	NULL	1	NULL	1	NULL	Transcription elongation factor 239487:239969 forward
ST89_029200	1	NULL	1	NULL	1	NULL	1	NULL	1	NULL	Preprotein translocase subunit YidC 240919:241836 reverse
ST89_029400	0.6875	NULL	1	NULL	1	NULL	1	NULL	1	NULL	rRNA methylase 242304:243041 forward
ST89_029900	1	NULL	1	NULL	1	NULL	1	NULL	0.753906	NULL	Diaminopimelate decarboxylase 245666:246919 forward
ST89_030100	0.607239	NULL	1	NULL	1	NULL	0.454498	NULL	0.454498	NULL	Uncharacterized protein conserved in bacteria 247728:247973 forward
ST89_030200	1	NULL	1	NULL	1	NULL	0.6875	NULL	1	NULL	Glutamate racemase 248039:248854 forward
ST89_030300	1	NULL	1	NULL	0.814529	NULL	0.541256	NULL	0.831812	NULL	Xanthosine triphosphate pyrophosphatase 248847:249821 forward
ST89_030400	1	NULL	1	NULL	1	NULL	1	NULL	1	NULL	Predicted phosphoesterase 249803:250324 forward
ST89_030500	0.480682	NULL	1	NULL	0.210114	NULL	0.332306	NULL	0.823803	NULL	CBS domain containing protein 250321:250803 forward
ST89_030600	1	NULL	1	NULL	1	NULL	1	NULL	1	NULL	Site-specific recombinase XerD 250757:251518 forward
ST89_030800	1	NULL	1	NULL	1	NULL	1	NULL	1	NULL	Predicted transcriptional regulator containing the HTH domain 252224:252805 forward
ST89_030900	1	NULL	0.874629	NULL	1	NULL	0.301996	NULL	0.301996	NULL	16S rRNA uridine-516 pseudouridylate synthase or related pseudouridylate synthase 252856:253623 forward
ST89_031200	1	NULL	1	NULL	1	NULL	1	NULL	1	NULL	K+ transport system, NAD-binding component 255340:256689 reverse
ST89_031300	1	NULL	1	NULL	1	NULL	1	NULL	1	NULL	Predicted rRNA methylase (SpoU class) 256979:257488 forward
ST89_032300	1	NULL	1	NULL	1	NULL	1	NULL	1	NULL	Urea amidohydrolase (urease) gamma subunit 265195:265497 forward
ST89_032400	1	NULL	1	NULL	0.404873	NULL	1	NULL	1	NULL	Urea amidohydrolase (urease) beta subunit 265509:265820 forward
ST89_032500	0.390927	NULL	0.171565	NULL	0.447806	NULL	0.171565	NULL	0.508513	NULL	Urea amidohydrolase (urease) alpha subunit 265836:267554 forward
ST89_032600	0.855536	NULL	1	NULL	0.711071	NULL	0.855536	NULL	1	NULL	Urease accessory protein UreE 267695:268147 forward
ST89_032700	1	NULL	1	NULL	1	NULL	1	NULL	1	NULL	Urease accessory protein UreF 268137:268850 forward
ST89_032800	0.671811	NULL	1	NULL	0.779768	NULL	0.671811	NULL	1	NULL	Ni2+-binding GTPase involved in regulation of expression and maturation of urease and hydrogenase 268880:269494 forward
ST89_033200	1	NULL	1	NULL	1	NULL	1	NULL	1	NULL	ABC-type cobalt transport system, ATPase component 272094:272807 forward
ST89_033300	1	NULL	1	NULL	1	NULL	1	NULL	0.581055	NULL	ABC-type amino acid transport/signal transduction system, periplasmic component/domain 272972:273820 forward
ST89_033500	1	NULL	1	NULL	1	NULL	1	NULL	1	NULL	Non-ribosomal peptide synthetase modules or related protein 274010:276901 forward
ST89_033600	1	NULL	1	NULL	1	NULL	1	NULL	0.5	NULL	NUDIX family hydrolase 276898:278544 forward
ST89_033900	1	NULL	1	NULL	1	NULL	1	NULL	0.0224609	DOWN	ABC-type amino acid transport/signal transduction system, periplasmic component/domain 280484:281332 forward
ST89_034000	0.84537	NULL	0.817554	NULL	0.402963	NULL	0.476688	NULL	0.908777	NULL	ABC-type metal ion transport system, periplasmic component/surface antigen 281492:282394 forward
ST89_034200	1	NULL	0.887725	NULL	1	NULL	1	NULL	1	NULL	ABC-type metal ion transport system, ATPase component 283822:284889 forward
ST89_034300	1	NULL	1	NULL	1	NULL	1	NULL	1	NULL	ABC-type metal ion transport system, permease component 284889:285581 forward
ST89_034500	1	NULL	1	NULL	0.5	NULL	1	NULL	1	NULL	Uncharacterized conserved protein 287065:287913 forward
ST89_034700	1	NULL	1	NULL	1	NULL	1	NULL	1	NULL	ABC-type cobalt transport system, ATPase component 288504:290210 forward
ST89_034800	1	NULL	1	NULL	1	NULL	1	NULL	1	NULL	ABC-type cobalt transport system, permease component CbiQ or related transporter 290203:291033 forward
ST89_034900	0.191496	NULL	1	NULL	0.528506	NULL	1	NULL	0.872441	NULL	Transketolase 291243:293219 forward
ST89_035000	1	NULL	1	NULL	0.83882	NULL	1	NULL	1	NULL	K+ transport system, NAD-binding component 293468:294139 reverse
ST89_035200	1	NULL	1	NULL	1	NULL	1	NULL	1	NULL	Predicted S-adenosylmethionine-dependent methyltransferase involved in bacterial cell division 295613:296326 reverse
ST89_035300	1	NULL	1	NULL	1	NULL	1	NULL	1	NULL	Predicted metal-binding, possibly nucleic acid-binding protein 296623:297159 forward
ST89_035400	1	NULL	1	NULL	1	NULL	1	NULL	0.86005	NULL	DNA-binding response regulator, OmpR family (Rec-wHTH domains) 297315:298004 forward
ST89_035600	1	NULL	1	NULL	1	NULL	1	NULL	1	NULL	Predicted transcriptional regulator, consists of a Zn-ribbon and ATP-cone domains 299640:300119 forward
ST89_035700	1	NULL	1	NULL	1	NULL	1	NULL	1	NULL	Replication initiation/membrane attachment protein 300116:301291 forward
ST89_035800	1	NULL	1	NULL	1	NULL	1	NULL	1	NULL	DNA replication protein 301295:302197 forward
ST89_035900	1	NULL	1	NULL	1	NULL	1	NULL	1	NULL	Predicted GTPase 302303:303613 forward
ST89_036800	1	NULL	1	NULL	1	NULL	1	NULL	1	NULL	Seryl-tRNA synthetase 306991:308268 reverse
ST89_036900	1	NULL	1	NULL	1	NULL	1	NULL	1	NULL	Uncharacterized protein conserved in bacteria 308477:308851 reverse
ST89_037000	1	NULL	1	NULL	0.189247	NULL	0.480682	NULL	0.803619	NULL	mannose-specific PTS system component IID 308930:309841 reverse
ST89_037200	1	NULL	1	NULL	0.353328	NULL	0.0619264	NULL	0.406924	NULL	Phosphotransferase system, mannose/fructose-specific component IIA 310751:311743 reverse
ST89_037300	1	NULL	1	NULL	1	NULL	1	NULL	1	NULL	Predicted metal-dependent hydrolase 312120:312851 forward
ST89_037400	1	NULL	1	NULL	0.790527	NULL	1	NULL	1	NULL	Predicted hydrolase of the HAD superfamily 312896:313708 reverse
ST89_037600	1	NULL	1	NULL	1	NULL	1	NULL	1	NULL	Predicted ATPase or kinase 315610:316053 forward
ST89_037700	1	NULL	1	NULL	1	NULL	1	NULL	1	NULL	Acetyltransferase, GNAT family 316046:316567 forward
ST89_037800	1	NULL	1	NULL	0.6875	NULL	0.125	NULL	0.125	NULL	Transcriptional regulator 316576:317802 forward
ST89_037900	1	NULL	1	NULL	1	NULL	1	NULL	1	NULL	Uncharacterized protein conserved in bacteria 317943:318416 forward
ST89_038000	1	NULL	0.241645	NULL	0.119609	NULL	0.824313	NULL	0.652964	NULL	Transcription elongation factor 318494:319669 forward
ST89_038100	1	NULL	1	NULL	1	NULL	1	NULL	1	NULL	Predicted nucleic-acid-binding protein implicated in transcription termination 319690:319986 forward
ST89_038200	0.5	NULL	0.5	NULL	1	NULL	1	NULL	0.5	NULL	Ribosomal protein HS6-type (S12/L30/L7a) 319979:320281 forward
ST89_038300	1	NULL	1	NULL	1	NULL	1	NULL	1	NULL	Translation initiation factor 2 320300:323131 forward
ST89_038400	0.770867	NULL	1	NULL	0.108129	NULL	0.451381	NULL	1	NULL	Ribosome-binding factor A 323225:323578 forward
ST89_038700	1	NULL	1	NULL	0.753906	NULL	1	NULL	1	NULL	UDP-N-acetylmuramyl tripeptide synthase 325801:327246 reverse
ST89_039100	1	NULL	1	NULL	1	NULL	1	NULL	1	NULL	Bifunctional PLP-dependent enzyme with beta-cystathionase and maltose regulon repressor activities 331016:332179 forward
ST89_039400	1	NULL	0.868159	NULL	0.116954	NULL	0.000231771	UP	0.00300241	UP	Uracil phosphoribosyltransferase 332868:333497 forward
ST89_039500	1	NULL	1	NULL	1	NULL	1	NULL	1	NULL	Protease subunit of ATP-dependent Clp protease 333635:334225 forward
ST89_039700	1	NULL	1	NULL	1	NULL	1	NULL	1	NULL	Uncharacterized protein conserved in bacteria 334754:335035 forward
ST89_039800	1	NULL	0.266846	NULL	1	NULL	1	NULL	1	NULL	ABC-type branched-chain amino acid transport system, periplasmic component 335192:336367 forward
ST89_040100	1	NULL	1	NULL	1	NULL	1	NULL	1	NULL	ABC-type branched-chain amino acid transport system, ATPase component 338252:339016 forward
ST89_040200	1	NULL	1	NULL	1	NULL	1	NULL	1	NULL	ABC-type branched-chain amino acid transport system, ATPase component 339016:339726 forward
ST89_040400	1	NULL	1	NULL	1	NULL	1	NULL	1	NULL	Cysteine synthase 340689:341615 reverse
ST89_040500	1	NULL	1	NULL	1	NULL	0.5	NULL	1	NULL	Uncharacterized conserved protein 341717:342343 reverse
ST89_040800	1	NULL	0.00255052	UP	1	NULL	1	NULL	0.00316581	UP	Ribosome-associated protein Y (PSrp-1) 344439:344987 forward
ST89_041900	1	NULL	1	NULL	1	NULL	1	NULL	1	NULL	Inorganic pyrophosphatase/exopolyphosphatase 350899:351831 forward
ST89_042200	1	NULL	1	NULL	1	NULL	1	NULL	1	NULL	Uncharacterized conserved protein, RecX family 353178:353954 reverse
ST89_042300	1	NULL	1	NULL	1	NULL	1	NULL	1	NULL	SAM-dependent methyltransferase related to tRNA (uracil-5-)-methyltransferase 354034:355353 forward
ST89_042400	1	NULL	1	NULL	1	NULL	1	NULL	1	NULL	Asparagine synthetase A 355452:356444 forward
ST89_042500	1	NULL	1	NULL	1	NULL	1	NULL	1	NULL	Aspartokinase 356596:357954 reverse
ST89_042600	0.6875	NULL	1	NULL	1	NULL	1	NULL	1	NULL	Predicted sugar phosphatase of HAD family 358086:358724 forward
ST89_042700	1	NULL	1	NULL	1	NULL	1	NULL	1	NULL	Dihydroxynaphthoic acid synthase 358937:359728 forward
ST89_042800	1	NULL	1	NULL	0.6875	NULL	1	NULL	1	NULL	Transcriptional regulator 359832:360266 forward
ST89_042900	1	NULL	1	NULL	1	NULL	1	NULL	1	NULL	3-oxoacyl-(acyl-carrier-protein) synthase III 360266:361228 forward
ST89_043000	1	NULL	1	NULL	1	NULL	1	NULL	1	NULL	Acyl carrier protein 361292:361516 forward
ST89_043100	0.646483	NULL	0.263499	NULL	1	NULL	0.161122	NULL	0.141238	NULL	Dioxygenase related to 2-nitropropane dioxygenase 361622:362587 forward
ST89_043200	0.882996	NULL	1	NULL	0.882996	NULL	1	NULL	1	NULL	(acyl-carrier-protein) S-malonyltransferase 362610:363530 forward
ST89_043300	1	NULL	1	NULL	1	NULL	1	NULL	1	NULL	3-oxoacyl-acyl carrier protein reductase 363543:364277 forward
ST89_043400	0.00483642	DOWN	1	NULL	1	NULL	0.0620976	NULL	0.27418	NULL	3-oxoacyl-(acyl-carrier-protein) synthase 364339:365571 forward
ST89_043500	0.0428072	DOWN	0.593647	NULL	1	NULL	1	NULL	1	NULL	Biotin carboxyl carrier protein 365575:366063 forward
ST89_043600	1	NULL	1	NULL	1	NULL	0.774414	NULL	1	NULL	3-hydroxymyristoyl/3-hydroxydecanoyl-(acyl carrier protein) dehydratase 366060:366485 forward
ST89_043700	1	NULL	1	NULL	0.906294	NULL	1	NULL	1	NULL	Biotin carboxylase 366605:367975 forward
ST89_043800	1	NULL	1	NULL	1	NULL	1	NULL	1	NULL	Acetyl-CoA carboxylase beta subunit 367981:368847 forward
ST89_043900	1	NULL	1	NULL	1	NULL	1	NULL	1	NULL	Acetyl-CoA carboxylase alpha subunit 368844:369614 forward
ST89_044000	1	NULL	0.348889	NULL	1	NULL	1	NULL	1	NULL	LuxS protein involved in autoinducer AI2 synthesis 369645:370127 reverse
ST89_044200	1	NULL	1	NULL	1	NULL	1	NULL	1	NULL	Predicted membrane-associated HD superfamily hydrolase 371757:373355 forward
ST89_044400	1	NULL	1	NULL	1	NULL	1	NULL	1	NULL	lactose transport regulator 374783:375529 forward
ST89_044500	0.440799	NULL	1	NULL	1	NULL	1	NULL	0.891923	NULL	tagatose-6-phosphate kinase 375526:376437 forward
ST89_044625	1	NULL	1	NULL	1	NULL	1	NULL	1	NULL	Fructose PTS system component IIABC 376830:377180 forward
ST89_044700	0.377086	NULL	0.735879	NULL	1	NULL	0.735879	NULL	1	NULL	Pyruvate/2-oxoglutarate dehydrogenase complex, dihydrolipoamide dehydrogenase (E3) component, or related enzyme 378564:379916 forward
ST89_045000	0.790527	NULL	0.790527	NULL	1	NULL	1	NULL	1	NULL	Cysteine sulfinate desulfinase/cysteine desulfurase or related enzyme 381971:383116 forward
ST89_045100	1	NULL	1	NULL	1	NULL	1	NULL	1	NULL	Thiamine biosynthesis ATP pyrophosphatase 383171:384394 forward
ST89_045200	1	NULL	1	NULL	0.25	NULL	1	NULL	0.25	NULL	Glycosyltransferase 384500:386011 forward
ST89_045300	1	NULL	1	NULL	1	NULL	1	NULL	1	NULL	Uncharacterized conserved protein 386004:387323 forward
ST89_045500	1	NULL	1	NULL	1.99044e-05	DOWN	0.000336859	DOWN	0.0336482	DOWN	Ribosomal protein L21 388093:388407 forward
ST89_045600	1	NULL	1	NULL	1	NULL	1	NULL	1	NULL	Ribosomal protein L27 388444:388734 forward
ST89_045800	1	NULL	0.726562	NULL	1	NULL	0.726562	NULL	1	NULL	Uncharacterized protein conserved in bacteria 389689:390063 forward
ST89_046000	0.189247	NULL	0.286279	NULL	0.286279	NULL	0.115318	NULL	1	NULL	Dihydrodipicolinate reductase 390967:391734 forward
ST89_046100	1	NULL	1	NULL	1	NULL	1	NULL	1	NULL	tRNA nucleotidyltransferase/poly(A) polymerase 391731:392939 forward
ST89_046200	0.5	NULL	1	NULL	1	NULL	1	NULL	1	NULL	ATPase component of ABC transporter with duplicated ATPase domains 393017:394897 forward
ST89_046700	0.6763	NULL	0.6763	NULL	1	NULL	0.38067	NULL	0.753529	NULL	Glutamate dehydrogenase/leucine dehydrogenase 397825:399177 forward
ST89_046800	1	NULL	1	NULL	1	NULL	1	NULL	1	NULL	N-formylmethionyl-tRNA deformylase 399435:399845 forward
ST89_046900	1	NULL	1	NULL	1	NULL	1	NULL	1	NULL	Transcriptional regulator 400035:400478 forward
ST89_047000	1	NULL	1	NULL	1	NULL	1	NULL	1	NULL	ABC-type multidrug transport system, ATPase and permease component 400482:402296 forward
ST89_047100	1	NULL	1	NULL	1	NULL	1	NULL	1	NULL	ABC-type multidrug transport system, ATPase and permease component 402286:404064 forward
ST89_047400	1	NULL	0.2284	NULL	0.909946	NULL	1	NULL	1	NULL	Uridylate kinase 406012:406749 forward
ST89_047500	0.0789755	NULL	0.331834	NULL	0.51041	NULL	1	NULL	1	NULL	Ribosome recycling factor 406764:407321 forward
ST89_047600	1	NULL	0.817554	NULL	0.555998	NULL	1	NULL	0.727547	NULL	Predicted RNA-binding protein containing S1-like domain 407370:408269 forward
ST89_047700	0.125	NULL	1	NULL	1	NULL	0.6875	NULL	1	NULL	Uncharacterized protein conserved in bacteria 408278:408493 forward
ST89_047800	1	NULL	1	NULL	1	NULL	1	NULL	1	NULL	Surface antigen 408734:410107 forward
ST89_047901	1	NULL	1	NULL	1	NULL	1	NULL	0.5	NULL	Surface immunogenic protein 410319:410864 forward
ST89_048000	1	NULL	0.814529	NULL	0.629059	NULL	0.454498	NULL	1	NULL	Phosphate starvation-inducible protein PhoH, predicted ATPase 410944:412005 forward
ST89_048500	1	NULL	1	NULL	1	NULL	0.749259	NULL	1	NULL	Methyonyl-tRNA synthetase 414912:416915 forward
ST89_048900	0.790527	NULL	1	NULL	0.122078	NULL	0.523467	NULL	1	NULL	oligoendopeptidase F 420357:422162 forward
ST89_049100	1	NULL	1	NULL	1	NULL	1	NULL	1	NULL	Predicted O-methyltransferase 422452:423051 forward
ST89_049200	1	NULL	1	NULL	1	NULL	1	NULL	1	NULL	Parvulin-like peptidyl-prolyl isomerase 423113:424255 forward
ST89_049300	1	NULL	1	NULL	1	NULL	1	NULL	1	NULL	Alanyl-tRNA synthetase 424597:427215 forward
ST89_049800	1	NULL	1	NULL	0.5	NULL	1	NULL	1	NULL	Predicted amidohydrolase 430272:431060 forward
ST89_049900	1	NULL	1	NULL	1	NULL	0.629059	NULL	1	NULL	Aspartate/tyrosine/aromatic aminotransferase 431070:432251 forward
ST89_050600	0.665466	NULL	0.371298	NULL	0.291215	NULL	1	NULL	1	NULL	Homoserine dehydrogenase 437615:438901 forward
ST89_050700	1	NULL	1	NULL	0.629059	NULL	1	NULL	1	NULL	Homoserine kinase 438985:439845 forward
ST89_050800	1	NULL	1	NULL	1	NULL	1	NULL	1	NULL	Predicted permease 439838:440722 forward
ST89_050900	1	NULL	1	NULL	1	NULL	1	NULL	1	NULL	Uncharacterized conserved protein 440835:441452 forward
ST89_051000	0.753906	NULL	1	NULL	1	NULL	1	NULL	1	NULL	Uncharacterized conserved protein 441587:441790 forward
ST89_051300	0.743644	NULL	1	NULL	1	NULL	1	NULL	1	NULL	Valyl-tRNA synthetase 443405:446056 forward
ST89_051700	0.389052	NULL	0.532309	NULL	0.328432	NULL	0.897422	NULL	0.389052	NULL	F0F1-type ATP synthase, subunit b 447193:447690 forward
ST89_051800	1	NULL	1	NULL	1	NULL	1	NULL	1	NULL	F0F1-type ATP synthase, delta subunit 447690:448226 forward
ST89_051900	1	NULL	1	NULL	1	NULL	1	NULL	1	NULL	F0F1-type ATP synthase, alpha subunit 448242:449747 forward
ST89_052000	1	NULL	1	NULL	0.301872	NULL	0.720203	NULL	0.415985	NULL	F0F1-type ATP synthase, gamma subunit 449766:450644 forward
ST89_052100	0.0440182	DOWN	1	NULL	1	NULL	1	NULL	1	NULL	F0F1-type ATP synthase, beta subunit 450721:452127 forward
ST89_052200	1	NULL	1	NULL	0.77545	NULL	0.153913	NULL	0.887725	NULL	F0F1-type ATP synthase, epsilon subunit 452140:452586 forward
ST89_052400	0.378609	NULL	1	NULL	1	NULL	7.78077e-05	DOWN	1	NULL	GTPase - translation elongation factor 454356:455552 forward
ST89_052500	1	NULL	0.742006	NULL	0.0122766	UP	1	NULL	0.267749	NULL	Triosephosphate isomerase 455801:456559 forward
ST89_052600	0.803619	NULL	1	NULL	0.42395	NULL	1	NULL	1	NULL	Thymidylate kinase 456799:457428 forward
ST89_052700	1	NULL	1	NULL	1	NULL	1	NULL	1	NULL	ATPase involved in DNA replication 457437:458312 forward
ST89_052800	1	NULL	1	NULL	1	NULL	1	NULL	1	NULL	Regulator of signaling phosphorelay (PSP1/tpl family) 458309:459115 forward
ST89_052900	1	NULL	1	NULL	1	NULL	1	NULL	1	NULL	Regulator of replication initiation timing 459102:459422 forward
ST89_053000	1	NULL	1	NULL	1	NULL	1	NULL	1	NULL	Predicted methyltransferase 459425:460291 forward
ST89_053400	1	NULL	0.658738	NULL	0.770867	NULL	0.279956	NULL	0.658738	NULL	Predicted hydrolase of the HAD superfamily 462792:463613 forward
ST89_053700	1	NULL	1	NULL	1	NULL	1	NULL	1	NULL	N-acetylglucosamine-6-phosphate deacetylase 464993:466141 forward
ST89_053875	1	NULL	1	NULL	1	NULL	1	NULL	1	NULL	Putative membrane protein 467062:467499 forward
ST89_053900	1	NULL	1	NULL	0.264931	NULL	1	NULL	0.690038	NULL	Glycyl-tRNA synthetase, alpha subunit 467771:468688 forward
ST89_054000	0.830373	NULL	1	NULL	0.222878	NULL	1	NULL	1	NULL	Glycyl-tRNA synthetase, beta subunit 468972:471008 forward
ST89_054100	1	NULL	1	NULL	1	NULL	1	NULL	1	NULL	Uncharacterized protein conserved in bacteria 471021:471278 forward
ST89_054200	1	NULL	1	NULL	1	NULL	1	NULL	1	NULL	Gamma-aminobutyrate permease or related permease 471449:472840 forward
ST89_054500	1	NULL	1	NULL	1	NULL	1	NULL	1	NULL	Peptidyl-prolyl cis-trans isomerase (rotamase) - cyclophilin family 475790:476548 reverse
ST89_054700	1	NULL	1	NULL	1	NULL	1	NULL	1	NULL	Transposase 477536:478222 reverse
ST89_055200	1	NULL	1	NULL	1	NULL	1	NULL	1	NULL	fhu operon transcription regulator 480288:481193 forward
ST89_055400	1	NULL	1	NULL	1	NULL	1	NULL	1	NULL	Pseudouridylate synthase, 23S RNA-specific 481647:482537 forward
ST89_055500	1	NULL	0.882996	NULL	0.882996	NULL	0.348889	NULL	1	NULL	Pyrimidine operon attenuation protein/uracil phosphoribosyltransferase 482763:483284 forward
ST89_055700	1	NULL	1	NULL	1	NULL	1	NULL	1	NULL	Aspartate carbamoyltransferase, catalytic chain 484934:485860 forward
ST89_055800	1	NULL	1	NULL	1	NULL	1	NULL	1	NULL	Carbamoylphosphate synthase small subunit 486013:487101 forward
ST89_055900	0.225887	NULL	0.0258995	DOWN	0.350672	NULL	0.0140669	DOWN	0.154778	NULL	Carbamoylphosphate synthase large subunit 487446:490625 forward
ST89_056000	1	NULL	1	NULL	1	NULL	1	NULL	1	NULL	Transposase 490697:491953 reverse
ST89_056100	1	NULL	1	NULL	1	NULL	1	NULL	1	NULL	Protein of unknown function (DUF548) 492164:492922 forward
ST89_056700	1	NULL	1	NULL	0.611594	NULL	1	NULL	1	NULL	Ribosomal protein L10 495352:495855 forward
ST89_056800	1	NULL	1	NULL	1	NULL	1	NULL	1	NULL	Ribosomal protein L7/L12 495930:496298 forward
ST89_057500	1	NULL	1	NULL	1	NULL	1	NULL	1	NULL	Possible cell surface protein 502196:502480 forward
ST89_057600	0.845019	NULL	0.690038	NULL	0.845019	NULL	0.690038	NULL	0.404873	NULL	Possible cell surface protein 502875:505811 forward
ST89_057900	1	NULL	1	NULL	1	NULL	1	NULL	1	NULL	ABC-type multidrug transport system, ATPase and permease component 508607:510394 forward
ST89_058000	1	NULL	1	NULL	1	NULL	1	NULL	1	NULL	S-adenosylmethionine:tRNA-ribosyltransferase- isomerase (queuine synthetase) 510492:511535 reverse
ST89_058800	1	NULL	1	NULL	0.625407	NULL	0.0627367	NULL	0.252854	NULL	Predicted sulfurtransferase 517844:518827 forward
ST89_059100	1	NULL	1	NULL	1	NULL	1	NULL	1	NULL	Uridine phosphorylase 519793:520563 forward
ST89_059400	1	NULL	1	NULL	1	NULL	0.803619	NULL	0.753906	NULL	Metal-dependent amidase/aminoacylase/carboxypeptidase 522375:523520 forward
ST89_059600	1	NULL	0.6368	NULL	0.000906193	UP	0.0901229	NULL	0.000102231	UP	Pyruvate/2-oxoglutarate dehydrogenase complex, dihydrolipoamide dehydrogenase (E3) component 525060:526376 forward
ST89_059800	1	NULL	1	NULL	1	NULL	1	NULL	1	NULL	Mevalonate kinase 527439:528299 forward
ST89_059900	1	NULL	1	NULL	1	NULL	1	NULL	1	NULL	Mevalonate pyrophosphate decarboxylase 528281:529225 forward
ST89_060000	1	NULL	1	NULL	1	NULL	1	NULL	1	NULL	Phosphomevalonate kinase 529218:530213 forward
ST89_060300	0.904975	NULL	1	NULL	0.457021	NULL	1	NULL	1	NULL	N-acetylglucosamine-1-phosphate uridyltransferase (contains nucleotidyltransferase and I-patch acetyltransferase domains) 531819:533201 forward
ST89_060400	1	NULL	0.5	NULL	1	NULL	1	NULL	1	NULL	NUDIX family hydrolase 533277:533825 forward
ST89_060600	1	NULL	1	NULL	1	NULL	1	NULL	0.753906	NULL	Nucleoside phosphorylase 534157:534849 forward
ST89_060900	1	NULL	1	NULL	1	NULL	1	NULL	1	NULL	Predicted protein 536306:536659 forward
ST89_061000	1	NULL	1	NULL	1	NULL	1	NULL	1	NULL	Glycosyltransferase 536784:537788 forward
ST89_061100	1	NULL	1	NULL	1	NULL	1	NULL	1	NULL	Glycosyltransferase 537789:539111 forward
ST89_061300	1	NULL	1	NULL	1	NULL	1	NULL	1	NULL	Threonyl-tRNA synthetase 539824:541770 forward
ST89_062000	0.0783539	NULL	0.0783539	NULL	0.21004	NULL	1	NULL	0.557197	NULL	Hydroxymethylglutaryl-CoA reductase 545443:546714 reverse
ST89_062100	0.149613	NULL	0.296206	NULL	0.742829	NULL	1	NULL	0.871415	NULL	3-hydroxy-3-methylglutaryl CoA synthase 546707:547882 reverse
ST89_062200	1	NULL	1	NULL	1	NULL	1	NULL	1	NULL	Thymidylate synthase 548204:549064 forward
ST89_062300	1	NULL	1	NULL	1	NULL	1	NULL	1	NULL	Dihydrofolate reductase 549172:549675 forward
ST89_062500	1	NULL	1	NULL	1	NULL	1	NULL	1	NULL	ATP-dependent protease Clp, ATPase subunit 549868:551094 forward
ST89_062600	1	NULL	1	NULL	1	NULL	1	NULL	1	NULL	Predicted GTPase 551104:551703 forward
ST89_062900	0.753906	NULL	0.289062	NULL	0.753906	NULL	1	NULL	0.507812	NULL	Uncharacterized conserved protein 554284:554538 forward
ST89_063000	1	NULL	1	NULL	0.125	NULL	1	NULL	1	NULL	Predicted protein 554610:554969 forward
ST89_063300	1	NULL	1	NULL	1	NULL	1	NULL	1	NULL	DNA topoisomerase IV subunit B 555862:557811 forward
ST89_063400	0.0385742	DOWN	0.0922852	NULL	0.814529	NULL	1	NULL	0.454498	NULL	DNA topoisomerase IV subunit A 558385:560904 forward
ST89_063500	0.480682	NULL	1	NULL	1	NULL	1	NULL	1	NULL	Branched-chain amino acid aminotransferase/4-amino-4-deoxychorismate lyase 561068:562090 forward
ST89_063600	1	NULL	1	NULL	1	NULL	1	NULL	1	NULL	Uncharacterized conserved protein 562209:562439 forward
ST89_063900	1	NULL	1	NULL	0.00242865	DOWN	0.0134531	DOWN	0.029626	DOWN	Ribosomal protein S1 562841:564043 forward
ST89_064400	1	NULL	1	NULL	1	NULL	1	NULL	1	NULL	Peptidoglycan interpeptide bridge formation enzyme 566224:567459 forward
ST89_064600	0.581055	NULL	0.790527	NULL	1	NULL	1	NULL	1	NULL	Uncharacterized conserved protein 568562:568864 reverse
ST89_064700	1	NULL	1	NULL	1	NULL	1	NULL	1	NULL	NUDIX family hydrolase 568874:569332 reverse
ST89_064800	1	NULL	0.208174	NULL	1.16537e-05	UP	0.000396178	UP	0.000158034	UP	ATP-binding subunit of Clp protease and DnaK/DnaJ chaperones 569475:571733 reverse
ST89_065000	0.332306	NULL	1	NULL	0.647606	NULL	0.0919145	NULL	1	NULL	Uncharacterized protein conserved in bacteria 573023:573253 forward
ST89_065200	0.571588	NULL	1	NULL	0.442068	NULL	1	NULL	1	NULL	ABC-type polar amino acid transport system, ATPase component 574204:574938 forward
ST89_065300	0.548828	NULL	1	NULL	1	NULL	1	NULL	1	NULL	Fe2+ transport system protein A 575112:575588 forward
ST89_065400	1	NULL	1	NULL	1	NULL	1	NULL	1	NULL	Fe2+ transport system protein B 575585:577723 forward
ST89_066000	1	NULL	1	NULL	1	NULL	1	NULL	1	NULL	5,10-methylene-tetrahydrofolate dehydrogenase/Methenyl tetrahydrofolate cyclohydrolase 580345:581199 forward
ST89_066200	1	NULL	1	NULL	1	NULL	1	NULL	0.125	NULL	Cell division protein FtsI/penicillin-binding protein 2 582161:584275 forward
ST89_066300	1	NULL	1	NULL	0.5	NULL	1	NULL	1	NULL	Recombinational DNA repair protein (RecF pathway) 584385:584981 forward
ST89_066600	1	NULL	1	NULL	1	NULL	1	NULL	1	NULL	Predicted metal-dependent hydrolase 586138:586635 forward
ST89_066800	1	NULL	1	NULL	1	NULL	1	NULL	1	NULL	GTPase 587039:587938 forward
ST89_066900	1	NULL	1	NULL	1	NULL	1	NULL	1	NULL	Formamidopyrimidine-DNA glycosylase 587985:588806 forward
ST89_067000	1	NULL	1	NULL	1	NULL	1	NULL	1	NULL	Dephospho-CoA kinase 588791:589396 forward
ST89_067400	0.264931	NULL	0.864166	NULL	1	NULL	0.728332	NULL	1	NULL	Exoribonuclease R 591147:593600 forward
ST89_067500	1	NULL	1	NULL	0.774414	NULL	1	NULL	1	NULL	tmRNA-binding protein 593622:594086 forward
ST89_067600	1	NULL	0.852156	NULL	1	NULL	0.522991	NULL	0.925435	NULL	Peptidyl-prolyl cis-trans isomerase (rotamase) - cyclophilin family 594240:595646 forward
ST89_067700	0.03125	DOWN	0.289062	NULL	0.753906	NULL	0.289062	NULL	1	NULL	Predicted RNA binding protein (contains ribosomal protein S1 domain) 595648:596013 forward
ST89_067800	0.0594634	NULL	1	NULL	1	NULL	1	NULL	1	NULL	proline dipeptidase 596116:597201 reverse
ST89_067900	1	NULL	1	NULL	0.475152	NULL	0.081353	NULL	0.19779	NULL	catabolite control protein A 597515:598516 forward
ST89_068300	1	NULL	1	NULL	1	NULL	1	NULL	1	NULL	Uncharacterized conserved protein 600817:601272 reverse
ST89_068400	0.143754	NULL	1	NULL	0.778053	NULL	1	NULL	1	NULL	Enolase 601481:602785 forward
ST89_068500	1	NULL	1	NULL	1	NULL	1	NULL	1	NULL	Uncharacterized conserved protein 602937:603122 reverse
ST89_068600	1	NULL	1	NULL	1	NULL	1	NULL	1	NULL	Phosphoglycerol transferase or related protein, alkaline phosphatase superfamily 603284:605326 reverse
ST89_068700	1	NULL	1	NULL	1	NULL	1	NULL	1	NULL	Predicted SAM-dependent methyltransferase 605641:606795 forward
ST89_068800	1	NULL	1	NULL	1	NULL	1	NULL	1	NULL	3-dehydroquinate dehydratase 606792:607469 forward
ST89_068900	1	NULL	1	NULL	1	NULL	1	NULL	1	NULL	Shikimate 5-dehydrogenase 607459:608316 forward
ST89_069000	1	NULL	1	NULL	1	NULL	1	NULL	1	NULL	3-dehydroquinate synthetase 608329:609396 forward
ST89_069100	1	NULL	1	NULL	1	NULL	1	NULL	1	NULL	Chorismate synthase 609397:610563 forward
ST89_069200	1	NULL	1	NULL	1	NULL	1	NULL	1	NULL	Prephenate dehydrogenase 610593:611699 forward
ST89_069300	1	NULL	1	NULL	1	NULL	1	NULL	1	NULL	Uncharacterized conserved protein 611709:612047 forward
ST89_069400	1	NULL	1	NULL	1	NULL	1	NULL	1	NULL	Enzyme with possibly activities of L-2-hydroxyisocaproate/malate/lactate dehydrogenase 612103:613050 forward
ST89_069500	1	NULL	0.643969	NULL	0.880396	NULL	0.532709	NULL	0.880396	NULL	5-enolpyruvylshikimate-3-phosphate synthase 613134:614417 forward
ST89_069600	1	NULL	1	NULL	1	NULL	1	NULL	1	NULL	Shikimate kinase 614410:614901 forward
ST89_069700	1	NULL	1	NULL	1	NULL	1	NULL	1	NULL	Prephenate dehydratase 614892:615716 forward
ST89_069800	1	NULL	1	NULL	1	NULL	1	NULL	1	NULL	Transcriptional regulator 615728:617158 forward
ST89_070000	1	NULL	1	NULL	0.25	NULL	0.25	NULL	0.25	NULL	Acyl-CoA dehydrogenase 618129:619193 reverse
ST89_070100	1	NULL	1	NULL	1	NULL	0.560065	NULL	0.665466	NULL	Uncharacterized conserved protein 619233:619781 reverse
ST89_070200	1	NULL	1	NULL	1	NULL	1	NULL	1	NULL	SAM-dependent methyltransferase related to tRNA (uracil-5-)-methyltransferase 619997:621367 forward
ST89_070320	1	NULL	1	NULL	1	NULL	1	NULL	1	NULL	Conserved hypothetical protein 622638:623204 forward
ST89_070460	1	NULL	1	NULL	1	NULL	1	NULL	1	NULL	Conserved hypothetical protein 628409:628771 forward
ST89_070800	1	NULL	1	NULL	0.5	NULL	1	NULL	1	NULL	Predicted protein 630735:631346 forward
ST89_070900	1	NULL	1	NULL	0.880396	NULL	1	NULL	1	NULL	CRISPR-system related protein, contains RuvC-like nuclease and HNH-nuclease domains 631602:634967 forward
ST89_071500	1	NULL	1	NULL	1	NULL	1	NULL	1	NULL	Predicted protein 641404:641535 reverse
ST89_071600	1	NULL	1	NULL	1	NULL	1	NULL	0.77545	NULL	Transcriptional accessory protein 641762:643894 forward
ST89_071900	1	NULL	1	NULL	1	NULL	0.889884	NULL	1	NULL	Serine kinase of the HPr protein, regulates carbohydrate metabolism 644780:645709 forward
ST89_072100	0.647606	NULL	1	NULL	1	NULL	1	NULL	1	NULL	Uncharacterized protein containing a divergent version of the methyl-accepting chemotaxis-like domain 646623:647021 forward
ST89_072200	1	NULL	0.254305	NULL	1	NULL	1	NULL	1	NULL	Uncharacterized conserved protein 647034:647474 forward
ST89_072400	1	NULL	1	NULL	1	NULL	1	NULL	1	NULL	Collagenase or related protease 648032:648949 forward
ST89_072500	1	NULL	1	NULL	1	NULL	1	NULL	0.790527	NULL	Collagenase or related protease 649046:650332 forward
ST89_072800	1	NULL	1	NULL	1	NULL	1	NULL	1	NULL	Uncharacterized protein conserved in bacteria 651747:651959 forward
ST89_072900	1	NULL	1	NULL	1	NULL	1	NULL	1	NULL	Mn2+ and Fe2+ transporter of the NRAMP family 651994:653328 reverse
ST89_073120	1	NULL	1	NULL	1	NULL	1	NULL	1	NULL	MutT/nudix family protein; NUDIX hydrolase 653850:654323 forward
ST89_073140	1	NULL	1	NULL	1	NULL	1	NULL	1	NULL	Hypothetical protein stu0680; type III restriction protein res subunit; helicase 654346:657348 reverse
ST89_073300	1	NULL	1	NULL	0.342471	NULL	1	NULL	1	NULL	Lysyl-tRNA synthetase (class II) 659191:660681 reverse
ST89_073400	1	NULL	1	NULL	1	NULL	1	NULL	1	NULL	Uncharacterized conserved protein 660909:662186 forward
ST89_073500	1	NULL	1	NULL	1	NULL	1	NULL	1	NULL	Uncharacterized conserved protein 662200:662679 forward
ST89_073600	1	NULL	1	NULL	1	NULL	1	NULL	1	NULL	Predicted hydrolase (HAD superfamily) 663003:663905 forward
ST89_073900	1	NULL	1	NULL	1	NULL	1	NULL	1	NULL	Fructose-2,6-bisphosphatase 664329:664967 reverse
ST89_074000	1	NULL	1	NULL	1	NULL	1	NULL	1	NULL	Uncharacterized conserved protein 664970:665443 reverse
ST89_074201	1	NULL	1	NULL	1	NULL	1	NULL	1	NULL	Conserved hypothetical protein stu0700 666697:667086 reverse
ST89_074700	1	NULL	1	NULL	1	NULL	1	NULL	1	NULL	Type I site-specific restriction-modification system, R (restriction) subunit or related helicase 670297:673287 forward
ST89_075015	1	NULL	1	NULL	1	NULL	1	NULL	1	NULL	Conserved hypothetical protein 673293:674420 forward
ST89_075060	1	NULL	1	NULL	1	NULL	1	NULL	1	NULL	Type I restriction-modification system specificity subunit (hsdS) 675781:676989 forward
ST89_075200	1	NULL	1	NULL	1	NULL	1	NULL	1	NULL	Predicted protein 678907:679659 forward
ST89_075300	1	NULL	1	NULL	1	NULL	1	NULL	1	NULL	Type I restriction-modification system methyltransferase subunit 679702:681306 forward
ST89_075600	0.291215	NULL	1	NULL	1	NULL	1	NULL	1	NULL	Uncharacterized conserved protein 683053:683613 forward
ST89_075700	1	NULL	1	NULL	1	NULL	1	NULL	1	NULL	Zn-dependent protease with chaperone function 683615:684514 forward
ST89_076000	0.614655	NULL	1	NULL	1	NULL	1	NULL	1	NULL	Phosphoenolpyruvate carboxylase 685673:688495 forward
ST89_076100	1	NULL	1	NULL	1	NULL	1	NULL	1	NULL	DNA polymerase III, delta subunit 688563:689597 forward
ST89_076200	1	NULL	1	NULL	1	NULL	1	NULL	0.0703942	NULL	Superoxide dismutase 689692:690297 forward
ST89_076500	1	NULL	1	NULL	0.25	NULL	0.25	NULL	0.25	NULL	Uncharacterized conserved protein 690394:691773 forward
ST89_076700	1	NULL	0.391528	NULL	0.00380165	UP	0.0595839	NULL	0.0160944	UP	DNA-binding ferritin-like protein (oxidative damage protectant) 692570:693091 forward
ST89_076800	1	NULL	1	NULL	1	NULL	1	NULL	1	NULL	Fe2+/Zn2+ uptake regulation protein 693180:693617 forward
ST89_076900	0.5	NULL	1	NULL	1	NULL	1	NULL	1	NULL	Uncharacterized protein conserved in bacteria 693728:693934 forward
ST89_077000	1	NULL	1	NULL	1	NULL	0.789797	NULL	0.841883	NULL	Transcriptional regulator/sugar kinase 693927:694895 forward
ST89_077100	1	NULL	0.275253	NULL	0.533053	NULL	0.724854	NULL	0.724854	NULL	Predicted membrane GTPase involved in stress response 695033:696883 forward
ST89_077300	1	NULL	1	NULL	1	NULL	1	NULL	1	NULL	UDP-N-acetylmuramoylalanine-D-glutamate ligase 697299:698651 forward
ST89_077400	1	NULL	1	NULL	1	NULL	1	NULL	1	NULL	UDP-N-acetylglucosamine:LPS N-acetylglucosamine transferase 698655:699725 forward
ST89_077500	1	NULL	1	NULL	0.5	NULL	1	NULL	1	NULL	Cell division septal protein 699735:700859 forward
ST89_077600	1	NULL	1	NULL	0.798153	NULL	0.614655	NULL	0.27499	NULL	Actin-like ATPase involved in cell division 700983:702359 forward
ST89_077700	0.178339	NULL	1	NULL	0.156531	NULL	1	NULL	1	NULL	Cell division GTPase 702388:703710 forward
ST89_077800	1	NULL	0.507812	NULL	1	NULL	1	NULL	1	NULL	Predicted enzyme with a TIM-barrel fold 703713:704396 forward
ST89_077900	1	NULL	1	NULL	1	NULL	1	NULL	1	NULL	Cell division protein 704401:704970 forward
ST89_078200	0.914212	NULL	1	NULL	1	NULL	0.222878	NULL	0.353328	NULL	Cell division initiation protein 706275:707150 forward
ST89_078300	1	NULL	1	NULL	0.363354	NULL	1	NULL	1	NULL	Isoleucyl-tRNA synthetase 707398:710187 forward
ST89_078700	1	NULL	1	NULL	1	NULL	0.531716	NULL	1	NULL	Ribosomal protein L31 712788:713030 reverse
ST89_078900	1	NULL	1	NULL	1	NULL	1	NULL	1	NULL	Phosphoesterase, DHH family protein 714022:714999 reverse
ST89_079000	1	NULL	1	NULL	0.790527	NULL	0.790527	NULL	0.790527	NULL	Glutathione S-transferase 715080:715868 reverse
ST89_079100	1	NULL	1	NULL	1	NULL	1	NULL	1	NULL	Adenosine deaminase 716038:717048 forward
ST89_079200	1	NULL	1	NULL	1	NULL	1	NULL	1	NULL	Thymidine kinase 717277:717873 forward
ST89_079300	0.482789	NULL	1	NULL	0.909946	NULL	0.409579	NULL	1	NULL	Protein chain release factor A 717910:718989 forward
ST89_079400	1	NULL	1	NULL	1	NULL	1	NULL	1	NULL	Methylase of polypeptide chain release factor 718986:719819 forward
ST89_079501	1	NULL	1	NULL	1	NULL	1	NULL	1	NULL	Hypothetical protein, Sua5/YciO/YrdC family protein 719809:720411 forward
ST89_079600	0.652964	NULL	0.119609	NULL	0.355699	NULL	0.241645	NULL	0.652964	NULL	Glycine/serine hydroxymethyltransferase 720506:721756 forward
ST89_079700	0.6875	NULL	1	NULL	1	NULL	0.6875	NULL	1	NULL	Uncharacterized conserved protein 721829:722740 forward
ST89_079900	1	NULL	1	NULL	1	NULL	1	NULL	1	NULL	ABC-type multidrug transport system, ATPase and permease component 723386:725125 forward
ST89_080200	1	NULL	1	NULL	0.458258	NULL	1	NULL	1	NULL	D-alanine-activating enzyme 727179:728729 forward
ST89_080400	1	NULL	1	NULL	1	NULL	1	NULL	1	NULL	D-alanyl carrier protein 729991:730230 forward
ST89_080500	1	NULL	1	NULL	1	NULL	1	NULL	1	NULL	D-alanyl transfer protein 730223:731491 forward
ST89_080800	1	NULL	1	NULL	1	NULL	1	NULL	1	NULL	Cation transport ATPase 733091:735727 reverse
ST89_082090	1	NULL	1	NULL	1	NULL	1	NULL	1	NULL	Phage related protein 742092:742331 reverse
ST89_083100	1	NULL	1	NULL	1	NULL	1	NULL	1	NULL	Methionine synthase II (cobalamin-independent) 746228:748477 forward
ST89_083300	0.394281	NULL	0.76327	NULL	1	NULL	1	NULL	1	NULL	Phosphomannomutase 749681:751399 reverse
ST89_083501	1	NULL	1	NULL	1	NULL	1	NULL	1	NULL	Phosphopantothenoylcysteine decarboxylase; flavoprotein involved in panthothenate metabolism 752082:752627 reverse
ST89_083600	1	NULL	0.774414	NULL	0.548828	NULL	1	NULL	1	NULL	Phosphopantothenoylcysteine synthetase/decarboxylase 752620:753303 reverse
ST89_083700	1	NULL	0.823803	NULL	1	NULL	1	NULL	1	NULL	Formyltetrahydrofolate synthetase 753497:755167 forward
ST89_084000	1	NULL	1	NULL	1	NULL	1	NULL	1	NULL	Transposase 757537:758223 forward
ST89_084600	1	NULL	1	NULL	1	NULL	1	NULL	1	NULL	Subtilisin-like serine protease 764419:769275 forward
ST89_085000	1	NULL	1	NULL	0.0488739	DOWN	1	NULL	1	NULL	Ribosomal protein S20 772501:772737 reverse
ST89_085100	1	NULL	0.5	NULL	1	NULL	0.5	NULL	1	NULL	Panthothenate kinase 772806:773726 reverse
ST89_085200	1	NULL	1	NULL	1	NULL	1	NULL	1	NULL	16S RNA G1207 methylase RsmC 774049:774639 forward
ST89_085600	1	NULL	1	NULL	0.804317	NULL	1	NULL	1	NULL	Uncharacterized ABC-type transport system, periplasmic component/surface lipoprotein 777052:778122 forward
ST89_085700	1	NULL	1	NULL	1	NULL	1	NULL	1	NULL	ABC-type uncharacterized transport system, ATPase component 778236:779774 forward
ST89_086000	1	NULL	1	NULL	1	NULL	1	NULL	1	NULL	Zn-dependent hydrolase, including glyoxylase 781896:782531 reverse
ST89_086101	1	NULL	1	NULL	1	NULL	1	NULL	1	NULL	Bifunctional ATP-dependent DNA helicase/DNA polymerase III subunit epsilon 782626:785112 forward
ST89_086200	1	NULL	1	NULL	1	NULL	1	NULL	1	NULL	Uncharacterized protein conserved in bacteria 785257:785739 forward
ST89_086300	1	NULL	1	NULL	1	NULL	1	NULL	0.855536	NULL	Aspartate/tyrosine/aromatic aminotransferase 785744:786925 forward
ST89_086400	1	NULL	1	NULL	0.2284	NULL	0.457021	NULL	0.614655	NULL	Aspartyl/asparaginyl-tRNA synthetase 786962:788308 forward
ST89_086800	1	NULL	0.480682	NULL	0.332306	NULL	0.480682	NULL	0.480682	NULL	Putative translation initiation inhibitor, yjgF family 789824:790204 forward
ST89_087100	0.25	NULL	1	NULL	1	NULL	0.25	NULL	1	NULL	Pyruvate-formate lyase-activating enzyme 791468:792184 forward
ST89_087200	1	NULL	1	NULL	1	NULL	1	NULL	1	NULL	Enzyme related to GTP cyclohydrolase I 792304:792795 forward
ST89_087400	1	NULL	1	NULL	1	NULL	1	NULL	1	NULL	Predicted membrane protein 794009:794779 forward
ST89_087500	0.32694	NULL	0.855536	NULL	1	NULL	1	NULL	1	NULL	Predicted P-loop-containing kinase 794760:795650 forward
ST89_087600	1	NULL	1	NULL	1	NULL	1	NULL	1	NULL	Uncharacterized conserved protein 795647:796621 forward
ST89_087700	1	NULL	1	NULL	1	NULL	1	NULL	1	NULL	Uncharacterized protein conserved in bacteria 796618:797529 forward
ST89_088000	1	NULL	0.125	NULL	0.125	NULL	0.125	NULL	0.125	NULL	Cold shock protein 799320:799520 forward
ST89_088200	1	NULL	1	NULL	0.25	NULL	0.5	NULL	0.5	NULL	Cation transport ATPase 801151:803241 reverse
ST89_088300	1	NULL	1	NULL	1	NULL	1	NULL	1	NULL	Transposase 803432:804607 reverse
ST89_088500	1	NULL	1	NULL	1	NULL	1	NULL	1	NULL	Cysteine synthase 806453:807364 forward
ST89_088600	1	NULL	0.5	NULL	0.25	NULL	1	NULL	1	NULL	Cystathionine beta-lyase/cystathionine gamma-synthase 807386:808570 forward
ST89_089500	1	NULL	1	NULL	1	NULL	1	NULL	1	NULL	ABC-type metal ion transport system, periplasmic component/surface adhesin 816071:817615 forward
ST89_090100	1	NULL	1	NULL	1	NULL	1	NULL	1	NULL	fhu operon transcription regulator 821613:822521 reverse
ST89_090300	0.566573	NULL	0.288784	NULL	0.148032	NULL	0.148032	NULL	0.188216	NULL	Glucosamine 6-phosphate synthetase, contains amidotransferase and phosphosugar isomerase domains 822728:824536 forward
ST89_090400	1	NULL	1	NULL	1	NULL	1	NULL	1	NULL	Uncharacterized Zn-ribbon-containing protein involved in phosphonate metabolism 824653:824982 forward
ST89_090600	1	NULL	1	NULL	1	NULL	1	NULL	1	NULL	ABC-type polar amino acid transport system, ATPase component 825827:826456 forward
ST89_090700	1	NULL	1	NULL	1	NULL	1	NULL	1	NULL	ABC-type amino acid transport/signal transduction system, periplasmic component/domain 826469:827320 forward
ST89_091200	1	NULL	1	NULL	0.775003	NULL	1	NULL	0.775003	NULL	GMP synthase 831637:833199 reverse
ST89_091300	1	NULL	1	NULL	1	NULL	1	NULL	1	NULL	Transcriptional regulator 833367:834065 forward
ST89_091400	1	NULL	1	NULL	1	NULL	1	NULL	1	NULL	Uncharacterized protein conserved in bacteria 834132:834464 forward
ST89_091500	1	NULL	1	NULL	1	NULL	1	NULL	0.533053	NULL	Signal recognition particle GTPase 834497:836059 forward
ST89_091700	1	NULL	1	NULL	1	NULL	1	NULL	1	NULL	Predicted small molecule binding protein (contains 3H domain) 836713:837228 forward
ST89_091900	1	NULL	1	NULL	1	NULL	1	NULL	1	NULL	Predicted GTPase 838140:838994 forward
ST89_092000	1	NULL	1	NULL	1	NULL	1	NULL	1	NULL	Ribonuclease HII 838981:839748 forward
ST89_092300	1	NULL	1	NULL	1	NULL	1	NULL	1	NULL	DNA topoisomerase I, TopA 841754:843898 forward
ST89_092600	1	NULL	1	NULL	1	NULL	1	NULL	1	NULL	Signal transduction histidine kinase 845624:846919 forward
ST89_092700	1	NULL	0.560065	NULL	0.77545	NULL	1	NULL	1	NULL	tRNA uridine 5-carboxymethylaminomethyl modification FAD-utilizing enzyme 847020:848363 forward
ST89_092900	0.571588	NULL	0.571588	NULL	1	NULL	0.845019	NULL	0.458258	NULL	Nucleoside diphosphate kinase 849729:850157 forward
ST89_093000	0.814529	NULL	1	NULL	1	NULL	0.503445	NULL	1	NULL	Rhodanese-related sulfurtransferase 850159:850452 forward
ST89_093200	1	NULL	1	NULL	1	NULL	1	NULL	1	NULL	Membrane GTPase LepA 851813:853645 forward
ST89_093400	1	NULL	1	NULL	1	NULL	1	NULL	1	NULL	Transcriptional regulator, xre family 854168:855025 forward
ST89_094000	1	NULL	1	NULL	0.289244	NULL	0.677809	NULL	0.887725	NULL	Thiamine pyrophosphate-requiring enzyme (acetolactate synthase, pyruvate dehydrogenase (cytochrome), glyoxylate carboligase, phosphonopyruvate decarboxylase) 859567:861243 forward
ST89_094100	1	NULL	1	NULL	1	NULL	1	NULL	1	NULL	Alpha-acetolactate decarboxylase 861259:861978 forward
ST89_094401	1	NULL	1	NULL	1	NULL	1	NULL	1	NULL	Oxidoreductase, short chain dehydrogenase/reductase family 864510:865220 forward
ST89_094900	1	NULL	1	NULL	1	NULL	1	NULL	1	NULL	Threonine dehydrogenase or related Zn-dependent dehydrogenase 868520:869557 forward
ST89_095500	1	NULL	1	NULL	1	NULL	1	NULL	1	NULL	Uridine phosphorylase 871939:872703 forward
ST89_095600	1	NULL	1	NULL	1	NULL	1	NULL	1	NULL	Predicted phosphatase 872765:873400 reverse
ST89_096000	1	NULL	1	NULL	0.814529	NULL	1	NULL	1	NULL	Fibronectin-binding protein 876327:877985 reverse
ST89_096600	1	NULL	1	NULL	1	NULL	1	NULL	1	NULL	Putative intracellular protease/amidase 878918:879466 forward
ST89_096800	0.774414	NULL	1	NULL	1	NULL	1	NULL	0.548828	NULL	2-polyprenylphenol hydroxylase or related flavodoxin oxidoreductase 879737:880510 forward
ST89_096900	1	NULL	1	NULL	1	NULL	1	NULL	1	NULL	Dihydroorotate dehydrogenase 880529:881476 forward
ST89_097000	1	NULL	1	NULL	1	NULL	1	NULL	1	NULL	CRISPR-system related protein, cas1 881615:882619 forward
ST89_097300	1	NULL	1	NULL	1	NULL	1	NULL	1	NULL	CRISPR-system related protein 884149:886425 forward
ST89_097400	1	NULL	1	NULL	1	NULL	1	NULL	1	NULL	CRISPR-system related protein 886429:886809 forward
ST89_097500	1	NULL	1	NULL	1	NULL	1	NULL	1	NULL	CRISPR-system related protein, RAMP superfamily 886809:887471 forward
ST89_097600	1	NULL	1	NULL	1	NULL	1	NULL	1	NULL	CRISPR-system related protein, RAMP superfamily 887473:888372 forward
ST89_097700	1	NULL	1	NULL	1	NULL	0.25	NULL	1	NULL	CRISPR-system related protein, RAMP superfamily 888375:889448 forward
ST89_098000	1	NULL	1	NULL	1	NULL	1	NULL	1	NULL	Orotidine-5'-phosphate decarboxylase 890444:891139 forward
ST89_098100	1	NULL	1	NULL	1	NULL	1	NULL	1	NULL	Orotate phosphoribosyltransferase 891229:891858 forward
ST89_099200	1	NULL	1	NULL	1	NULL	1	NULL	1	NULL	tRNA modification GTPase, TrmE 898475:899845 reverse
ST89_099300	1	NULL	1	NULL	1	NULL	1	NULL	1	NULL	Na+/alanine symporter 899974:901317 reverse
ST89_099400	0.262438	NULL	0.68888	NULL	1	NULL	0.68888	NULL	0.496617	NULL	Superfamily I DNA and RNA helicase 901833:904145 forward
ST89_099500	1	NULL	1	NULL	1	NULL	1	NULL	1	NULL	O-acetylhomoserine sulfhydrylase 904233:905546 forward
ST89_099700	1	NULL	1	NULL	1	NULL	1	NULL	1	NULL	Peroxiredoxin 906427:906921 forward
ST89_099800	1	NULL	1	NULL	1	NULL	1	NULL	1	NULL	Restriction endonuclease S subunit 907044:907664 forward
ST89_100000	1	NULL	1	NULL	1	NULL	1	NULL	1	NULL	Pseudouridine synthase 909381:910223 forward
ST89_100100	0.125	NULL	0.125	NULL	1	NULL	0.6875	NULL	0.125	NULL	FAD synthase 910220:911140 forward
ST89_100200	1	NULL	1	NULL	0.229481	NULL	1	NULL	1	NULL	Arsenate reductase or related protein, glutaredoxin family 911258:911614 forward
ST89_100300	1	NULL	1	NULL	1	NULL	1	NULL	1	NULL	Uncharacterized protein conserved in bacteria 911670:911888 forward
ST89_100400	1	NULL	1	NULL	1	NULL	1	NULL	1	NULL	Archaeal fructose-1,6-bisphosphatase or related enzyme of inositol monophosphatase family 911878:912645 forward
ST89_100500	1	NULL	1	NULL	1	NULL	1	NULL	1	NULL	tRNA and rRNA cytosine-C5-methylase 912728:914038 forward
ST89_100600	1	NULL	1	NULL	1	NULL	1	NULL	1	NULL	ABC-type phosphate transport system, periplasmic component 914163:915038 forward
ST89_100900	1	NULL	1	NULL	1	NULL	1	NULL	1	NULL	ABC-type phosphate transport system, ATPase component 916840:917643 forward
ST89_101000	0.671811	NULL	0.174171	NULL	0.232693	NULL	0.381693	NULL	0.779768	NULL	ABC-type phosphate transport system, ATPase component 917656:918414 forward
ST89_101100	0.551484	NULL	0.885433	NULL	0.360378	NULL	0.15386	NULL	0.658738	NULL	Phosphate uptake regulator 918439:919095 forward
ST89_101200	0.610974	NULL	0.801339	NULL	0.029446	UP	1	NULL	1	NULL	aminopeptidase N 919229:921769 forward
ST89_101300	1	NULL	1	NULL	1	NULL	1	NULL	1	NULL	Site-specific recombinase XerD 921931:923001 reverse
ST89_101400	1	NULL	1	NULL	1	NULL	1	NULL	1	NULL	Lipoate-protein ligase A 923226:924215 reverse
ST89_101600	0.312327	NULL	0.328432	NULL	0.614655	NULL	0.328432	NULL	0.798153	NULL	Glucan phosphorylase 925554:927818 reverse
ST89_101700	0.359283	NULL	1	NULL	0.377086	NULL	0.850554	NULL	0.584665	NULL	4-alpha-glucanotransferase 927820:929319 reverse
ST89_102200	1	NULL	1	NULL	1	NULL	1	NULL	1	NULL	High-affinity Fe2+/Pb2+ permease 931537:933207 reverse
ST89_102300	1	NULL	1	NULL	1	NULL	1	NULL	1	NULL	Predicted iron-dependent peroxidase 933200:934405 reverse
ST89_102500	1	NULL	1	NULL	1	NULL	1	NULL	1	NULL	ABC-type Fe3+-hydroxamate transport system, periplasmic component 935545:936591 reverse
ST89_103300	0.904975	NULL	0.911072	NULL	1	NULL	1	NULL	1	NULL	Pyruvate/2-oxoglutarate dehydrogenase complex, dihydrolipoamide dehydrogenase (E3) component, or related enzyme 944512:946266 reverse
ST89_103400	1	NULL	0.86005	NULL	0.728332	NULL	0.86005	NULL	0.86005	NULL	Pyruvate dehydrogenase complex, dihydrolipoamide acyltransferase (E2) component 946437:947825 reverse
ST89_103500	0.0614283	NULL	1	NULL	1	NULL	1	NULL	0.677809	NULL	Pyruvate dehydrogenase (E1) component, beta subunit 947983:948996 reverse
ST89_103600	0.301758	NULL	1	NULL	1	NULL	0.690038	NULL	0.690038	NULL	Pyruvate/2-oxoglutarate dehydrogenase complex, dehydrogenase (E1) component, alpha subunit 949006:949977 reverse
ST89_103820	1	NULL	1	NULL	1	NULL	1	NULL	1	NULL	CRISPR-associated protein cas1 954664:955593 reverse
ST89_103830	1	NULL	1	NULL	1	NULL	1	NULL	1	NULL	CRISPR-associated protein 955621:956235 reverse
ST89_103840	1	NULL	1	NULL	1	NULL	1	NULL	0.6875	NULL	CRISPR-associated protein 956240:956965 reverse
ST89_103850	1	NULL	1	NULL	1	NULL	1	NULL	1	NULL	CRISPR-associated protein, Cse4 family 956997:958046 reverse
ST89_103860	1	NULL	1	NULL	1	NULL	1	NULL	1	NULL	CRISPR-associated protein, Cse2 family 958036:958629 reverse
ST89_103870	1	NULL	1	NULL	1	NULL	1	NULL	1	NULL	CRISPR-associated protein 958639:960306 reverse
ST89_103880	1	NULL	1	NULL	1	NULL	1	NULL	1	NULL	CRISPR-associated helicase Cas3 960293:963073 reverse
ST89_104000	1	NULL	1	NULL	1	NULL	1	NULL	1	NULL	Dihydroorotase 965388:966656 reverse
ST89_104400	1	NULL	1	NULL	1	NULL	1	NULL	1	NULL	Predicted esterase of the alpha-beta hydrolase superfamily 970353:971204 reverse
ST89_104700	1	NULL	1	NULL	1	NULL	1	NULL	1	NULL	Predicted unusual protein kinase; putative ABC transporter 971824:973401 reverse
ST89_104800	0.00855454	DOWN	0.0075196	UP	0.690826	NULL	0.0028289	UP	0.011959	UP	Uncharacterized conserved protein 973419:973697 reverse
ST89_105451	1	NULL	1	NULL	1	NULL	1	NULL	1	NULL	Transposase IS1193 979190:980299 forward
ST89_105501	1	NULL	1	NULL	1	NULL	1	NULL	1	NULL	EpsJ; Eps10M; Eps6M; putative UDP-galactose mutase; UDP-galactopyranose mutase Glf 980341:981438 reverse
ST89_105801	1	NULL	1	NULL	1	NULL	1	NULL	1	NULL	EpsH; Eps1I; glycosyltransferase 984570:985520 reverse
ST89_106001	1	NULL	1	NULL	1	NULL	1	NULL	1	NULL	EpsG; glucosyltransferase 986687:987655 reverse
ST89_106201	0.25	NULL	0.25	NULL	1	NULL	0.25	NULL	1	NULL	EpsF; glycosyltransferase; putative galactosyltransferase 988946:989725 reverse
ST89_106700	1	NULL	0.726562	NULL	1	NULL	1	NULL	0.726562	NULL	Sugar transferase involved in lipopolysaccharide synthesis; phosphoglycosyltransferase (epsE) 991362:992729 reverse
ST89_106800	1	NULL	0.774414	NULL	1	NULL	1	NULL	0.548828	NULL	Tyrosine-protein kinase (capsular polysaccharide biosynthesis); membrane translocation of exopolysaccharide (epsD = wze) 992828:993526 reverse
ST89_106900	1	NULL	1	NULL	1	NULL	1	NULL	0.289062	NULL	Capsular polysaccharide biosynthesis protein; exopolysaccharide chain length determination (epsC = wzd) 993536:994228 reverse
ST89_107000	1	NULL	0.301758	NULL	0.454498	NULL	1	NULL	1	NULL	Capsular polysaccharide biosynthesis protein; exopolysaccharide synthesis (epsB = wzh) 994237:994968 reverse
ST89_107100	1	NULL	1	NULL	1	NULL	0.25	NULL	0.25	NULL	Transcriptional regulator; regulation of exopolysaccharide synthesis (epsA = wzg) 994969:996429 reverse
ST89_107200	1	NULL	0.790527	NULL	1	NULL	1	NULL	0.823803	NULL	Purine-nucleoside phosphorylase (deoD) 998093:998803 reverse
ST89_107500	0.845019	NULL	1	NULL	1	NULL	1	NULL	1	NULL	Purine nucleoside phosphorylase 1001112:1001921 reverse
ST89_107700	1	NULL	1	NULL	0.740653	NULL	1	NULL	1	NULL	Phosphopentomutase 1002487:1003698 reverse
ST89_107800	0.794844	NULL	0.608921	NULL	0.381733	NULL	0.525773	NULL	0.381733	NULL	Ribose 5-phosphate isomerase 1003824:1004504 reverse
ST89_108200	1	NULL	1	NULL	1	NULL	1	NULL	1	NULL	Uracil-DNA glycosylase 1006523:1007107 reverse
ST89_108300	0.581114	NULL	1	NULL	1	NULL	1	NULL	1	NULL	dipeptidase 1007145:1008551 reverse
ST89_108400	1	NULL	1	NULL	1	NULL	1	NULL	1	NULL	4-oxalocrotonate tautomerase 1008782:1008967 forward
ST89_108700	1	NULL	1	NULL	0.0155735	DOWN	0.278748	NULL	0.0533481	NULL	Ribosomal protein L20 1010309:1010668 reverse
ST89_108800	0.823803	NULL	0.823803	NULL	0.647606	NULL	1	NULL	0.647606	NULL	Ribosomal protein L35 1010725:1010925 reverse
ST89_108900	0.261469	NULL	1	NULL	1	NULL	1	NULL	1	NULL	Translation initiation factor 3 1010964:1011494 reverse
ST89_109000	1	NULL	1	NULL	1	NULL	1	NULL	1	NULL	Cytidylate kinase 1011654:1012334 reverse
ST89_109100	1	NULL	1	NULL	1	NULL	1	NULL	0.179688	NULL	LysM domain 1012355:1013005 reverse
ST89_109200	1	NULL	1	NULL	1	NULL	1	NULL	1	NULL	Ferredoxin 1013051:1013248 forward
ST89_109400	1	NULL	1	NULL	1	NULL	1	NULL	1	NULL	tripeptidase 1013789:1015012 reverse
ST89_109600	1	NULL	1	NULL	1	NULL	1	NULL	1	NULL	Signal peptidase I 1015220:1015777 reverse
ST89_109700	0.5	NULL	0.5	NULL	1	NULL	0.5	NULL	1	NULL	TPR repeat containing protein 1015900:1017129 reverse
ST89_109900	0.453125	NULL	1	NULL	1	NULL	1	NULL	0.453125	NULL	ADP-ribose pyrophosphatase 1018308:1018790 reverse
ST89_110000	1	NULL	1	NULL	1	NULL	0.5	NULL	0.5	NULL	Cell division protein 1018946:1019875 reverse
ST89_110100	0.7201	NULL	1	NULL	1	NULL	0.86005	NULL	1	NULL	Predicted ATPase involved in cell division 1019868:1020575 reverse
ST89_110200	0.83882	NULL	1	NULL	1	NULL	1	NULL	1	NULL	Protein chain release factor B 1020648:1021661 reverse
ST89_110300	1	NULL	1	NULL	1	NULL	1	NULL	1	NULL	Predicted protein 1021672:1021746 reverse
ST89_110600	1	NULL	1	NULL	1	NULL	1	NULL	1	NULL	Nitroreductase 1023892:1024638 reverse
ST89_110700	1	NULL	0.575849	NULL	1	NULL	1	NULL	1	NULL	Cation transport ATPase 1024747:1027431 reverse
ST89_110800	1	NULL	1	NULL	1	NULL	1	NULL	1	NULL	Uncharacterized protein conserved in bacteria 1027697:1028083 reverse
ST89_111100	1	NULL	1	NULL	1	NULL	1	NULL	1	NULL	Predicted hydrolase of the HAD superfamily 1029275:1030084 forward
ST89_111200	0.584665	NULL	1	NULL	0.584665	NULL	0.344928	NULL	0.86005	NULL	Peptidoglycan interpeptide bridge formation enzyme 1030086:1031300 forward
ST89_111400	1	NULL	1	NULL	1	NULL	1	NULL	1	NULL	Metal-dependent hydrolase of the beta-lactamase superfamily I 1031773:1032585 reverse
ST89_111500	1	NULL	1	NULL	1	NULL	1	NULL	1	NULL	Signal transduction histidine kinase 1032591:1033931 reverse
ST89_111600	0.179565	NULL	1	NULL	0.814529	NULL	0.629059	NULL	0.814529	NULL	DNA-binding response regulator, OmpR family (Rec-wHTH domains) 1033924:1034631 reverse
ST89_111700	1	NULL	1	NULL	0.382354	NULL	0.856984	NULL	1	NULL	ABC-type polar amino acid transport system, ATPase component 1035158:1035925 forward
ST89_111800	0.434042	NULL	1	NULL	1	NULL	0.228103	NULL	1	NULL	ABC-type amino acid transport/signal transduction system, periplasmic component/domain 1035937:1036770 forward
ST89_111900	1	NULL	1	NULL	0.289062	NULL	1	NULL	1	NULL	ABC-type amino acid transport system, permease component 1036788:1037486 forward
ST89_112100	1	NULL	1	NULL	1	NULL	1	NULL	1	NULL	DNA-entry nuclease 1038220:1039101 reverse
ST89_112300	1	NULL	0.479888	NULL	1	NULL	1	NULL	0.891923	NULL	UDP-N-acetylglucosamine enolpyruvyl transferase 1039353:1040624 reverse
ST89_112500	1	NULL	1	NULL	1	NULL	1	NULL	1	NULL	UDP-glucose 4-epimerase 1041119:1042132 reverse
ST89_113001	1	NULL	1	NULL	1	NULL	1	NULL	1	NULL	S-adenosylmethionine synthetase; methionine adenosyltransferase 1043623:1044816 reverse
ST89_113600	1	NULL	1	NULL	1	NULL	1	NULL	1	NULL	Biotin operon repressor 1045096:1046034 forward
ST89_113800	1	NULL	1	NULL	1	NULL	1	NULL	1	NULL	DNA polymerase III, gamma/tau subunit 1046433:1048085 reverse
ST89_113900	1	NULL	1	NULL	1	NULL	1	NULL	1	NULL	GAF domain-containing protein 1048085:1048594 reverse
ST89_114000	0.5	NULL	1	NULL	1	NULL	1	NULL	1	NULL	tRNA delta(2)-isopentenylpyrophosphate transferase 1048630:1049529 reverse
ST89_114100	0.0723969	NULL	1	NULL	0.000605245	DOWN	0.785084	NULL	1	NULL	Uncharacterized conserved secreted protein 1049605:1049781 forward
ST89_114400	1	NULL	1	NULL	0.588892	NULL	1	NULL	1	NULL	Ribosomal protein L19 1050713:1051060 reverse
ST89_114600	1	NULL	1	NULL	1	NULL	1	NULL	1	NULL	Chorismate mutase 1052424:1052696 reverse
ST89_114800	1	NULL	0.658738	NULL	0.360378	NULL	0.551484	NULL	1	NULL	Flavodoxins 1054357:1054800 reverse
ST89_115200	1	NULL	1	NULL	1	NULL	1	NULL	1	NULL	Predicted hydrolase of the metallo-beta-lactamase superfamily 1057014:1058675 reverse
ST89_115300	1	NULL	1	NULL	1	NULL	1	NULL	1	NULL	ABC-type uncharacterized transport system, ATPase component 1058857:1059615 reverse
ST89_115500	1	NULL	1	NULL	1	NULL	1	NULL	1	NULL	ABC-type uncharacterized transport system, periplasmic component 1060491:1061492 reverse
ST89_115600	1	NULL	1	NULL	1	NULL	1	NULL	1	NULL	Uncharacterized conserved protein 1061627:1061848 reverse
ST89_116300	0.517497	NULL	1	NULL	1	NULL	1	NULL	1	NULL	Pyruvate kinase 1065821:1067323 reverse
ST89_116400	1	NULL	1	NULL	0.0865435	NULL	0.359866	NULL	1	NULL	6-phosphofructokinase 1067393:1068412 reverse
ST89_116500	1	NULL	1	NULL	1	NULL	1	NULL	1	NULL	DNA polymerase III, alpha subunit 1068505:1071615 reverse
ST89_116600	1	NULL	0.768792	NULL	1	NULL	0.92906	NULL	1	NULL	Putative translation factor (SUA5) 1071768:1072553 reverse
ST89_116700	1	NULL	1	NULL	1	NULL	1	NULL	1	NULL	3-isopropylmalate dehydratase small subunit 1072650:1073240 reverse
ST89_116800	1	NULL	1	NULL	1	NULL	1	NULL	1	NULL	3-isopropylmalate dehydratase large subunit 1073250:1074632 reverse
ST89_117000	1	NULL	1	NULL	1	NULL	1	NULL	1	NULL	3-isopropylmalate dehydrogenase 1074949:1075986 reverse
ST89_117100	1	NULL	1	NULL	1	NULL	1	NULL	1	NULL	Isopropylmalate synthase 1075999:1077561 reverse
ST89_117200	1	NULL	1	NULL	1	NULL	1	NULL	1	NULL	Phosphoglycerate mutase 1 1077909:1078601 reverse
ST89_117300	1	NULL	1	NULL	1	NULL	1	NULL	1	NULL	Dihydroorotate dehydrogenase 1078856:1079794 forward
ST89_117500	0.0040271	DOWN	1	NULL	0.0764744	NULL	0.199551	NULL	1	NULL	nucleoid DNA-binding protein 1080118:1080393 reverse
ST89_117701	1	NULL	1	NULL	1	NULL	1	NULL	1	NULL	Conserved hypothetical protein str1211; lipase/acylhydrolase 1081092:1081967 reverse
ST89_117800	1	NULL	1	NULL	1	NULL	1	NULL	1	NULL	Uncharacterized protein conserved in bacteria 1081960:1082796 reverse
ST89_117900	1	NULL	1	NULL	1	NULL	1	NULL	1	NULL	ATPase involved in DNA repair 1082867:1084537 reverse
ST89_118000	1	NULL	1	NULL	1	NULL	1	NULL	1	NULL	Arginine repressor 1084546:1084992 reverse
ST89_118100	1	NULL	1	NULL	1	NULL	1	NULL	1	NULL	Predicted rRNA methylase 1084940:1085806 reverse
ST89_118200	1	NULL	1	NULL	1	NULL	1	NULL	1	NULL	Geranylgeranyl pyrophosphate synthase 1085799:1086671 reverse
ST89_118300	1	NULL	1	NULL	1	NULL	1	NULL	1	NULL	Exonuclease VII small subunit 1086671:1086886 reverse
ST89_118400	1	NULL	1	NULL	1	NULL	1	NULL	1	NULL	Exonuclease VII, large subunit 1086864:1088204 reverse
ST89_118700	1	NULL	1	NULL	1	NULL	1	NULL	1	NULL	Predicted EndoIII-related endonuclease 1089290:1089934 reverse
ST89_118800	1	NULL	1	NULL	1	NULL	1	NULL	1	NULL	Putative primosome component or related protein 1089934:1090632 reverse
ST89_119000	1	NULL	1	NULL	1	NULL	1	NULL	1	NULL	Adenine/guanine phosphoribosyltransferase or related PRPP-binding protein 1091819:1092337 reverse
ST89_119100	1	NULL	1	NULL	1	NULL	1	NULL	1	NULL	Single-stranded DNA-specific exonuclease 1092452:1094662 reverse
ST89_119200	1	NULL	1	NULL	1	NULL	1	NULL	1	NULL	Short-chain dehydrogenase of various substrate specificities 1094675:1095442 reverse
ST89_119300	1	NULL	1	NULL	0.774414	NULL	1	NULL	1	NULL	Metal-dependent hydrolase of the beta-lactamase superfamily III 1095442:1096371 reverse
ST89_119400	1	NULL	1	NULL	1	NULL	1	NULL	1	NULL	Galactose-1-phosphate uridyltransferase distant homolog 1096403:1097050 reverse
ST89_119500	1	NULL	1	NULL	1	NULL	1	NULL	1	NULL	GTPase 1097043:1098281 reverse
ST89_119700	1	NULL	1	NULL	1	NULL	1	NULL	1	NULL	cell division membrane protein 1099620:1101047 reverse
ST89_119800	1	NULL	1	NULL	1	NULL	1	NULL	1	NULL	Phosphoribosyl-ATP pyrophosphohydrolase 1101540:1101854 reverse
ST89_120000	1	NULL	1	NULL	1	NULL	1	NULL	1	NULL	Imidazoleglycerol-phosphate synthase 1102198:1102956 reverse
ST89_120100	1	NULL	1	NULL	1	NULL	1	NULL	1	NULL	Phosphoribosylformimino-5-aminoimidazole carboxamide ribonucleotide (ProFAR) isomerase 1102958:1103677 reverse
ST89_120200	1	NULL	1	NULL	1	NULL	1	NULL	1	NULL	Glutamine amidotransferase 1103726:1104334 reverse
ST89_120300	1	NULL	1	NULL	1	NULL	1	NULL	1	NULL	Imidazoleglycerol-phosphate dehydratase 1104331:1104915 reverse
ST89_120400	1	NULL	1	NULL	1	NULL	1	NULL	1	NULL	Histidinol dehydrogenase 1104935:1106218 reverse
ST89_120500	1	NULL	1	NULL	1	NULL	1	NULL	1	NULL	ATP phosphoribosyltransferase 1106215:1106865 reverse
ST89_120600	1	NULL	1	NULL	1	NULL	1	NULL	0.5	NULL	ATP phosphoribosyltransferase involved in histidine biosynthesis 1106858:1107838 reverse
ST89_120700	1	NULL	1	NULL	1	NULL	1	NULL	1	NULL	Histidinol-phosphate/aromatic aminotransferase and cobyric acid decarboxylase 1107835:1108887 reverse
ST89_121200	1	NULL	1	NULL	1	NULL	1	NULL	1	NULL	Histidinol phosphatase or related hydrolase of the PHP family 1112226:1112969 reverse
ST89_121400	1	NULL	1	NULL	1	NULL	1	NULL	1	NULL	Predicted sugar phosphatase of the HAD superfamily 1113603:1114376 reverse
ST89_121600	1	NULL	1	NULL	1	NULL	1	NULL	1	NULL	Coproporphyrinogen III oxidase or related Fe-S oxidoreductase 1115122:1116258 reverse
ST89_122200	0.00379371	DOWN	0.188216	NULL	0.188216	NULL	0.114254	NULL	0.235098	NULL	dTDP-D-glucose 4,6-dehydratase 1118391:1119437 reverse
ST89_122300	1	NULL	1	NULL	1	NULL	0.904975	NULL	1	NULL	dTDP-4-dehydrorhamnose 3,5-epimerase or related enzyme 1119866:1120459 reverse
ST89_122400	1	NULL	1	NULL	1	NULL	1	NULL	1	NULL	dTDP-glucose pyrophosphorylase 1120459:1121328 reverse
ST89_122500	1	NULL	1	NULL	1	NULL	1	NULL	1	NULL	Glycine/D-amino acid oxidase (deaminating) 1121560:1122651 reverse
ST89_122700	1	NULL	1	NULL	1	NULL	1	NULL	1	NULL	Uncharacterized conserved protein 1123558:1124346 reverse
ST89_122800	1	NULL	1	NULL	1	NULL	1	NULL	1	NULL	Predicted SAM-dependent methyltransferase 1124336:1125022 reverse
ST89_123000	0.913202	NULL	1	NULL	1	NULL	1	NULL	1	NULL	Phosphomannomutase 1125563:1126915 reverse
ST89_123100	1	NULL	1	NULL	0.25	NULL	0.25	NULL	0.25	NULL	Uncharacterized protein conserved in bacteria 1127138:1128103 reverse
ST89_123200	1	NULL	1	NULL	1	NULL	1	NULL	1	NULL	Uncharacterized conserved protein 1128100:1128807 reverse
ST89_123300	0.03125	DOWN	1	NULL	1	NULL	1	NULL	1	NULL	UDP-N-acetylmuramyl tripeptide synthase 1129071:1130396 forward
ST89_123400	0.753906	NULL	0.753906	NULL	0.753906	NULL	1	NULL	1	NULL	Predicted glutamine amidotransferase 1130396:1131184 forward
ST89_123500	1	NULL	1	NULL	1	NULL	1	NULL	1	NULL	Lysyl-tRNA synthetase (class II) 1131235:1133790 reverse
ST89_123700	0.790527	NULL	0.387695	NULL	0.226562	NULL	0.581055	NULL	0.226562	NULL	ATPase component of ABC transporter with duplicated ATPase domains 1135032:1136951 reverse
ST89_123800	1	NULL	1	NULL	1	NULL	0.607239	NULL	1	NULL	Uridine kinase 1136988:1137623 reverse
ST89_123900	1	NULL	1	NULL	1	NULL	0.814529	NULL	1	NULL	Superfamily II DNA and RNA helicase 1137722:1138804 forward
ST89_124100	1	NULL	1	NULL	1	NULL	1	NULL	0.380364	NULL	NAD-dependent aldehyde dehydrogenase 1139093:1140526 reverse
ST89_124200	1	NULL	1	NULL	1	NULL	0.675277	NULL	0.176408	NULL	Phosphoenolpyruvate-protein kinase (PTS system EI component in bacteria) 1140744:1142477 reverse
ST89_124300	1	NULL	1	NULL	1	NULL	1	NULL	1	NULL	Phosphotransferase system, HPr-related protein 1142482:1142745 reverse
ST89_124400	0.5	NULL	1	NULL	0.015625	UP	0.125	NULL	1	NULL	Isocitrate dehydrogenase 1143007:1144182 reverse
ST89_124500	1	NULL	1	NULL	1	NULL	0.5	NULL	1	NULL	Citrate synthase 1144197:1145321 reverse
ST89_124600	1	NULL	1	NULL	1	NULL	1	NULL	1	NULL	Aconitase A 1145323:1147986 reverse
ST89_124700	1	NULL	1	NULL	1	NULL	0.38331	NULL	0.523467	NULL	Glutaredoxin or related protein 1148318:1148542 forward
ST89_124800	1	NULL	0.561381	NULL	0.430689	NULL	1	NULL	1	NULL	Ribonucleotide reductase, alpha subunit 1148629:1150788 forward
ST89_124900	1	NULL	1	NULL	1	NULL	1	NULL	1	NULL	Ribonucleotide reductase, beta subunit 1150948:1151910 forward
ST89_125600	1	NULL	1	NULL	0.677639	NULL	1	NULL	1	NULL	DNA gyrase, A subunit 1156022:1158457 reverse
ST89_125700	1	NULL	1	NULL	1	NULL	1	NULL	1	NULL	L-lactate dehydrogenase 1158676:1159662 forward
ST89_125800	0.0327896	DOWN	1	NULL	1	NULL	1	NULL	1	NULL	Uncharacterized NAD(FAD)-dependent dehydrogenase 1159755:1161128 reverse
ST89_125900	1	NULL	1	NULL	1	NULL	1	NULL	0.753906	NULL	ATPase component of ABC transporter with duplicated ATPase domains 1161444:1162982 reverse
ST89_126300	1	NULL	1	NULL	1	NULL	1	NULL	1	NULL	Predicted protein 1165147:1165677 reverse
ST89_126501	1	NULL	1	NULL	1	NULL	1	NULL	1	NULL	Conserved hypothetical protein stu1289; anaerobic ribonucleoside-triphosphate reductase 1167144:1167482 reverse
ST89_126700	1	NULL	1	NULL	1	NULL	1	NULL	1	NULL	Phenylalanyl-tRNA synthetase beta chain 1168214:1170664 reverse
ST89_126900	1	NULL	1	NULL	1	NULL	1	NULL	1	NULL	Acetyltransferase, GNAT family 1170923:1171441 reverse
ST89_127000	0.608921	NULL	0.177001	NULL	0.228806	NULL	0.289244	NULL	0.289244	NULL	Phenylalanyl-tRNA synthetase alpha subunit 1171458:1172501 reverse
ST89_127100	1	NULL	1	NULL	1	NULL	1	NULL	1	NULL	Chromosome segregation ATPase 1173122:1176655 reverse
ST89_127200	1	NULL	1	NULL	1	NULL	1	NULL	1	NULL	dsRNA-specific ribonuclease 1176658:1177347 reverse
ST89_127300	1	NULL	1	NULL	1	NULL	0.405032	NULL	1	NULL	Dihydrodipicolinate synthase/N-acetylneuraminate lyase 1177504:1178439 reverse
ST89_127400	1	NULL	0.590053	NULL	0.791366	NULL	1	NULL	1	NULL	Aspartate-semialdehyde dehydrogenase 1178777:1179853 reverse
ST89_127650	1	NULL	1	NULL	1	NULL	1	NULL	1	NULL	Phosphinothricin acetyltransferase, putative 1180214:1180747 reverse
ST89_127900	1	NULL	1	NULL	1	NULL	1	NULL	1	NULL	Phosphatidylserine/phosphatidylglycerophosphate/ cardiolipin synthase or related enzyme 1181778:1183127 reverse
ST89_128000	1	NULL	1	NULL	1	NULL	1	NULL	1	NULL	Nuclease subunit of the excinuclease complex 1183417:1185204 reverse
ST89_128100	1	NULL	1	NULL	1	NULL	1	NULL	1	NULL	Predicted hydrolase (HAD superfamily) 1185264:1185959 reverse
ST89_128200	1	NULL	1	NULL	1	NULL	1	NULL	1	NULL	L-serine deaminase 1186237:1186908 forward
ST89_129000	1	NULL	1	NULL	1	NULL	1	NULL	1	NULL	DNA-binding response regulator (Rec-wHTH domains) 1192188:1192790 reverse
ST89_129700	1	NULL	1	NULL	1	NULL	1	NULL	1	NULL	oligoendopeptidase F 1197848:1200181 reverse
ST89_129900	1	NULL	1	NULL	1	NULL	1	NULL	1	NULL	Transcriptional regulator, xre family 1200555:1201430 reverse
ST89_130500	1	NULL	1	NULL	1	NULL	1	NULL	1	NULL	Uncharacterized conserved protein 1204208:1204873 reverse
ST89_131400	1	NULL	0.125	NULL	0.015625	UP	0.0625	NULL	0.03125	UP	Conserved domain frequently associated with peptide methionine sulfoxide reductase 1214154:1215104 reverse
ST89_131700	1	NULL	0.77545	NULL	1	NULL	1	NULL	1	NULL	Uncharacterized protein conserved in bacteria 1217627:1217821 forward
ST89_131900	1	NULL	1	NULL	0.753906	NULL	1	NULL	1	NULL	Predicted oxidoreductase related to nitroreductase 1220503:1221105 reverse
ST89_132100	1	NULL	1	NULL	1	NULL	0.5	NULL	1	NULL	Predicted transcriptional regulator 1222238:1222687 reverse
ST89_132400	1	NULL	1	NULL	1	NULL	1	NULL	1	NULL	Transcriptional regulator 1225200:1225832 reverse
ST89_132600	0.122078	NULL	1	NULL	0.864166	NULL	1	NULL	1	NULL	Aldo/keto reductase, related to diketogulonate reductase 1226677:1227519 reverse
ST89_132701	0.442068	NULL	1	NULL	0.755229	NULL	1	NULL	1	NULL	UDP-glucose 4-epimerase (GalE) 1227652:1228563 reverse
ST89_133200	1	NULL	1	NULL	1	NULL	1	NULL	1	NULL	Uncharacterized protein conserved in bacteria 1228989:1230473 forward
ST89_134300	1	NULL	1	NULL	1	NULL	1	NULL	1	NULL	Uncharacterized conserved protein 1236556:1236804 forward
ST89_134600	1	NULL	1	NULL	1	NULL	1	NULL	1	NULL	Glycosyltransferase involved in cell wall biogenesis 1238891:1240984 reverse
ST89_136400	1	NULL	1	NULL	1	NULL	1	NULL	1	NULL	ATPase involved in DNA repair 1253400:1256579 reverse
ST89_136600	0.010078	DOWN	0.011738	UP	9.36015e-12	UP	0.00259113	UP	0.0231632	UP	Beta-galactosidase 1258639:1261719 reverse
ST89_136700	1	NULL	1	NULL	0.392988	NULL	1	NULL	1	NULL	Na+/xyloside symporter or related transporter 1261723:1263627 reverse
ST89_136800	1	NULL	1	NULL	1	NULL	1	NULL	1	NULL	aldose 1-epimerase 1263730:1264776 reverse
ST89_136900	0.551484	NULL	1	NULL	0.511842	NULL	1	NULL	1	NULL	UDP-glucose 4-epimerase 1264846:1265847 reverse
ST89_137000	0.479888	NULL	1	NULL	0.749329	NULL	0.598412	NULL	1	NULL	Galactose-1-phosphate uridyltransferase 1265877:1267385 reverse
ST89_137100	1	NULL	1	NULL	0.627103	NULL	0.627103	NULL	1	NULL	Galactokinase 1267378:1268544 reverse
ST89_137200	1	NULL	1	NULL	1	NULL	0.5	NULL	1	NULL	transcription regulator of beta-galactosidase gene 1268686:1269681 forward
ST89_137900	1	NULL	0.5	NULL	1	NULL	1	NULL	1	NULL	Glutathione biosynthesis bifunctional protein 1274684:1276948 forward
ST89_138100	1	NULL	1	NULL	1	NULL	1	NULL	1	NULL	DNA segregation ATPase FtsK/SpoIIIE or related protein 1279790:1282204 reverse
ST89_138200	1	NULL	1	NULL	0.25	NULL	0.5	NULL	0.25	NULL	Thioredoxin reductase 1282357:1283355 reverse
ST89_138300	0.6875	NULL	1	NULL	1	NULL	1	NULL	1	NULL	tRNA-(guanine-N1)-methyltransferase 1283357:1284076 reverse
ST89_138400	1	NULL	1	NULL	1	NULL	1	NULL	1	NULL	RimM protein, required for 16S rRNA processing 1284066:1284584 reverse
ST89_138700	1	NULL	1	NULL	1	NULL	1	NULL	1	NULL	DNA-binding response regulator (Rec-wHTH domains) 1285256:1285900 reverse
ST89_138900	1	NULL	1	NULL	1	NULL	1	NULL	1	NULL	Uncharacterized conserved protein 1285890:1286900 reverse
ST89_139200	1	NULL	1	NULL	1	NULL	1	NULL	1	NULL	serine/threonine protein kinase, fused to several beta-lactam (PASTA) domains 1288655:1290526 reverse
ST89_139300	1	NULL	1	NULL	1	NULL	1	NULL	1	NULL	Serine/threonine protein phosphatase 1290526:1291263 reverse
ST89_139400	1	NULL	1	NULL	1	NULL	1	NULL	1	NULL	tRNA and rRNA cytosine-C5-methylase 1291307:1292635 reverse
ST89_139500	1	NULL	1	NULL	0.629059	NULL	1	NULL	1	NULL	Methionyl-tRNA formyltransferase 1292619:1293554 reverse
ST89_139600	1	NULL	1	NULL	1	NULL	1	NULL	1	NULL	Primosomal protein N' (replication factor Y) - superfamily II helicase 1293572:1295968 reverse
ST89_139700	1	NULL	1	NULL	1	NULL	1	NULL	1	NULL	DNA-directed RNA polymerase, subunit K/omega 1296110:1296424 reverse
ST89_139800	1	NULL	0.49956	NULL	0.871415	NULL	1	NULL	1	NULL	Guanylate kinase 1296446:1297075 reverse
ST89_139900	1	NULL	1	NULL	0.479888	NULL	1	NULL	1	NULL	Signal recognition particle GTPase 1297301:1298692 reverse
ST89_140000	1	NULL	1	NULL	1	NULL	1	NULL	1	NULL	Predicted hydrolase of the HAD superfamily 1298706:1299521 reverse
ST89_140100	1	NULL	1	NULL	1	NULL	1	NULL	1	NULL	Predicted hydrolase of the HAD superfamily 1299514:1300308 reverse
ST89_140200	1	NULL	1	NULL	1	NULL	1	NULL	1	NULL	Predicted transcriptional regulator 1300493:1300870 forward
ST89_140300	1	NULL	1	NULL	0.571588	NULL	0.701108	NULL	1	NULL	ABC-type multidrug transport system, ATPase component 1300875:1301573 forward
ST89_140500	1	NULL	0.753906	NULL	0.753906	NULL	1	NULL	1	NULL	ABC-type oligopeptide transport system, ATPase component 1302420:1303349 reverse
ST89_140600	1	NULL	0.790527	NULL	1	NULL	1	NULL	1	NULL	ABC-type dipeptide/oligopeptide/nickel transport system, ATPase component 1303342:1304427 reverse
ST89_140800	1	NULL	1	NULL	1	NULL	1	NULL	1	NULL	ABC-type dipeptide/oligopeptide/nickel transport system, permease component 1305363:1306856 reverse
ST89_140900	1	NULL	1	NULL	1	NULL	1	NULL	0.828423	NULL	ABC-type oligopeptide transport system, periplasmic component 1306918:1308885 reverse
ST89_141000	1	NULL	1	NULL	1	NULL	1	NULL	1	NULL	Transposase 1309241:1310425 forward
ST89_141100	0.367419	NULL	1	NULL	0.443512	NULL	1	NULL	1	NULL	ABC-type oligopeptide transport system, periplasmic component 1310463:1312436 reverse
ST89_141401	1	NULL	1	NULL	1	NULL	1	NULL	1	NULL	Oligopeptide ABC uptake transporter ATP-binding protein 1314101:1314271 reverse
ST89_141450	1	NULL	1	NULL	1	NULL	1	NULL	1	NULL	Oligopeptide ABC transporter ATP-binding protein 1314296:1314589 reverse
ST89_142000	0.845019	NULL	0.887725	NULL	1	NULL	1	NULL	1	NULL	Phosphotransacetylase 1317896:1318879 reverse
ST89_142100	1	NULL	1	NULL	1	NULL	1	NULL	1	NULL	Pseudouridylate synthase, 23S RNA-specific 1318893:1319789 reverse
ST89_142200	1	NULL	1	NULL	1	NULL	0.507812	NULL	1	NULL	NAD kinase 1319786:1320592 reverse
ST89_142300	0.5	NULL	1	NULL	1	NULL	1	NULL	1	NULL	Uncharacterized protein, containing RelA_SpoT domain 1320594:1321268 reverse
ST89_142400	1	NULL	1	NULL	1	NULL	1	NULL	1	NULL	Uncharacterized protein conserved in bacteria 1321364:1321939 forward
ST89_142500	1	NULL	1	NULL	0.843898	NULL	0.921949	NULL	0.546713	NULL	Phosphoribosylpyrophosphate synthetase 1322302:1323273 forward
ST89_142600	1	NULL	1	NULL	1	NULL	1	NULL	1	NULL	Cysteine sulfinate desulfinase/cysteine desulfurase or related enzyme 1323277:1324389 forward
ST89_142700	0.677639	NULL	0.677639	NULL	0.677639	NULL	0.677639	NULL	0.263176	NULL	Uncharacterized conserved protein 1324391:1324738 forward
ST89_142900	1	NULL	1	NULL	1	NULL	1	NULL	1	NULL	Predicted glutamine amidotransferase 1325534:1326229 forward
ST89_143101	1	NULL	1	NULL	0.823803	NULL	1	NULL	1	NULL	Polysaccharide biosynthesis protein 1327017:1328801 reverse
ST89_143201	1	NULL	1	NULL	1	NULL	1	NULL	1	NULL	Polysaccharide biosynthesis protein/putative glycosyltransferase 1328798:1329865 reverse
ST89_143400	1	NULL	0.647606	NULL	0.647606	NULL	1	NULL	1	NULL	ABC-type polysaccharide/polyol phosphate transport system, ATPase component 1329885:1331090 reverse
ST89_143500	1	NULL	1	NULL	1	NULL	1	NULL	1	NULL	ABC-type polysaccharide/polyol phosphate export system, permease component 1331090:1331899 reverse
ST89_143600	1	NULL	1	NULL	1	NULL	1	NULL	1	NULL	Glycosyltransferase involved in cell wall biogenesis (rgpB) 1331883:1332839 reverse
ST89_143700	1	NULL	1	NULL	1	NULL	1	NULL	1	NULL	Glycosyltransferase (rgpA) 1332836:1333984 reverse
ST89_143801	1	NULL	1	NULL	1	NULL	1	NULL	1	NULL	Hypothetical protein 1334091:1335632 reverse
ST89_143901	1	NULL	1	NULL	0.0625	NULL	0.5	NULL	1	NULL	Polysaccharide biosynthesis protein, putative rhamnosyltransferase 1335639:1336649 reverse
ST89_144201	1	NULL	1	NULL	1	NULL	1	NULL	1	NULL	Glycosyltransferase 1338254:1338943 reverse
ST89_144400	1	NULL	1	NULL	1	NULL	1	NULL	1	NULL	dTDP-4-dehydrorhamnose reductase (rmlD) 1339026:1339877 reverse
ST89_144700	1	NULL	1	NULL	1	NULL	1	NULL	1	NULL	Predicted metal-sulfur cluster biosynthetic enzyme 1342337:1342702 reverse
ST89_144800	0.100173	NULL	1	NULL	1	NULL	1	NULL	1	NULL	DNA-directed RNA polymerase, sigma subunit (sigma70/sigma32); rpoD 1342726:1343835 reverse
ST89_144900	1	NULL	1	NULL	1	NULL	1	NULL	1	NULL	DNA primase (bacterial type) 1343839:1345650 reverse
ST89_145100	1	NULL	1	NULL	1	NULL	1	NULL	1	NULL	Ribosomal protein S21 1346033:1346209 reverse
ST89_145200	0.779768	NULL	1	NULL	0.671811	NULL	0.232693	NULL	0.779768	NULL	ABC-type amino acid transport/signal transduction system, periplasmic component/domain 1346403:1347197 reverse
ST89_145600	1	NULL	1	NULL	1	NULL	1	NULL	0.5	NULL	NUDIX family hydrolase 1350554:1351018 reverse
ST89_145700	1	NULL	1	NULL	0.125	NULL	0.25	NULL	0.5	NULL	Helicase subunit of the DNA excision repair complex 1351063:1353069 reverse
ST89_146100	0.826405	NULL	1	NULL	1	NULL	0.301872	NULL	1	NULL	ABC-type amino acid transport system, periplasmic and permease components 1354876:1357086 forward
ST89_146200	1	NULL	1	NULL	1	NULL	1	NULL	1	NULL	ABC-type polar amino acid transport system, ATPase component 1357086:1357826 forward
ST89_146300	1	NULL	1	NULL	1	NULL	1	NULL	1	NULL	Uncharacterized conserved protein 1357898:1358095 reverse
ST89_146400	1	NULL	1	NULL	1	NULL	0.742829	NULL	1	NULL	Predicted GTPase 1358262:1359575 reverse
ST89_146600	1	NULL	1	NULL	1	NULL	1	NULL	1	NULL	16S rRNA uridine-516 pseudouridylate synthase or related pseudouridylate synthase 1359879:1360610 reverse
ST89_147700	1	NULL	1	NULL	1	NULL	1	NULL	1	NULL	CRISPR-system related protein, contains RuvC-like nuclease domain and HNH-like nuclease domain 1367195:1371361 reverse
ST89_147800	1	NULL	0.125	NULL	1	NULL	1	NULL	1	NULL	Phosphoserine phosphatase 1371694:1372341 reverse
ST89_147900	1	NULL	0.727547	NULL	1	NULL	1	NULL	0.428207	NULL	Negative regulator of septation ring formation 1372453:1374048 reverse
ST89_148000	1	NULL	0.831812	NULL	1	NULL	0.855536	NULL	1	NULL	Type IIA topoisomerase (DNA gyrase/topo II, topoisomerase IV), B subunit 1374274:1376226 reverse
ST89_148100	1	NULL	1	NULL	1	NULL	1	NULL	1	NULL	P-Ser-HPr phosphatase 1376227:1376832 reverse
ST89_148500	1	NULL	1	NULL	1	NULL	1	NULL	1	NULL	Arsenate reductase or related protein, glutaredoxin family 1378215:1378568 reverse
ST89_148700	1	NULL	1	NULL	1	NULL	1	NULL	1	NULL	Phosphoglycerate dehydrogenase 1379154:1380332 reverse
ST89_148900	1	NULL	0.845019	NULL	1	NULL	1	NULL	1	NULL	Phosphoserine aminotransferase 1380920:1382014 reverse
ST89_149100	0.18181	NULL	1	NULL	1	NULL	1	NULL	1	NULL	Lactoylglutathione lyase or related lyase 1383117:1383512 forward
ST89_149300	1	NULL	1	NULL	1	NULL	1	NULL	1	NULL	Spermidine/putrescine-binding periplasmic protein 1384649:1385716 reverse
ST89_149600	1	NULL	1	NULL	1	NULL	0.726562	NULL	1	NULL	ABC-type spermidine/putrescine transport system, ATPase component 1387263:1388417 reverse
ST89_149700	1	NULL	1	NULL	1	NULL	1	NULL	1	NULL	UDP-N-acetylmuramate dehydrogenase 1388462:1389391 reverse
ST89_149800	1	NULL	1	NULL	1	NULL	1	NULL	1	NULL	7, 8-dihydro-6-hydroxymethylpterin-pyrophosphokinase 1389553:1390044 reverse
ST89_149900	1	NULL	1	NULL	1	NULL	1	NULL	1	NULL	Dihydroneopterin aldolase 1390041:1390400 reverse
ST89_150000	0.167068	NULL	1	NULL	1	NULL	1	NULL	1	NULL	neopullulanase 1390621:1392072 forward
ST89_150101	0.511376	NULL	1	NULL	1	NULL	0.77545	NULL	1	NULL	Dihydropteroate synthase 1392104:1392904 reverse
ST89_150201	1	NULL	1	NULL	1	NULL	1	NULL	1	NULL	GTP cyclohydrolase I 1392953:1393516 reverse
ST89_150300	1	NULL	1	NULL	1	NULL	1	NULL	1	NULL	Amino acid transporter 1393662:1395506 reverse
ST89_150400	1	NULL	1	NULL	1	NULL	1	NULL	1	NULL	Folylpolyglutamate synthase 1395570:1396832 reverse
ST89_150500	1	NULL	1	NULL	1	NULL	1	NULL	1	NULL	Predicted RNA-binding protein (contains KH domain) 1396987:1397235 reverse
ST89_150600	1	NULL	1	NULL	1	NULL	1	NULL	1	NULL	Ribosomal protein S16 1397247:1397519 reverse
ST89_150800	1	NULL	1	NULL	1	NULL	1	NULL	1	NULL	Exonuclease III 1399988:1400815 forward
ST89_151200	1	NULL	1	NULL	0.790527	NULL	1	NULL	0.332306	NULL	Sphingosine kinase and enzyme related to eukaryotic diacylglycerol kinase 1402318:1403331 reverse
ST89_151300	1	NULL	0.677639	NULL	1	NULL	1	NULL	1	NULL	NAD-dependent DNA ligase 1403341:1405287 reverse
ST89_151600	0.7201	NULL	1	NULL	0.584665	NULL	1	NULL	1	NULL	methionine aminopeptidase 1406918:1407778 reverse
ST89_151700	1	NULL	1	NULL	1	NULL	1	NULL	1	NULL	Predicted transcriptional regulator containing CBS domains 1407822:1409102 reverse
ST89_151900	1	NULL	1	NULL	1	NULL	1	NULL	1	NULL	UDP-N-acetylglucosamine enolpyruvyl transferase 1409706:1410968 reverse
ST89_152200	0.289062	NULL	0.507812	NULL	1	NULL	1	NULL	1	NULL	1-acyl-sn-glycerol-3-phosphate acyltransferase 1414087:1414842 reverse
ST89_152400	1	NULL	1	NULL	1	NULL	1	NULL	1	NULL	Predicted O-methyltransferase 1415958:1416722 forward
ST89_152600	1	NULL	0.152121	NULL	0.12651	NULL	0.865374	NULL	0.798545	NULL	Superfamily II DNA and RNA helicase 1417551:1419134 reverse
ST89_152700	1	NULL	1	NULL	1	NULL	1	NULL	1	NULL	Mg2+ and Co2+ transporter 1419325:1420233 reverse
ST89_152800	0.753906	NULL	1	NULL	1	NULL	1	NULL	1	NULL	Uncharacterized conserved protein 1420247:1420627 reverse
ST89_153200	1	NULL	0.47313	NULL	1	NULL	0.728332	NULL	0.728332	NULL	Peptide chain release factor RF-3 1424482:1426026 reverse
ST89_153400	1	NULL	1	NULL	1	NULL	1	NULL	1	NULL	UDP-N-acetylmuramyl pentapeptide synthase 1427130:1428503 reverse
ST89_153900	1	NULL	0.6875	NULL	1	NULL	1	NULL	1	NULL	ABC-type amino acid transport/signal transduction system, periplasmic component/domain 1430085:1430939 reverse
ST89_154400	1	NULL	1	NULL	1	NULL	1	NULL	1	NULL	D-alanine-D-alanine ligase or related ATP-grasp enzyme 1433501:1434547 reverse
ST89_154700	1	NULL	1	NULL	1	NULL	1	NULL	1	NULL	Predicted transcriptional regulator 1437217:1437648 reverse
ST89_154800	1	NULL	1	NULL	1	NULL	1	NULL	1	NULL	Tryptophan synthase alpha chain 1437793:1438575 reverse
ST89_154900	1	NULL	1	NULL	1	NULL	1	NULL	1	NULL	Tryptophan synthase beta chain 1438579:1439787 reverse
ST89_155000	1	NULL	1	NULL	1	NULL	1	NULL	1	NULL	Phosphoribosylanthranilate isomerase 1439784:1440365 reverse
ST89_155100	1	NULL	1	NULL	1	NULL	1	NULL	1	NULL	Indole-3-glycerol phosphate synthase 1440352:1441119 reverse
ST89_155200	1	NULL	1	NULL	1	NULL	0.480682	NULL	1	NULL	Anthranilate phosphoribosyltransferase 1441116:1442120 reverse
ST89_155300	1	NULL	1	NULL	1	NULL	1	NULL	1	NULL	Anthranilate/para-aminobenzoate synthase component II 1442211:1442777 reverse
ST89_155400	1	NULL	0.814529	NULL	1	NULL	0.454498	NULL	0.454498	NULL	Anthranilate/para-aminobenzoate synthase component I 1442774:1444129 reverse
ST89_155500	1	NULL	1	NULL	1	NULL	1	NULL	1	NULL	Chorismate mutase 1444206:1444487 reverse
ST89_155700	1	NULL	1	NULL	1	NULL	1	NULL	1	NULL	Uncharacterized conserved protein 1445082:1445432 reverse
ST89_155800	1	NULL	1	NULL	1	NULL	1	NULL	1	NULL	Cation transport ATPase 1445514:1447874 reverse
ST89_156000	1	NULL	1	NULL	1	NULL	1	NULL	1	NULL	Uncharacterized protein conserved in bacteria 1448839:1449138 forward
ST89_156301	1	NULL	1	NULL	1	NULL	1	NULL	1	NULL	DNA polymerase III epsilon subunit 1450595:1451185 reverse
ST89_156400	1	NULL	1	NULL	1	NULL	1	NULL	1	NULL	Uncharacterized conserved protein 1451235:1451771 reverse
ST89_156500	0.5	NULL	1	NULL	1	NULL	1	NULL	1	NULL	Predicted metal-sulfur cluster biosynthetic enzyme 1452283:1452642 forward
ST89_156600	1	NULL	1	NULL	0.755229	NULL	0.874629	NULL	0.542384	NULL	Dihydroxyacid dehydratase/phosphogluconate dehydratase 1452790:1454493 reverse
ST89_156700	1	NULL	1	NULL	1	NULL	1	NULL	1	NULL	Predicted flavoprotein 1454621:1455802 forward
ST89_156900	1	NULL	1	NULL	1	NULL	1	NULL	1	NULL	Predicted S-adenosylmethionine-dependent methyltransferase 1456038:1456679 reverse
ST89_157000	1	NULL	1	NULL	1	NULL	1	NULL	1	NULL	Predicted choline kinase involved in LPS biosynthesis 1456689:1457480 reverse
ST89_157200	1	NULL	1	NULL	1	NULL	0.5	NULL	1	NULL	ABC-type multidrug transport system, ATPase component 1458572:1459303 reverse
ST89_157300	0.617719	NULL	1	NULL	0.871415	NULL	1	NULL	1	NULL	Diadenosine tetraphosphate (Ap4A) hydrolase and other HIT family hydrolase 1459368:1459787 forward
ST89_157400	1	NULL	1	NULL	1	NULL	1	NULL	1	NULL	Uncharacterized conserved protein 1459784:1460092 forward
ST89_157500	1	NULL	1	NULL	0.5	NULL	0.5	NULL	0.5	NULL	Uncharacterized conserved protein 1460134:1460814 reverse
ST89_157800	0.589426	NULL	6.24391e-18	UP	2.26306e-28	UP	1.52352e-25	UP	3.44052e-37	UP	ATP-binding subunit of Clp protease and DnaK/DnaJ chaperones 1462081:1464180 reverse
ST89_158000	1	NULL	1	NULL	1	NULL	1	NULL	1	NULL	SAM-dependent methyltransferase 1465994:1466803 reverse
ST89_158100	1	NULL	1	NULL	1	NULL	1	NULL	1	NULL	Uncharacterized homolog of plant Iojap protein 1467059:1467412 reverse
ST89_158200	1	NULL	1	NULL	1	NULL	0.753906	NULL	1	NULL	Predicted HD superfamily hydrolase involved in NAD metabolism 1467436:1468026 reverse
ST89_158300	1	NULL	1	NULL	0.814529	NULL	1	NULL	0.629059	NULL	Nicotinic acid mononucleotide adenylyltransferase 1468023:1468655 reverse
ST89_158400	1	NULL	1	NULL	1	NULL	1	NULL	1	NULL	Predicted RNA-binding protein containing KH domain, possibly ribosomal protein 1468759:1469076 reverse
ST89_158500	0.629059	NULL	1	NULL	1	NULL	1	NULL	1	NULL	Predicted GTPase 1469315:1470433 reverse
ST89_158600	1	NULL	1	NULL	1	NULL	1	NULL	1	NULL	Predicted hydrolase of the HAD superfamily 1470433:1470960 reverse
ST89_159000	0.289096	NULL	0.401813	NULL	1	NULL	1	NULL	0.606296	NULL	Asp-tRNA-Asn/Glu-tRNA-Gln amidotransferase B subunit 1472569:1474011 reverse
ST89_159100	1	NULL	1	NULL	1	NULL	1	NULL	1	NULL	Asp-tRNA-Asn/Glu-tRNA-Gln amidotransferase A subunit 1474011:1475477 reverse
ST89_159200	1	NULL	1	NULL	1	NULL	1	NULL	1	NULL	Asp-tRNA-Asn/Glu-tRNA-Gln amidotransferase C subunit 1475477:1475779 reverse
ST89_159700	1	NULL	1	NULL	1	NULL	1	NULL	1	NULL	ABC-type metal ion transport system, periplasmic component/surface antigen 1478826:1479674 reverse
ST89_159800	1	NULL	1	NULL	1	NULL	1	NULL	1	NULL	Amidase related to nicotinamidase 1479798:1480349 reverse
ST89_159900	1	NULL	1	NULL	1	NULL	0.855536	NULL	1	NULL	Pleiotropic transcriptional repressor 1480412:1481197 reverse
ST89_160000	1	NULL	1	NULL	0.349682	NULL	1	NULL	1	NULL	Aspartate/tyrosine/aromatic aminotransferase 1481457:1482671 reverse
ST89_160100	1	NULL	1	NULL	0.353328	NULL	0.465707	NULL	0.000983028	UP	Universal stress protein UspA or related nucleotide-binding protein 1483026:1483478 forward
ST89_160500	1	NULL	1	NULL	1	NULL	0.453125	NULL	1	NULL	Pyruvate-formate lyase-activating enzyme 1485121:1485921 reverse
ST89_160600	1	NULL	1	NULL	1	NULL	1	NULL	1	NULL	Hemolysins or related protein containing CBS domains 1486917:1488248 reverse
ST89_160700	1	NULL	1	NULL	1	NULL	0.5	NULL	1	NULL	ABC-type molybdenum transport system, ATPase component/photorepair protein PhrA 1488362:1489144 forward
ST89_160800	1	NULL	1	NULL	1	NULL	1	NULL	1	NULL	NhaP-type Na+/H+ and K+/H+ antiporter 1489766:1491832 reverse
ST89_160900	0.5	NULL	0.5	NULL	1	NULL	0.5	NULL	1	NULL	Uncharacterized conserved protein 1491841:1492083 reverse
ST89_161000	0.5	NULL	0.5	NULL	0.5	NULL	1	NULL	1	NULL	SAM-dependent methyltransferase 1492080:1492628 reverse
ST89_161100	1	NULL	1	NULL	1	NULL	1	NULL	1	NULL	Radical SAM superfamily enzyme 1492625:1493569 reverse
ST89_161200	0.454498	NULL	0.179565	NULL	0.629059	NULL	1	NULL	0.301758	NULL	Predicted secreted protein containing a PDZ domain and Lon-protease C-terminal proteolytic domain 1493654:1494730 reverse
ST89_161300	1	NULL	1	NULL	1	NULL	1	NULL	1	NULL	Phosphopantetheine adenylyltransferase 1494708:1495205 reverse
ST89_161400	1	NULL	1	NULL	0.6875	NULL	1	NULL	1	NULL	N6-adenine-specific methylase 1495239:1495778 reverse
ST89_161500	1	NULL	1	NULL	1	NULL	1	NULL	1	NULL	Thioredoxin reductase 1495929:1496849 reverse
ST89_161700	1	NULL	0.42395	NULL	0.607239	NULL	0.803619	NULL	1	NULL	ABC-type polar amino acid transport system, ATPase component 1497354:1498097 reverse
ST89_161800	1	NULL	1	NULL	1	NULL	1	NULL	1	NULL	ABC-type amino acid transport system, permease component 1498097:1499020 reverse
ST89_161900	1	NULL	1	NULL	1	NULL	1	NULL	1	NULL	ABC-type amino acid transport/signal transduction system, periplasmic component/domain 1499231:1500061 reverse
ST89_162000	1	NULL	1	NULL	1	NULL	1	NULL	0.5	NULL	Predicted protein 1500521:1500754 reverse
ST89_162200	1	NULL	0.0292456	UP	6.98147e-12	UP	0.00011922	UP	5.28501e-05	UP	Pyruvate-formate lyase 1502434:1504743 forward
ST89_162800	1	NULL	1	NULL	1	NULL	1	NULL	1	NULL	ABC-type uncharacterized transport system, ATPase component 1508681:1509331 reverse
ST89_162900	1	NULL	1	NULL	1	NULL	1	NULL	1	NULL	Beta-lactamase class C and other penicillin binding protein 1509534:1510490 reverse
ST89_163000	1	NULL	1	NULL	1	NULL	1	NULL	1	NULL	Uncharacterized conserved protein 1510490:1511245 reverse
ST89_163200	1	NULL	1	NULL	1	NULL	1	NULL	1	NULL	Glycerol uptake facilitator or related permease (Major Intrinsic Protein Family) 1511976:1512839 reverse
ST89_163300	1	NULL	1	NULL	0.488456	NULL	0.28061	NULL	0.671811	NULL	X-prolyl dipeptidyl aminopeptidase 1512960:1515227 forward
ST89_163925	1	NULL	1	NULL	1	NULL	1	NULL	1	NULL	Transposase ISSth1 (orf1), IS3 family 1517978:1518664 forward
ST89_165600	1	NULL	1	NULL	1	NULL	1	NULL	1	NULL	ABC-type multidrug transport system, ATPase and permease component 1529660:1531405 reverse
ST89_165700	1	NULL	1	NULL	1	NULL	1	NULL	1	NULL	ABC-type multidrug transport system, ATPase and permease component 1531398:1533155 reverse
ST89_166000	1	NULL	0.5	NULL	0.25	NULL	1	NULL	1	NULL	Predicted Fe-S-cluster redox enzyme 1534283:1535452 reverse
ST89_166100	1	NULL	1	NULL	1	NULL	1	NULL	1	NULL	Uncharacterized protein conserved in bacteria 1535456:1536178 reverse
ST89_166200	1	NULL	1	NULL	1	NULL	1	NULL	1	NULL	5'-nucleotidase/2',3'-cyclic phosphodiesterase or related esterase 1536233:1537633 reverse
ST89_166400	1	NULL	0.845019	NULL	1	NULL	1	NULL	1	NULL	Superfamily II DNA and RNA helicase 1538436:1539779 reverse
ST89_166600	1	NULL	1	NULL	1	NULL	1	NULL	1	NULL	Cell division protein FtsI/penicillin-binding protein 2 1540878:1543145 reverse
ST89_166700	1	NULL	1	NULL	1	NULL	1	NULL	1	NULL	Protein required for the initiation of cell division 1543149:1543469 reverse
ST89_166800	1	NULL	1	NULL	1	NULL	1	NULL	1	NULL	Predicted S-adenosylmethionine-dependent methyltransferase involved in cell envelope biogenesis 1543472:1544422 reverse
ST89_167500	1	NULL	0.814529	NULL	1	NULL	1	NULL	1	NULL	Gamma-glutamyl phosphate reductase 1547417:1548667 reverse
ST89_167600	1	NULL	1	NULL	1	NULL	1	NULL	1	NULL	Glutamate 5-kinase 1548669:1549472 reverse
ST89_167700	1	NULL	1	NULL	1	NULL	1	NULL	1	NULL	ABC transporter, permease protein 1549593:1551182 reverse
ST89_167800	0.753906	NULL	1	NULL	1	NULL	1	NULL	1	NULL	ABC-type multidrug transport system, ATPase component 1551185:1551916 reverse
ST89_168100	1	NULL	1	NULL	1	NULL	1	NULL	1	NULL	ATP-dependent exoDNAse (exonuclease V) beta subunit (contains helicase and exonuclease domains) 1553274:1556927 reverse
ST89_168200	1	NULL	1	NULL	1	NULL	1	NULL	1	NULL	ATP-dependent nuclease, subunit B 1556917:1560237 reverse
ST89_168300	1	NULL	1	NULL	1	NULL	1	NULL	1	NULL	Uncharacterized conserved secreted protein 1560728:1561423 reverse
ST89_168400	1	NULL	1	NULL	1	NULL	1	NULL	1	NULL	Response regulator of the LytR/AlgR family 1561428:1561874 reverse
ST89_168900	1	NULL	1	NULL	1	NULL	1	NULL	1	NULL	Uncharacterized protein conserved in bacteria 1564316:1565701 reverse
ST89_169000	1	NULL	1	NULL	1	NULL	1	NULL	1	NULL	L-asparaginase 1565817:1566740 forward
ST89_170000	1	NULL	1	NULL	1	NULL	0.5	NULL	1	NULL	RecG-like helicase 1567509:1569527 reverse
ST89_170100	1	NULL	1	NULL	1	NULL	1	NULL	1	NULL	Alanine racemase 1569656:1570759 reverse
ST89_170300	0.742829	NULL	1	NULL	1	NULL	1	NULL	1	NULL	3-deoxy-D-arabino-heptulosonate 7-phosphate (DAHP) synthase 1571143:1572174 reverse
ST89_170400	0.784328	NULL	1	NULL	0.784328	NULL	1	NULL	1	NULL	3-deoxy-D-arabino-heptulosonate 7-phosphate (DAHP) synthase 1572272:1573303 reverse
ST89_170500	1	NULL	0.0778494	NULL	0.616003	NULL	0.264893	NULL	0.67707	NULL	Preprotein translocase subunit SecA (ATPase, RNA helicase) 1573327:1575876 reverse
ST89_170900	1	NULL	1	NULL	1	NULL	1	NULL	1	NULL	Transcriptional regulator and fructokinase 1577419:1578312 reverse
ST89_171000	1	NULL	0.874629	NULL	0.0300289	UP	0.0119281	UP	0.451381	NULL	sucrose PTS, EIIBCA 1578497:1580398 reverse
ST89_171100	1	NULL	1	NULL	1	NULL	1	NULL	1	NULL	beta-fructofuranosidase 1580647:1582089 forward
ST89_171200	1	NULL	1	NULL	1	NULL	1	NULL	1	NULL	Sucrose operon repressor, HTH and periplasmic binding domains 1582098:1583063 forward
ST89_171300	1	NULL	1	NULL	0.6875	NULL	1	NULL	1	NULL	Transcription termination factor 1583153:1583587 reverse
ST89_171400	0.665466	NULL	1	NULL	0.291215	NULL	0.291215	NULL	0.560065	NULL	Uncharacterized protein conserved in bacteria 1583580:1583969 reverse
ST89_171500	0.377584	NULL	1	NULL	1	NULL	1	NULL	1	NULL	Translation elongation factor P (EF-P)/translation initiation factor 5A (eIF-5A) 1584040:1584600 reverse
ST89_171600	1	NULL	1	NULL	1	NULL	0.726562	NULL	1	NULL	Deoxycytidylate deaminase 1584713:1585168 reverse
ST89_171700	1	NULL	1	NULL	1	NULL	1	NULL	1	NULL	aminopeptidase P 1585187:1586248 reverse
ST89_172200	0.855536	NULL	0.442068	NULL	1	NULL	1	NULL	1	NULL	Excinuclease ATPase subunit 1588768:1591593 reverse
ST89_172300	1	NULL	1	NULL	1	NULL	1	NULL	1	NULL	Mg2+ and Co2+ transporter 1591902:1592846 forward
ST89_172400	1	NULL	1	NULL	0.831812	NULL	1	NULL	1	NULL	Uncharacterized membrane-bound protein conserved in bacteria 1592917:1593588 forward
ST89_172600	0.200678	NULL	0.124918	NULL	0.0051524	DOWN	1	NULL	1	NULL	Ribosomal protein S18 1594713:1594952 reverse
ST89_172700	1	NULL	0.712231	NULL	0.111161	NULL	1	NULL	1	NULL	Single-stranded DNA-binding protein 1594994:1595512 reverse
ST89_172800	1	NULL	0.894433	NULL	0.0572016	NULL	1	NULL	0.687932	NULL	Ribosomal protein S6 1595524:1595814 reverse
ST89_173000	1	NULL	1	NULL	1	NULL	1	NULL	1	NULL	A/G-specific DNA glycosylase 1597526:1598677 forward
ST89_173600	1	NULL	0.877614	NULL	1	NULL	1	NULL	1	NULL	DNA polymerase I - 3'-5' exonuclease and polymerase domains 1600504:1603143 reverse
ST89_173700	1	NULL	1	NULL	1	NULL	1	NULL	1	NULL	DNA structure-specific ATPase involved in suppression of recombination, MutS family 1603350:1605701 forward
ST89_173900	1	NULL	1	NULL	1	NULL	0.701108	NULL	1	NULL	Uncharacterized conserved protein 1606341:1606658 reverse
ST89_174000	1	NULL	1	NULL	1	NULL	1	NULL	1	NULL	Ribonuclease HIII 1606972:1607862 forward
ST89_174100	1	NULL	1	NULL	1	NULL	1	NULL	1	NULL	Signal peptidase I 1607881:1608504 forward
ST89_174200	1	NULL	1	NULL	1	NULL	1	NULL	1	NULL	ATP-dependent exoDNAse (exonuclease V), alpha subunit - helicase superfamily I member 1608566:1611070 forward
ST89_174500	1	NULL	1	NULL	0.5	NULL	1	NULL	1	NULL	Metal-dependent protease with possible chaperone activity 1612185:1613198 reverse
ST89_174600	1	NULL	1	NULL	1	NULL	1	NULL	1	NULL	Acetyltransferase 1613198:1613638 reverse
ST89_174700	1	NULL	1	NULL	1	NULL	1	NULL	1	NULL	Inactive homolog of metal-dependent protease, putative molecular chaperone 1613613:1614299 reverse
ST89_174800	1	NULL	0.897422	NULL	0.504404	NULL	1	NULL	1	NULL	Predicted RNA binding protein, contains RRM domain 1614562:1614792 forward
ST89_174900	1	NULL	1	NULL	1	NULL	1	NULL	1	NULL	mRNA degradation ribonuclease J1/J2, metallo-beta-lactamase superfamily enzyme 1614797:1616479 forward
ST89_175100	1	NULL	0.711703	NULL	0.415285	NULL	1	NULL	0.323248	NULL	Glutamine synthetase 1617309:1618652 reverse
ST89_175200	1	NULL	1	NULL	1	NULL	1	NULL	1	NULL	glutamine synthetase repressor 1618701:1619075 reverse
ST89_175500	1	NULL	0.00616136	UP	1	NULL	1	NULL	1	NULL	3-phosphoglycerate kinase 1620877:1622076 reverse
ST89_176100	1	NULL	1	NULL	1	NULL	1	NULL	1	NULL	Glyceraldehyde-3-phosphate dehydrogenase 1625418:1626428 reverse
ST89_176200	1	NULL	1	NULL	1	NULL	1	NULL	1	NULL	Translation elongation factor (GTPase) 1626615:1628696 reverse
ST89_176300	1	NULL	1	NULL	1	NULL	1	NULL	1	NULL	Ribosomal protein S7 1628917:1629387 reverse
ST89_176400	1	NULL	1	NULL	1	NULL	1	NULL	1	NULL	Ribosomal protein S12 1629406:1629819 reverse
ST89_176500	1	NULL	0.726562	NULL	1	NULL	1	NULL	1	NULL	Adenine/guanine phosphoribosyltransferase or related PRPP-binding protein 1630036:1630860 reverse
ST89_176600	0.25	NULL	1	NULL	1	NULL	1	NULL	1	NULL	Predicted HD-superfamily hydrolase 1630954:1631895 reverse
ST89_176700	1	NULL	1	NULL	1	NULL	1	NULL	1	NULL	Uncharacterized protein conserved in bacteria 1631885:1633159 reverse
ST89_176900	1	NULL	1	NULL	1	NULL	1	NULL	0.790527	NULL	Pentose-5-phosphate-3-epimerase 1633786:1634445 reverse
ST89_177000	1	NULL	1	NULL	1	NULL	1	NULL	1	NULL	Predicted GTPase 1634453:1635325 reverse
ST89_177200	1	NULL	1	NULL	1	NULL	1	NULL	1	NULL	Dimethyladenosine transferase (rRNA methylation) 1635582:1636454 reverse
ST89_177300	1	NULL	1	NULL	1	NULL	1	NULL	1	NULL	Ribonuclease M5 (Toprim domain) 1636599:1637159 reverse
ST89_177400	1	NULL	1	NULL	1	NULL	0.5	NULL	0.5	NULL	Mg-dependent DNase 1637152:1637928 reverse
ST89_177501	1	NULL	0.5	NULL	1	NULL	1	NULL	1	NULL	Conserved hypothetical protein stu1802; putative CoA binding protein 1637982:1638413 reverse
ST89_177600	1	NULL	1	NULL	1	NULL	1	NULL	1	NULL	Thiol-disulfide isomerase and thioredoxins 1638473:1638787 reverse
ST89_177700	1	NULL	1	NULL	1	NULL	1	NULL	1	NULL	Predicted phosphatase homologous to the C-terminal domain of histone macroH2A1 1638983:1639765 forward
ST89_177900	1	NULL	1	NULL	1	NULL	1	NULL	1	NULL	Thioredoxin domain containing protein 1640226:1640561 reverse
ST89_178500	1	NULL	1	NULL	1	NULL	1	NULL	1	NULL	Queuine/archaeosine tRNA-ribosyltransferase 1646384:1647526 reverse
ST89_178800	1	NULL	1	NULL	1	NULL	1	NULL	1	NULL	Predicted RNA-binding protein 1649452:1650501 reverse
ST89_178900	1	NULL	1	NULL	1	NULL	1	NULL	1	NULL	Preprotein translocase subunit YidC 1650513:1651319 reverse
ST89_179000	0.25	NULL	1	NULL	1	NULL	1	NULL	1	NULL	RNase P protein component 1651434:1651769 reverse
ST89_179100	1	NULL	1	NULL	1	NULL	1	NULL	1	NULL	Argininosuccinate lyase 1651854:1653239 reverse
ST89_179200	1	NULL	1	NULL	1	NULL	1	NULL	1	NULL	Argininosuccinate synthase 1653576:1654775 reverse
ST89_179300	1	NULL	1	NULL	1	NULL	1	NULL	1	NULL	Glutamyl- and glutaminyl-tRNA synthetase 1655678:1657132 reverse
ST89_179700	0.00358799	UP	1	NULL	1	NULL	1	NULL	1	NULL	Ribosomal protein L1 1658460:1659149 reverse
ST89_179800	0.893968	NULL	1	NULL	1	NULL	1	NULL	1	NULL	Ribosomal protein L11 1659249:1659674 reverse
ST89_180000	1	NULL	0.583132	NULL	0.289244	NULL	1	NULL	1	NULL	Carbonic anhydrase 1660291:1660788 reverse
ST89_180300	1	NULL	1	NULL	1	NULL	1	NULL	1	NULL	Predicted ATP-dependent serine protease 1661715:1662932 reverse
ST89_180400	1	NULL	1	NULL	0.814529	NULL	1	NULL	1	NULL	dUTPase 1663254:1663700 reverse
ST89_180501	1	NULL	1	NULL	1	NULL	1	NULL	1	NULL	Oxidoreductase, putative; NADPH-dependent fmn reductase 1663914:1664066 forward
ST89_180900	0.340891	NULL	0.271679	NULL	1	NULL	0.897422	NULL	0.504404	NULL	Glycerol-3-phosphate dehydrogenase 1667391:1668413 forward
ST89_181000	1	NULL	1	NULL	1	NULL	1	NULL	1	NULL	UDP-glucose pyrophosphorylase 1668432:1669346 forward
ST89_181200	1	NULL	1	NULL	1	NULL	1	NULL	1	NULL	5-formyltetrahydrofolate cyclo-ligase 1670057:1670584 reverse
ST89_181300	1	NULL	1	NULL	1	NULL	1	NULL	1	NULL	Metal-dependent amidase/aminoacylase/carboxypeptidase 1670653:1671786 reverse
ST89_181400	1	NULL	1	NULL	0.0670104	NULL	0.834081	NULL	1	NULL	Galactoside O-acetyltransferase 1671865:1672563 reverse
ST89_182200	1	NULL	1	NULL	1	NULL	1	NULL	1	NULL	Predicted redox protein, regulator of disulfide bond formation 1677184:1677411 reverse
ST89_182400	1	NULL	0.755229	NULL	0.371298	NULL	0.874629	NULL	1	NULL	EMAP domain 1678595:1679218 reverse
ST89_182500	0.25	NULL	1	NULL	0.25	NULL	1	NULL	1	NULL	Thiol-disulfide isomerase and thioredoxins 1679228:1679542 reverse
ST89_182700	1	NULL	1	NULL	0.629059	NULL	0.629059	NULL	1	NULL	glutamyl aminopeptidase 1679923:1680990 forward
ST89_182800	1	NULL	0.5	NULL	0.25	NULL	0.25	NULL	0.25	NULL	Pyrroline-5-carboxylate reductase 1681006:1681776 forward
ST89_183400	1	NULL	1	NULL	0.86005	NULL	1	NULL	1	NULL	Acetate kinase 1684198:1685391 reverse
ST89_183500	1	NULL	1	NULL	1	NULL	1	NULL	1	NULL	Adenine-specific DNA methylase 1685447:1686403 reverse
ST89_183600	1	NULL	1	NULL	1	NULL	1	NULL	1	NULL	Uncharacterized conserved protein 1686448:1686765 reverse
ST89_184300	1	NULL	1	NULL	1	NULL	1	NULL	1	NULL	Uncharacterized protein conserved in bacteria 1690144:1690506 reverse
ST89_184400	1	NULL	1	NULL	0.260182	NULL	0.385111	NULL	1	NULL	DNA-directed RNA polymerase, beta' subunit/160 kD subunit 1690664:1694302 reverse
ST89_184500	1	NULL	0.775063	NULL	1	NULL	0.95472	NULL	1	NULL	DNA-directed RNA polymerase, beta subunit/140 kD subunit 1694403:1697984 reverse
ST89_184600	1	NULL	1	NULL	1	NULL	1	NULL	1	NULL	Membrane carboxypeptidase (penicillin-binding protein) 1698347:1700770 reverse
ST89_184700	0.597872	NULL	1	NULL	1	NULL	1	NULL	1	NULL	Tyrosyl-tRNA synthetase 1700871:1702127 forward
ST89_184800	0.720203	NULL	0.903597	NULL	0.809949	NULL	0.482789	NULL	1	NULL	Ketol-acid reductoisomerase 1702253:1703275 reverse
ST89_184900	1	NULL	1	NULL	1	NULL	1	NULL	1	NULL	Acetolactate synthase, small (regulatory) subunit 1703351:1703827 reverse
ST89_185000	1	NULL	1	NULL	1	NULL	1	NULL	1	NULL	Thiamine pyrophosphate-requiring enzyme (acetolactate synthase, pyruvate dehydrogenase (cytochrome), glyoxylate carboligase, phosphonopyruvate decarboxylase) 1703820:1705520 reverse
ST89_185400	1	NULL	1	NULL	0.598412	NULL	1	NULL	1	NULL	Predicted kinase related to dihydroxyacetone kinase 1707545:1709212 reverse
ST89_185500	1	NULL	0.522536	NULL	0.809073	NULL	1	NULL	1	NULL	Uncharacterized protein conserved in bacteria 1709212:1709577 reverse
ST89_185700	1	NULL	1	NULL	1	NULL	0.607591	NULL	1	NULL	Threonine synthase 1711034:1712518 reverse
ST89_186000	1	NULL	1	NULL	1	NULL	0.694004	NULL	1	NULL	neutral endopeptidase 1715840:1717735 reverse
ST89_186500	1	NULL	1	NULL	1	NULL	1	NULL	1	NULL	Uncharacterized protein conserved in bacteria 1720883:1721443 reverse
ST89_186866	1	NULL	1	NULL	1	NULL	1	NULL	1	NULL	Hypothetical protein pNZ4000_15 [Lactococcus lactis subsp. cremoris]; ORF3 1723904:1724200 reverse
ST89_186966	0.5	NULL	0.5	NULL	1	NULL	0.5	NULL	0.5	NULL	Cadmium efflux ATPase CadA 1725263:1727380 forward
ST89_187033	1	NULL	1	NULL	1	NULL	1	NULL	1	NULL	Restriction-modification enzyme type I S subunit; specificity determinant HsdS 1727746:1728969 reverse
ST89_187066	1	NULL	1	NULL	1	NULL	1	NULL	1	NULL	Restriction-modification enzyme type I M subunit; type IC modification subunit HsdM 1728962:1730557 reverse
ST89_187600	1	NULL	1	NULL	0.292725	NULL	1	NULL	1	NULL	Fructose/tagatose bisphosphate aldolase 1736543:1737424 reverse
ST89_188000	0.662561	NULL	0.079815	NULL	3.74481e-05	DOWN	0.072091	NULL	0.079815	NULL	Ribosomal protein L17 1740474:1740860 reverse
ST89_188100	1	NULL	1	NULL	1	NULL	1	NULL	1	NULL	DNA-directed RNA polymerase, alpha subunit/40 kD subunit 1740878:1741816 reverse
ST89_188200	0.000327715	UP	1	NULL	0.479615	NULL	0.884985	NULL	1	NULL	Ribosomal protein S11 1741865:1742248 reverse
ST89_188300	0.0285038	DOWN	1	NULL	6.7467e-06	DOWN	0.00371913	DOWN	0.00458097	DOWN	Ribosomal protein S13 1742276:1742641 reverse
ST89_188400	0.584665	NULL	0.677639	NULL	0.850554	NULL	1	NULL	0.677639	NULL	Ribosomal protein L36 1742659:1742775 reverse
ST89_188500	1	NULL	1	NULL	1	NULL	1	NULL	1	NULL	Translation initiation factor 1 1742801:1743019 reverse
ST89_188600	1	NULL	0.402963	NULL	1	NULL	1	NULL	1	NULL	Adenylate kinase 1743137:1743793 reverse
ST89_188700	1	NULL	1	NULL	1	NULL	1	NULL	1	NULL	Preprotein translocase subunit SecY 1743925:1745220 reverse
ST89_188800	1	NULL	1	NULL	0.455948	NULL	1	NULL	1	NULL	Ribosomal protein L15 1745237:1745677 reverse
ST89_188900	1	NULL	1	NULL	0.728854	NULL	1	NULL	1	NULL	Ribosomal protein L30/L7E 1745805:1745987 reverse
ST89_189000	0.701248	NULL	1	NULL	1	NULL	0.00269485	UP	1	NULL	Ribosomal protein S5 1746002:1746496 reverse
ST89_189100	1	NULL	0.427852	NULL	1	NULL	0.286099	NULL	1	NULL	Ribosomal protein L18 1746515:1746871 reverse
ST89_189200	1	NULL	1	NULL	0.247333	NULL	1	NULL	1	NULL	Ribosomal protein L6P/L9E 1746961:1747497 reverse
ST89_189300	1	NULL	1	NULL	0.488424	NULL	1	NULL	0.0802905	NULL	Ribosomal protein S8 1747624:1748022 reverse
ST89_189400	0.03125	UP	1	NULL	0.125	NULL	1	NULL	0.25	NULL	Ribosomal protein S14 1748145:1748330 reverse
ST89_189500	0.108817	NULL	1	NULL	0.788724	NULL	1	NULL	0.912749	NULL	Ribosomal protein L5 1748348:1748890 reverse
ST89_189600	0.491274	NULL	1	NULL	0.181135	NULL	1	NULL	1	NULL	Ribosomal protein L24 1748917:1749222 reverse
ST89_189700	1	NULL	1	NULL	1	NULL	1	NULL	1	NULL	Ribosomal protein L14 1749303:1749671 reverse
ST89_189800	0.694004	NULL	0.791366	NULL	0.77545	NULL	0.791366	NULL	0.791366	NULL	Ribosomal protein S17 1749696:1749956 reverse
ST89_189900	1	NULL	1	NULL	1	NULL	1	NULL	1	NULL	Ribosomal protein L29 1749984:1750190 reverse
ST89_190000	0.115227	NULL	0.0114052	DOWN	4.38926e-12	DOWN	0.325874	NULL	1	NULL	Ribosomal protein L16/L10E 1750200:1750613 reverse
ST89_190100	0.780739	NULL	1	NULL	0.852156	NULL	0.852156	NULL	0.780739	NULL	Ribosomal protein S3 1750617:1751270 reverse
ST89_190200	1	NULL	1	NULL	0.131512	NULL	0.382978	NULL	0.221651	NULL	Ribosomal protein L22 1751283:1751627 reverse
ST89_190300	1	NULL	0.819147	NULL	0.000104694	DOWN	1	NULL	1	NULL	Ribosomal protein S19 1751643:1751921 reverse
ST89_190400	1	NULL	1	NULL	1	NULL	1	NULL	1	NULL	Ribosomal protein L2 1752015:1752848 reverse
ST89_190500	0.678222	NULL	0.942789	NULL	0.0941147	NULL	1	NULL	0.558652	NULL	Ribosomal protein L23 1752866:1753162 reverse
ST89_190600	1	NULL	1	NULL	0.0183508	DOWN	1	NULL	1	NULL	Ribosomal protein L4 1753162:1753785 reverse
ST89_190700	1	NULL	1	NULL	0.0856668	NULL	1	NULL	1	NULL	Ribosomal protein L3 1753810:1754436 reverse
ST89_190800	1	NULL	1	NULL	1	NULL	0.5657	NULL	1	NULL	Ribosomal protein S10 1754553:1754861 reverse
ST89_190900	1	NULL	1	NULL	1	NULL	1	NULL	1	NULL	Holliday junction resolvasome, helicase subunit 1755105:1756061 reverse
ST89_191000	1	NULL	1	NULL	1	NULL	1	NULL	1	NULL	Predicted acyltransferase 1756189:1758012 reverse
ST89_191100	1	NULL	1	NULL	1	NULL	1	NULL	1	NULL	Uncharacterized protein conserved in bacteria 1758009:1758419 reverse
ST89_191200	1	NULL	1	NULL	1	NULL	1	NULL	1	NULL	Protein-tyrosine-phosphatase 1758416:1758850 reverse
ST89_191300	1	NULL	1	NULL	1	NULL	1	NULL	1	NULL	Adenylosuccinate synthase 1759133:1760425 reverse
ST89_191900	1	NULL	1	NULL	1	NULL	1	NULL	1	NULL	Transcriptional regulator, xre family 1765782:1766654 forward
ST89_193500	1	NULL	1	NULL	1	NULL	1	NULL	1	NULL	ATPase related to the helicase subunit of the Holliday junction resolvase 1779143:1780411 reverse
ST89_193600	1	NULL	0.874629	NULL	1	NULL	0.755229	NULL	1	NULL	Ribosomal protein L28 1780581:1780769 forward
ST89_193700	1	NULL	1	NULL	1	NULL	1	NULL	1	NULL	Uncharacterized protein conserved in bacteria 1780896:1781162 forward
ST89_193800	1	NULL	0.850554	NULL	1	NULL	0.850554	NULL	1	NULL	RNase H-like ribonuclease 1781162:1781581 forward
ST89_194100	1	NULL	0.5	NULL	1	NULL	1	NULL	1	NULL	4-amino-4-deoxy-L-arabinose transferase or related glycosyltransferase of PMT family 1782208:1783854 forward
ST89_194200	1	NULL	1	NULL	1	NULL	1	NULL	1	NULL	Oxygen-sensitive ribonucleoside-triphosphate reductase 1783964:1786168 forward
ST89_194300	1	NULL	1	NULL	1	NULL	1	NULL	1	NULL	Uncharacterized conserved protein 1786268:1786399 forward
ST89_194500	1	NULL	1	NULL	1	NULL	1	NULL	1	NULL	Organic radical activating enzyme 1786906:1787511 forward
ST89_194600	1	NULL	1	NULL	1	NULL	1	NULL	1	NULL	Uncharacterized protein conserved in bacteria 1787533:1788336 reverse
ST89_194700	1	NULL	1	NULL	1	NULL	1	NULL	1	NULL	Uncharacterized conserved protein 1788360:1789301 reverse
ST89_194800	0.77545	NULL	1	NULL	0.442626	NULL	1	NULL	0.893853	NULL	Aspartyl-tRNA synthetase 1789294:1791045 reverse
ST89_194900	1	NULL	0.289062	NULL	1	NULL	1	NULL	0.289062	NULL	Predicted protein 1791155:1791577 reverse
ST89_195000	1	NULL	0.677639	NULL	1	NULL	1	NULL	1	NULL	Histidyl-tRNA synthetase 1791585:1792865 reverse
ST89_195300	1	NULL	1	NULL	0.184933	NULL	0.122078	NULL	1	NULL	Ribosomal protein L32 1794517:1794699 forward
ST89_195400	1	NULL	1	NULL	0.895683	NULL	1	NULL	1	NULL	Ribosomal protein L33 1794715:1794864 forward
ST89_196000	1	NULL	1	NULL	0.125	NULL	0.5	NULL	0.25	NULL	Uncharacterized conserved secreted protein 1798768:1799334 forward
ST89_196200	0.456482	NULL	1.93768e-07	UP	7.50212e-08	UP	9.4225e-06	UP	6.83721e-12	UP	Uncharacterized protein conserved in bacteria 1799532:1800089 forward
ST89_196300	1	NULL	0.0929119	NULL	0.0105469	UP	0.171061	NULL	0.0375295	UP	Uncharacterized protein conserved in bacteria 1800162:1800365 forward
ST89_197000	1	NULL	1	NULL	1	NULL	1	NULL	1	NULL	Transcriptional regulator 1806074:1806613 forward
ST89_197300	0.0722442	NULL	0.41837	NULL	0.951487	NULL	0.41837	NULL	1	NULL	Ribosomal protein S4 1807584:1808195 reverse
ST89_197400	1	NULL	1	NULL	1	NULL	1	NULL	1	NULL	Uncharacterized protein conserved in bacteria 1808393:1808695 reverse
ST89_197500	1	NULL	1	NULL	1	NULL	1	NULL	1	NULL	Replicative DNA helicase 1808719:1810080 reverse
ST89_197600	1	NULL	1	NULL	0.68888	NULL	1	NULL	1	NULL	Ribosomal protein L9 1810124:1810582 reverse
ST89_197700	1	NULL	1	NULL	1	NULL	1	NULL	1	NULL	Signaling protein (consists of PAS, a modified GGDEF and a DHH family phosphatase domains) 1810584:1812548 reverse
ST89_197800	1	NULL	0.584665	NULL	0.7201	NULL	1	NULL	1	NULL	tRNA uridine 5-carboxymethylaminomethyl modification FAD-utilizing enzyme 1812622:1814523 reverse
ST89_197850	1	NULL	1	NULL	1	NULL	1	NULL	1	NULL	tRNA (5-methylaminomethyl-2-thiouridylate)-methyltransferase; MutT/nudix family protein 1814532:1814987 reverse
ST89_197900	1	NULL	1	NULL	1	NULL	1	NULL	1	NULL	Predicted tRNA(5-methylaminomethyl-2-thiouridylate) methyltransferase, contains the PP-loop ATPase domain 1815252:1816373 reverse
ST89_198200	1	NULL	0.753906	NULL	0.507812	NULL	1	NULL	0.753906	NULL	Aggregation promoting factor related surface protein 1819198:1819752 reverse
ST89_198300	1	NULL	1	NULL	1	NULL	1	NULL	1	NULL	ABC-type cobalt transport system, permease component CbiQ or related transporter 1820056:1820850 reverse
ST89_198400	1	NULL	1	NULL	1	NULL	1	NULL	1	NULL	ABC-type cobalt transport system, ATPase component 1820843:1821685 reverse
ST89_198500	1	NULL	1	NULL	1	NULL	1	NULL	1	NULL	ABC-type cobalt transport system, ATPase component 1821661:1822491 reverse
ST89_198700	1	NULL	1	NULL	1	NULL	1	NULL	1	NULL	Uncharacterized conserved protein containing XRE-family DNA-binding domain 1823059:1823916 reverse
ST89_198800	1	NULL	1	NULL	1	NULL	1	NULL	1	NULL	Predicted Zn-dependent peptidase 1823975:1825252 reverse
ST89_199100	1	NULL	1	NULL	1	NULL	1	NULL	1	NULL	Recombinational DNA repair ATPase (RecF pathway) 1826961:1828061 forward
ST89_199200	1	NULL	1	NULL	1	NULL	1	NULL	1	NULL	IMP dehydrogenase/GMP reductase 1828230:1829711 reverse
ST89_199300	1	NULL	1	NULL	1	NULL	0.871415	NULL	1	NULL	Tryptophanyl-tRNA synthetase 1829888:1830910 reverse
ST89_199500	0.801306	NULL	0.608921	NULL	0.900653	NULL	0.608921	NULL	1	NULL	ATPase component of ABC transporter with duplicated ATPase domains 1832277:1833899 forward
ST89_200200	1	NULL	1	NULL	1	NULL	1	NULL	0.467207	NULL	Trypsin-like serine protease, typically periplasmic, contain C-terminal PDZ domain 1838482:1839717 forward
ST89_200300	1	NULL	1	NULL	1	NULL	1	NULL	1	NULL	ParB-like nuclease domain 1839783:1840550 forward
cont_gi|136429|sp|P00761|TRYP_PIG	1	NULL	0.874818	NULL	1	NULL	1	NULL	1	NULL	Trypsin precursor
cont_sp|P02533|K1CN_HUMAN	1	NULL	1	NULL	1	NULL	1	NULL	1	NULL	Keratin, type I cytoskeletal 14 (Cytokeratin 14) (K14) (CK 14) - Homo sapiens (Human).
cont_sp|P04264|K2C1_HUMAN	0.000976562	DOWN	0.000976562	DOWN	0.332306	NULL	0.000976562	DOWN	0.118469	NULL	Keratin, type II cytoskeletal 1 (Cytokeratin 1) (K1) (CK 1) (67 kDa cytokeratin) (Hair alpha protein) - Homo sapiens (Human).
cont_sp|P05787|K2C8_HUMAN	1	NULL	1	NULL	1	NULL	1	NULL	1	NULL	Keratin, type II cytoskeletal 8 (Cytokeratin 8) (K8) (CK 8) - Homo sapiens (Human).
cont_sp|P13645|K1CJ_HUMAN	0.125	NULL	0.125	NULL	0.125	NULL	0.125	NULL	0.125	NULL	Keratin, type I cytoskeletal 10 (Cytokeratin 10) (K10) (CK 10) - Homo sapiens (Human).
cont_sp|P13647|K2C5_HUMAN	1	NULL	1	NULL	1	NULL	1	NULL	1	NULL	Keratin, type II cytoskeletal 5 (Cytokeratin 5) (K5) (CK 5) (58 kDa cytokeratin) - Homo sapiens (Human).
cont_sp|P48668|K2CE_HUMAN	1	NULL	1	NULL	1	NULL	1	NULL	1	NULL	Keratin, type II cytoskeletal 6E (Cytokeratin 6E) (CK 6E) (K6e keratin) - Homo sapiens (Human).
cont_sp|Q99456|K1CL_HUMAN	1	NULL	1	NULL	1	NULL	1	NULL	1	NULL	Keratin, type I cytoskeletal 12 (Cytokeratin 12) (K12) (CK 12) - Homo sapiens (Human).
cont_tr|Q61869	1	NULL	1	NULL	1	NULL	1	NULL	1	NULL	Keratin 2 epidermis - Mus musculus (Mouse).
cont_tr|Q9EQD6	1	NULL	1	NULL	1	NULL	1	NULL	1	NULL	Keratin intermediate filament 16a - Mus musculus (Mouse).
cont_tr|Q9EQD7	1	NULL	1	NULL	1	NULL	1	NULL	1	NULL	Keratin intermediate filament 16b - Mus musculus (Mouse).
gi|122361|sp|P01966|HBA_BOVIN	0.263176	NULL	0.0490417	DOWN	0.0490417	DOWN	0.0962524	NULL	0.000244141	DOWN	HEMOGLOBIN ALPHA CHAIN gi|70238|pir||HABO hemoglobin alpha chain - bovine gi|576142|pdb|1HDA|A Bos taurus gi|576144|pdb|1HDA|C Bos taurus [MASS=15053]
gi|122572|sp|P02070|HBB_BOVIN	0.571588	NULL	0.0524788	NULL	0.0524788	NULL	0.32694	NULL	0.00442505	DOWN	HEMOGLOBIN BETA CHAIN gi|70412|pir||HBBOB hemoglobin beta chain - bovine gi|576143|pdb|1HDA|B Bos taurus gi|576145|pdb|1HDA|D Bos taurus gi|395 (X00376) beta-globin [Bos taurus] gi|162741 (M63453) beta-globin [Bos taurus] [MASS=15954]
gi|2190337|gnl|PID|e321614	1	NULL	0.25	NULL	0.25	NULL	0.25	NULL	0.25	NULL	(X58989) serum albumin [Bos taurus] gi|3336842|gnl|PID|e1311980 (Y17769) bovine serum albumin [Bos taurus] [MASS=69323]
gi|2506462|sp|P02188|MYG_HORSE	1	NULL	0.5	NULL	1	NULL	0.5	NULL	0.5	NULL	MYOGLOBIN gi|494712|pdb|1YMB| Metmyoglobin (Horse Heart) gi|494713|pdb|1YMC| Cyanomet-Sulfmyoglobin (Horse Heart) gi|2914628|pdb|1WLA| Myoglobin (Horse Heart) Recombinant Wild-Type gi|2982074|pdb|1AZI| Myoglobin (Horse Heart) Recombinant Wild-Type Complexed With Azide [MASS=16951]
