# Supplementary material for: Phage-Induced Expression of CRISPR-Associated Proteins Is Revealed by Shotgun Proteomics in Streptococcus thermophilus
Source: PLoS One. 2012 May 30;7(5):e38077. doi: 10.1371/journal.pone.0038077 (PMC3364186; doi:10.1371/journal.pone.0038077)
Supplement: Table S3 — Proteins changing from T0 to early infection, early infection to peak infection, and T0 to peak infection at MOI = 1 and MOI = 0.1. (XLSX) [file pone.0038077.s005.xlsx]

## Sheet: MOI=1
Table S3:
Tab 1: MOI=1. Proteins changing from T0 to early infection (0-30 min), early infection to peak infection (30 min-1 hr), and T0 to peak infection (0- 1 hr).
p-values were calculated as described in Materials and Methods.
Protein	ChangeT0vT1 (0-30 min)	ChangeT1vT2 (30min-1hr)	ChangeT0vT2 (0-1hr)	PvalueT0vT1 (0-30 min)	PvalueT1vT2 (30min-1hr)	PvalueT0vT2 (0-1hr)	Description
D2972:AAW27923.1	UP	UP	UP	0.03125	5.84673e-22	7.70372e-34	# Function: hypothetical protein
D2972:AAW27927.1	UP	UP	UP	0.00390625	9.10148e-21	3.76158e-37	# Function: portal protein
D2972:AAW27929.1	UP	UP	UP	0.000488281	1.26226e-96	2.03035e-115	# Function: scaffold protein
D2972:AAW27930.1	UP	UP	UP	1.16415e-10	2.72401e-119	4.34133e-165	# Function: head protein
D2972:AAW27931.1	UP	UP	UP	3.72529e-09	1.81392e-168	1.10658e-221	# Function: head protein
D2972:AAW27937.1	UP	UP	UP	1.90735e-06	1.40253e-48	3.21722e-86	# Function: tail protein
D2972:AAW27938.1	UP	UP	UP	0.03125	2.40155e-13	1.32349e-23	# Function: hypothetical protein
D2972:AAW27955.1	UP	UP	UP	0.000976562	3.2624e-11	1.32349e-23	# Function: hypothetical protein
D2972:AAW27958.1	UP	UP	UP	7.27596e-12	1.47887e-10	1.20371e-35	# Function: hypothetical protein
D2972:AAW27966.1	UP	UP	UP	0.00195312	1.69775e-17	8.07794e-28	# Function: hypothetical protein
ST89_038300	UP	UP	UP	0.0177295	3.91363e-06	7.43423e-15	Translation initiation factor 2 320300:323131 forward
D2972:AAW27953.1	UP	NULL	UP	0.00012207	0.855536	3.05176e-05	# Function: cro-like repressor
ST89_010500	UP	DOWN	NULL	0.000505739	2.47106e-06	0.334286	Ribosomal protein S2 81537:82304 forward
ST89_012700	UP	DOWN	NULL	0.00143499	4.40292e-08	0.258134	Ribosomal protein L13 101294:101740 forward
ST89_047500	UP	DOWN	NULL	0.039617	0.0183371	1	Ribosome recycling factor 406764:407321 forward
ST89_063900	UP	DOWN	NULL	1.95223e-10	1.3254e-09	1	Ribosomal protein S1 562841:564043 forward
ST89_085000	UP	DOWN	NULL	0.00362478	4.98798e-08	0.200678	Ribosomal protein S20 772501:772737 reverse
ST89_176400	UP	DOWN	NULL	0.00363401	0.00363401	1	Ribosomal protein S12 1629406:1629819 reverse
ST89_188200	UP	DOWN	NULL	4.95086e-06	2.12736e-10	0.504404	Ribosomal protein S11 1741865:1742248 reverse
ST89_188300	UP	DOWN	NULL	9.70173e-07	1.11531e-05	1	Ribosomal protein S13 1742276:1742641 reverse
ST89_188800	UP	DOWN	NULL	0.0175622	5.92496e-05	0.415855	Ribosomal protein L15 1745237:1745677 reverse
ST89_190100	UP	DOWN	NULL	0.00718207	0.000312425	1	Ribosomal protein S3 1750617:1751270 reverse
ST89_190300	UP	DOWN	NULL	0.000117902	9.04763e-06	0.668266	Ribosomal protein S19 1751643:1751921 reverse
ST89_193600	UP	DOWN	NULL	0.000449648	1.75392e-10	0.0524788	Ribosomal protein L28 1780581:1780769 forward
ST89_195400	UP	DOWN	NULL	0.00380165	1.50972e-05	0.359283	Ribosomal protein L33 1794715:1794864 forward
ST89_197300	UP	DOWN	NULL	1.38575e-05	1.71129e-12	0.0854106	Ribosomal protein S4 1807584:1808195 reverse
ST89_010600	UP	DOWN	DOWN	0.000104538	3.42321e-35	4.36972e-15	Translation elongation factor Ts 82415:83455 forward
ST89_176300	UP	DOWN	DOWN	3.27687e-07	1.56475e-14	0.0165059	Ribosomal protein S7 1628917:1629387 reverse
ST89_189500	UP	DOWN	DOWN	0.035123	1.67016e-09	0.0016523	Ribosomal protein L5 1748348:1748890 reverse
ST89_189800	UP	DOWN	DOWN	0.0297664	4.71324e-06	0.0488739	Ribosomal protein S17 1749696:1749956 reverse
ST89_190500	UP	DOWN	DOWN	0.000134326	9.50945e-16	0.00029274	Ribosomal protein L23 1752866:1753162 reverse
ST89_199200	UP	DOWN	DOWN	0.00769411	1.03654e-07	0.0090154	IMP dehydrogenase/GMP reductase 1828230:1829711 reverse
D2972:AAW27924.1	NULL	UP	UP	1	1.08527e-37	4.59177e-41	# Function: terminase small subunit
D2972:AAW27928.1	NULL	UP	UP	1	4.17233e-07	2.98023e-08	# Function: head protein
D2972:AAW27934.1	NULL	UP	UP	1	0.00195312	0.00195312	# Function: hypothetical protein
D2972:AAW27935.1	NULL	UP	UP	1	0.015625	0.015625	# Function: hypothetical protein
D2972:AAW27940.1	NULL	UP	UP	1	3.63798e-12	3.63798e-12	# Function: tail protein
D2972:AAW27941.1	NULL	UP	UP	1	0.03125	0.03125	# Function: tail protein
D2972:AAW27942.1	NULL	UP	UP	1	7.83984e-10	3.63798e-12	# Function: antireceptor
D2972:AAW27944.1	NULL	UP	UP	1	1.52588e-05	1.52588e-05	# Function: hypothetical protein
D2972:AAW27945.1	NULL	UP	UP	1	0.000488281	0.000488281	# Function: hypothetical protein
D2972:AAW27946.1	NULL	UP	UP	1	2.38419e-07	2.38419e-07	# Function: hypothetical protein
D2972:AAW27947.1	NULL	UP	UP	1	1.86265e-09	1.86265e-09	# Function: holin
D2972:AAW27948.1	NULL	UP	UP	1	1.52588e-05	1.52588e-05	# Function: lysin
D2972:AAW27960.1	NULL	UP	UP	1	2.84126e-09	1.45519e-11	# Function: primase
D2972:AAW27964.1	NULL	UP	UP	1	0.0390625	0.0078125	# Function: DNA binding protein
ST89_001400	NULL	UP	UP	0.743644	7.76802e-09	5.94825e-10	ATP-dependent Zn protease 12608:14575 forward
ST89_004200	NULL	UP	UP	1	0.00234985	0.00234985	Surface antigen 25617:26984 forward
ST89_006600	NULL	UP	UP	0.375	0.00719738	0.000144958	Arginine repressor 53465:53890 forward
ST89_010900	NULL	UP	UP	1	7.33322e-05	3.30538e-05	ATP-binding subunit of Clp protease and DnaK/DnaJ chaperones 84735:87185 forward
ST89_021300	NULL	UP	UP	0.581055	0.000430857	7.42753e-06	ABC-type polar amino acid transport system, ATPase component 165493:166233 reverse
ST89_021400	NULL	UP	UP	0.726562	0.00148964	0.0226558	ABC-type amino acid transport system, permease and periplasmic component 166233:167783 reverse
ST89_034000	NULL	UP	UP	0.111161	3.95415e-24	8.96991e-16	ABC-type metal ion transport system, periplasmic component/surface antigen 281492:282394 forward
ST89_034200	NULL	UP	UP	1	8.48134e-12	2.32221e-11	ABC-type metal ion transport system, ATPase component 283822:284889 forward
ST89_035700	NULL	UP	UP	1	0.0078125	0.0078125	Replication initiation/membrane attachment protein 300116:301291 forward
ST89_039800	NULL	UP	UP	1	2.53208e-05	0.000824082	ABC-type branched-chain amino acid transport system, periplasmic component 335192:336367 forward
ST89_040200	NULL	UP	UP	1	0.00719738	0.00719738	ABC-type branched-chain amino acid transport system, ATPase component 339016:339726 forward
ST89_042700	NULL	UP	UP	1	0.00598812	0.0335524	Dihydroxynaphthoic acid synthase 358937:359728 forward
ST89_042800	NULL	UP	UP	1	0.000488281	0.000488281	Transcriptional regulator 359832:360266 forward
ST89_044200	NULL	UP	UP	1	0.000113611	9.06327e-06	Predicted membrane-associated HD superfamily hydrolase 371757:373355 forward
ST89_049200	NULL	UP	UP	1	0.000824082	0.00164149	Parvulin-like peptidyl-prolyl isomerase 423113:424255 forward
ST89_051700	NULL	UP	UP	1	2.86066e-07	3.28376e-06	F0F1-type ATP synthase, subunit b 447193:447690 forward
ST89_051800	NULL	UP	UP	1	0.00371917	0.00813006	F0F1-type ATP synthase, delta subunit 447690:448226 forward
ST89_051900	NULL	UP	UP	1	3.38554e-16	1.42594e-16	F0F1-type ATP synthase, alpha subunit 448242:449747 forward
ST89_052000	NULL	UP	UP	0.798153	3.86214e-13	9.38842e-20	F0F1-type ATP synthase, gamma subunit 449766:450644 forward
ST89_063300	NULL	UP	UP	0.6875	4.35563e-12	1.28482e-09	DNA topoisomerase IV subunit B 555862:557811 forward
ST89_063400	NULL	UP	UP	1	1.9465e-08	1.9465e-08	DNA topoisomerase IV subunit A 558385:560904 forward
ST89_065200	NULL	UP	UP	0.607239	0.000535053	0.011331	ABC-type polar amino acid transport system, ATPase component 574204:574938 forward
ST89_067900	NULL	UP	UP	0.620145	7.04961e-38	8.37268e-34	catabolite control protein A 597515:598516 forward
ST89_070900	NULL	UP	UP	0.42395	1.41953e-13	2.85555e-09	CRISPR-system related protein, contains RuvC-like nuclease and HNH-nuclease domains 631602:634967 forward
ST89_072100	NULL	UP	UP	0.34375	2.74405e-05	0.00455138	Uncharacterized protein containing a divergent version of the methyl-accepting chemotaxis-like domain 646623:647021 forward
ST89_075600	NULL	UP	UP	0.179565	3.10815e-08	0.00266726	Uncharacterized conserved protein 683053:683613 forward
ST89_085600	NULL	UP	UP	0.192526	1.41818e-10	1.39714e-06	Uncharacterized ABC-type transport system, periplasmic component/surface lipoprotein 777052:778122 forward
ST89_087500	NULL	UP	UP	1	0.0241195	0.0241195	Predicted P-loop-containing kinase 794760:795650 forward
ST89_090600	NULL	UP	UP	1	3.38569e-06	2.08766e-05	ABC-type polar amino acid transport system, ATPase component 825827:826456 forward
ST89_092300	NULL	UP	UP	1	1.63612e-06	4.05604e-05	DNA topoisomerase I, TopA 841754:843898 forward
ST89_099400	NULL	UP	UP	0.286279	1.7449e-13	3.20638e-09	Superfamily I DNA and RNA helicase 901833:904145 forward
ST89_099800	NULL	UP	UP	1	0.00195312	0.00195312	Restriction endonuclease S subunit 907044:907664 forward
ST89_100600	NULL	UP	UP	1	0.0212708	0.00738525	ABC-type phosphate transport system, periplasmic component 914163:915038 forward
ST89_100900	NULL	UP	UP	1	2.55601e-06	3.85582e-05	ABC-type phosphate transport system, ATPase component 916840:917643 forward
ST89_101000	NULL	UP	UP	1	9.69923e-07	6.9007e-06	ABC-type phosphate transport system, ATPase component 917656:918414 forward
ST89_103400	NULL	UP	UP	1	3.17274e-09	1.44502e-10	Pyruvate dehydrogenase complex, dihydrolipoamide acyltransferase (E2) component 946437:947825 reverse
ST89_103500	NULL	UP	UP	1	2.14769e-06	3.91872e-05	Pyruvate dehydrogenase (E1) component, beta subunit 947983:948996 reverse
ST89_103850	NULL	UP	UP	1	2.15318e-06	5.19494e-09	CRISPR-associated protein, Cse4 family 956997:958046 reverse
ST89_110100	NULL	UP	UP	0.184933	1.17536e-08	3.37681e-05	Predicted ATPase involved in cell division 1019868:1020575 reverse
ST89_111200	NULL	UP	UP	0.21004	5.56267e-10	5.26868e-06	Peptidoglycan interpeptide bridge formation enzyme 1030086:1031300 forward
ST89_111700	NULL	UP	UP	1	1.37243e-66	1.93427e-62	ABC-type polar amino acid transport system, ATPase component 1035158:1035925 forward
ST89_115300	NULL	UP	UP	1	0.000488281	0.00407732	ABC-type uncharacterized transport system, ATPase component 1058857:1059615 reverse
ST89_117500	NULL	UP	UP	1	0.000151746	0.000151746	nucleoid DNA-binding protein 1080118:1080393 reverse
ST89_118000	NULL	UP	UP	1	0.000976562	0.00634766	Arginine repressor 1084546:1084992 reverse
ST89_125600	NULL	UP	UP	1	1.38213e-13	9.00282e-13	DNA gyrase, A subunit 1156022:1158457 reverse
ST89_136700	NULL	UP	UP	0.548828	3.39532e-05	0.00393317	Na+/xyloside symporter or related transporter 1261723:1263627 reverse
ST89_139200	NULL	UP	UP	0.5	0.000488281	0.0129395	serine/threonine protein kinase, fused to several beta-lactam (PASTA) domains 1288655:1290526 reverse
ST89_139700	NULL	UP	UP	1	0.00427241	0.000134514	DNA-directed RNA polymerase, subunit K/omega 1296110:1296424 reverse
ST89_140500	NULL	UP	UP	0.507812	8.79765e-05	0.0023157	ABC-type oligopeptide transport system, ATPase component 1302420:1303349 reverse
ST89_140600	NULL	UP	UP	1	0.000728607	0.000728607	ABC-type dipeptide/oligopeptide/nickel transport system, ATPase component 1303342:1304427 reverse
ST89_140900	NULL	UP	UP	1	0.000183117	0.000102596	ABC-type oligopeptide transport system, periplasmic component 1306918:1308885 reverse
ST89_141100	NULL	UP	UP	0.842382	2.53673e-10	4.92554e-09	ABC-type oligopeptide transport system, periplasmic component 1310463:1312436 reverse
ST89_146100	NULL	UP	UP	0.83882	0.00191396	0.0113516	ABC-type amino acid transport system, periplasmic and permease components 1354876:1357086 forward
ST89_146200	NULL	UP	UP	1	0.000824082	2.53208e-05	ABC-type polar amino acid transport system, ATPase component 1357086:1357826 forward
ST89_147700	NULL	UP	UP	1	1.40516e-07	1.40516e-07	CRISPR-system related protein, contains RuvC-like nuclease domain and HNH-like nuclease domain 1367195:1371361 reverse
ST89_147900	NULL	UP	UP	0.387695	3.16995e-12	6.10828e-09	Negative regulator of septation ring formation 1372453:1374048 reverse
ST89_148000	NULL	UP	UP	1	1.69449e-07	2.61285e-06	Type IIA topoisomerase (DNA gyrase/topo II, topoisomerase IV), B subunit 1374274:1376226 reverse
ST89_150800	NULL	UP	UP	0.803619	1.83154e-06	9.02149e-05	Exonuclease III 1399988:1400815 forward
ST89_151700	NULL	UP	UP	1	0.03125	0.03125	Predicted transcriptional regulator containing CBS domains 1407822:1409102 reverse
ST89_156400	NULL	UP	UP	1	0.00935531	0.00154388	Uncharacterized conserved protein 1451235:1451771 reverse
ST89_159900	NULL	UP	UP	0.663624	1.8028e-08	1.40742e-05	Pleiotropic transcriptional repressor 1480412:1481197 reverse
ST89_161200	NULL	UP	UP	1	0.000535053	0.00131873	Predicted secreted protein containing a PDZ domain and Lon-protease C-terminal proteolytic domain 1493654:1494730 reverse
ST89_161300	NULL	UP	UP	0.774414	0.00407732	0.0356981	Phosphopantetheine adenylyltransferase 1494708:1495205 reverse
ST89_161700	NULL	UP	UP	0.571588	3.39717e-06	3.74225e-08	ABC-type polar amino acid transport system, ATPase component 1497354:1498097 reverse
ST89_161900	NULL	UP	UP	0.453125	0.000402451	0.0226558	ABC-type amino acid transport/signal transduction system, periplasmic component/domain 1499231:1500061 reverse
ST89_166600	NULL	UP	UP	0.5	0.000976562	0.0224609	Cell division protein FtsI/penicillin-binding protein 2 1540878:1543145 reverse
ST89_172200	NULL	UP	UP	0.663624	3.32205e-18	1.90435e-14	Excinuclease ATPase subunit 1588768:1591593 reverse
ST89_172700	NULL	UP	UP	1	0.0205269	0.00368996	Single-stranded DNA-binding protein 1594994:1595512 reverse
ST89_173600	NULL	UP	UP	0.263176	5.7951e-15	1.94824e-09	DNA polymerase I - 3'-5' exonuclease and polymerase domains 1600504:1603143 reverse
ST89_174000	NULL	UP	UP	1	0.00390625	0.0214844	Ribonuclease HIII 1606972:1607862 forward
ST89_174800	NULL	UP	UP	1	0.00206027	0.00206027	Predicted RNA binding protein, contains RRM domain 1614562:1614792 forward
ST89_175200	NULL	UP	UP	1	0.0315395	0.00165805	glutamine synthetase repressor 1618701:1619075 reverse
ST89_184400	NULL	UP	UP	1	1.06811e-39	4.29939e-48	DNA-directed RNA polymerase, beta' subunit/160 kD subunit 1690664:1694302 reverse
ST89_184500	NULL	UP	UP	1	8.24126e-31	1.74696e-30	DNA-directed RNA polymerase, beta subunit/140 kD subunit 1694403:1697984 reverse
ST89_188100	NULL	UP	UP	1	4.3383e-10	2.39607e-14	DNA-directed RNA polymerase, alpha subunit/40 kD subunit 1740878:1741816 reverse
ST89_194200	NULL	UP	UP	1	4.11092e-10	1.81899e-12	Oxygen-sensitive ribonucleoside-triphosphate reductase 1783964:1786168 forward
ST89_200200	NULL	UP	UP	0.332306	0.000195126	0.0435585	Trypsin-like serine protease, typically periplasmic, contain C-terminal PDZ domain 1838482:1839717 forward
ST89_000200	NULL	UP	NULL	1	0.0078125	0.387695	DNA polymerase sliding clamp subunit (PCNA homolog) 1620:2756 forward
ST89_025100	NULL	UP	NULL	1	0.00390625	0.0654297	ABC-type uncharacterized transport system, ATPase component 201950:202753 forward
ST89_027700	NULL	UP	NULL	1	0.0129395	0.0768127	Membrane carboxypeptidase (penicillin-binding protein) 223817:226147 reverse
ST89_035000	NULL	UP	NULL	0.0654297	0.00418091	0.541256	K+ transport system, NAD-binding component 293468:294139 reverse
ST89_037200	NULL	UP	NULL	0.511376	0.0109736	0.0814268	Phosphotransferase system, mannose/fructose-specific component IIA 310751:311743 reverse
ST89_045100	NULL	UP	NULL	1	0.0169005	0.0639147	Thiamine biosynthesis ATP pyrophosphatase 383171:384394 forward
ST89_054500	NULL	UP	NULL	0.774414	0.0413895	0.133801	Peptidyl-prolyl cis-trans isomerase (rotamase) - cyclophilin family 475790:476548 reverse
ST89_066200	NULL	UP	NULL	0.5	0.0078125	0.226562	Cell division protein FtsI/penicillin-binding protein 2 582161:584275 forward
ST89_080500	NULL	UP	NULL	0.5	0.0078125	0.387695	D-alanyl transfer protein 730223:731491 forward
ST89_085700	NULL	UP	NULL	1	0.0161248	0.121449	ABC-type uncharacterized transport system, ATPase component 778236:779774 forward
ST89_103300	NULL	UP	NULL	0.658738	0.0081469	0.124918	Pyruvate/2-oxoglutarate dehydrogenase complex, dihydrolipoamide dehydrogenase (E3) component, or related enzyme 944512:946266 reverse
ST89_103600	NULL	UP	NULL	1	0.00935531	0.0987371	Pyruvate/2-oxoglutarate dehydrogenase complex, dehydrogenase (E1) component, alpha subunit 949006:949977 reverse
ST89_140200	NULL	UP	NULL	0.42395	0.010622	0.122078	Predicted transcriptional regulator 1300493:1300870 forward
ST89_140300	NULL	UP	NULL	0.0625	1.52588e-05	0.0639147	ABC-type multidrug transport system, ATPase component 1300875:1301573 forward
ST89_160600	NULL	UP	NULL	1	0.015625	0.179688	Hemolysins or related protein containing CBS domains 1486917:1488248 reverse
ST89_187066	NULL	UP	NULL	0.125	0.000488281	0.0768127	Restriction-modification enzyme type I M subunit; type IC modification subunit HsdM 1728962:1730557 reverse
D2972:AAW27956.1	NULL	NULL	UP	0.5	1	0.00195312	# Function: hypothetical protein
ST89_072200	NULL	NULL	UP	0.49956	0.0681187	0.000460005	Uncharacterized conserved protein 647034:647474 forward
ST89_103830	NULL	NULL	UP	1	0.0524788	0.0118179	CRISPR-associated protein 955621:956235 reverse
ST89_115500	NULL	NULL	UP	0.6875	0.210114	0.0224609	ABC-type uncharacterized transport system, periplasmic component 1060491:1061492 reverse
ST89_138100	NULL	NULL	UP	1	0.0703125	0.015625	DNA segregation ATPase FtsK/SpoIIIE or related protein 1279790:1282204 reverse
ST89_145200	NULL	NULL	UP	1	0.0532519	0.00598812	ABC-type amino acid transport/signal transduction system, periplasmic component/domain 1346403:1347197 reverse
ST89_149600	NULL	NULL	UP	1	0.109375	0.0390625	ABC-type spermidine/putrescine transport system, ATPase component 1387263:1388417 reverse
ST89_153900	NULL	NULL	UP	1	0.0755187	0.0432853	ABC-type amino acid transport/signal transduction system, periplasmic component/domain 1430085:1430939 reverse
ST89_160100	NULL	NULL	UP	1	0.0532894	0.0081469	Universal stress protein UspA or related nucleotide-binding protein 1483026:1483478 forward
ST89_004500	NULL	NULL	DOWN	0.647606	0.0625	0.000976562	Aspartate/tyrosine/aromatic aminotransferase 29270:30445 forward
ST89_021800	NULL	NULL	DOWN	1	0.108129	0.000234446	ABC-type transport system involved in Fe-S cluster assembly, ATPase component 171536:172306 forward
ST89_026800	NULL	NULL	DOWN	0.0783539	1	0.0413895	Leucyl-tRNA synthetase 214796:217297 forward
ST89_040400	NULL	NULL	DOWN	0.560065	0.200488	0.0200739	Cysteine synthase 340689:341615 reverse
ST89_042400	NULL	NULL	DOWN	0.229864	0.891923	0.01408	Asparagine synthetase A 355452:356444 forward
ST89_043300	NULL	NULL	DOWN	0.401813	0.148032	0.0168531	3-oxoacyl-acyl carrier protein reductase 363543:364277 forward
ST89_043800	NULL	NULL	DOWN	0.790527	0.0625	0.0078125	Acetyl-CoA carboxylase beta subunit 367981:368847 forward
ST89_048500	NULL	NULL	DOWN	1	0.5	0.0078125	Methyonyl-tRNA synthetase 414912:416915 forward
ST89_049300	NULL	NULL	DOWN	1	0.135156	0.00106577	Alanyl-tRNA synthetase 424597:427215 forward
ST89_051300	NULL	NULL	DOWN	1	0.281042	0.016589	Valyl-tRNA synthetase 443405:446056 forward
ST89_053400	NULL	NULL	DOWN	0.42395	0.25	0.00390625	Predicted hydrolase of the HAD superfamily 462792:463613 forward
ST89_055900	NULL	NULL	DOWN	1	0.188216	0.000365796	Carbamoylphosphate synthase large subunit 487446:490625 forward
ST89_068400	NULL	NULL	DOWN	1	0.118368	0.00555897	Enolase 601481:602785 forward
ST89_072400	NULL	NULL	DOWN	0.289062	1	0.03125	Collagenase or related protease 648032:648949 forward
ST89_077100	NULL	NULL	DOWN	0.232693	0.168638	0.00393317	Predicted membrane GTPase involved in stress response 695033:696883 forward
ST89_091200	NULL	NULL	DOWN	0.0595839	0.404873	0.00393317	GMP synthase 831637:833199 reverse
ST89_094000	NULL	NULL	DOWN	0.266846	1	0.00390625	Thiamine pyrophosphate-requiring enzyme (acetolactate synthase, pyruvate dehydrogenase (cytochrome), glyoxylate carboligase, phosphonopyruvate decarboxylase) 859567:861243 forward
ST89_096900	NULL	NULL	DOWN	1	0.125	0.03125	Dihydroorotate dehydrogenase 880529:881476 forward
ST89_099200	NULL	NULL	DOWN	0.548828	1	0.015625	tRNA modification GTPase, TrmE 898475:899845 reverse
ST89_101200	NULL	NULL	DOWN	0.211024	0.359283	0.0021024	aminopeptidase N 919229:921769 forward
ST89_101400	NULL	NULL	DOWN	0.115318	1	0.0308838	Lipoate-protein ligase A 923226:924215 reverse
ST89_101700	NULL	NULL	DOWN	1	0.25	0.03125	4-alpha-glucanotransferase 927820:929319 reverse
ST89_107800	NULL	NULL	DOWN	1	0.0755187	0.0356981	Ribose 5-phosphate isomerase 1003824:1004504 reverse
ST89_108300	NULL	NULL	DOWN	0.149613	0.581055	0.00407732	dipeptidase 1007145:1008551 reverse
ST89_114100	NULL	NULL	DOWN	0.096394	0.252854	4.01212e-08	Uncharacterized conserved secreted protein 1049605:1049781 forward
ST89_119000	NULL	NULL	DOWN	0.496617	0.0895311	0.0079159	Adenine/guanine phosphoribosyltransferase or related PRPP-binding protein 1091819:1092337 reverse
ST89_122200	NULL	NULL	DOWN	0.0961418	1	0.0094753	dTDP-D-glucose 4,6-dehydratase 1118391:1119437 reverse
ST89_122300	NULL	NULL	DOWN	1	0.111403	0.0364834	dTDP-4-dehydrorhamnose 3,5-epimerase or related enzyme 1119866:1120459 reverse
ST89_123000	NULL	NULL	DOWN	0.86005	0.115318	0.0346897	Phosphomannomutase 1125563:1126915 reverse
ST89_124300	NULL	NULL	DOWN	1	0.125	0.00195312	Phosphotransferase system, HPr-related protein 1142482:1142745 reverse
ST89_131700	NULL	NULL	DOWN	0.690038	1	0.0127258	Uncharacterized protein conserved in bacteria 1217627:1217821 forward
ST89_131900	NULL	NULL	DOWN	0.34375	1	0.015625	Predicted oxidoreductase related to nitroreductase 1220503:1221105 reverse
ST89_133200	NULL	NULL	DOWN	0.548828	0.25	0.015625	Uncharacterized protein conserved in bacteria 1228989:1230473 forward
ST89_136900	NULL	NULL	DOWN	0.286279	0.753906	0.0308838	UDP-glucose 4-epimerase 1264846:1265847 reverse
ST89_137000	NULL	NULL	DOWN	1	0.25	0.015625	Galactose-1-phosphate uridyltransferase 1265877:1267385 reverse
ST89_137100	NULL	NULL	DOWN	0.548828	1	0.015625	Galactokinase 1267378:1268544 reverse
ST89_142000	NULL	NULL	DOWN	0.548828	0.125	0.015625	Phosphotransacetylase 1317896:1318879 reverse
ST89_148900	NULL	NULL	DOWN	0.332306	0.0625	0.000976562	Phosphoserine aminotransferase 1380920:1382014 reverse
ST89_154800	NULL	NULL	DOWN	0.801306	0.0895311	0.0024589	Tryptophan synthase alpha chain 1437793:1438575 reverse
ST89_156000	NULL	NULL	DOWN	0.332306	1	0.000976562	Uncharacterized protein conserved in bacteria 1448839:1449138 forward
ST89_159000	NULL	NULL	DOWN	0.312327	0.229523	0.00256321	Asp-tRNA-Asn/Glu-tRNA-Gln amidotransferase B subunit 1472569:1474011 reverse
ST89_162200	NULL	NULL	DOWN	0.165428	0.381693	0.00368996	Pyruvate-formate lyase 1502434:1504743 forward
ST89_163000	NULL	NULL	DOWN	0.581055	0.0625	0.0078125	Uncharacterized conserved protein 1510490:1511245 reverse
ST89_167500	NULL	NULL	DOWN	0.057373	0.25	0.000976562	Gamma-glutamyl phosphate reductase 1547417:1548667 reverse
ST89_173900	NULL	NULL	DOWN	0.86005	0.774414	0.0169005	Uncharacterized conserved protein 1606341:1606658 reverse
ST89_175100	NULL	NULL	DOWN	0.361595	0.118469	0.00434351	Glutamine synthetase 1617309:1618652 reverse
ST89_179300	NULL	NULL	DOWN	0.260435	0.0806905	0.0017692	Glutamyl- and glutaminyl-tRNA synthetase 1655678:1657132 reverse
ST89_183400	NULL	NULL	DOWN	0.179565	0.25	0.00195312	Acetate kinase 1684198:1685391 reverse
ST89_184700	NULL	NULL	DOWN	0.103422	0.867939	0.00456153	Tyrosyl-tRNA synthetase 1700871:1702127 forward
ST89_184800	NULL	NULL	DOWN	0.442068	0.118469	0.0118179	Ketol-acid reductoisomerase 1702253:1703275 reverse
ST89_186000	NULL	NULL	DOWN	0.38331	1	0.0212708	neutral endopeptidase 1715840:1717735 reverse
ST89_188900	NULL	NULL	DOWN	1	0.153913	0.0139995	Ribosomal protein L30/L7E 1745805:1745987 reverse
ST89_196300	NULL	NULL	DOWN	1	0.5	0.000244141	Uncharacterized protein conserved in bacteria 1800162:1800365 forward
ST89_199300	NULL	NULL	DOWN	1	0.0625	0.00390625	Tryptophanyl-tRNA synthetase 1829888:1830910 reverse
ST89_030900	NULL	DOWN	NULL	0.312327	0.00119324	0.107752	16S rRNA uridine-516 pseudouridylate synthase or related pseudouridylate synthase 252856:253623 forward
ST89_045600	NULL	DOWN	NULL	0.241645	0.00154717	0.279956	Ribosomal protein L27 388444:388734 forward
ST89_054100	NULL	DOWN	NULL	0.145996	0.00390625	0.5	Uncharacterized protein conserved in bacteria 471021:471278 forward
ST89_055400	NULL	DOWN	NULL	0.790527	0.0078125	0.125	Pseudouridylate synthase, 23S RNA-specific 481647:482537 forward
ST89_055800	NULL	DOWN	NULL	0.665466	0.0335524	0.215327	Carbamoylphosphate synthase small subunit 486013:487101 forward
ST89_058800	NULL	DOWN	NULL	0.0789407	0.0226288	1	Predicted sulfurtransferase 517844:518827 forward
ST89_077700	NULL	DOWN	NULL	1	0.0369549	0.0959236	Cell division GTPase 702388:703710 forward
ST89_091500	NULL	DOWN	NULL	0.625407	0.0440465	0.651588	Signal recognition particle GTPase 834497:836059 forward
ST89_098100	NULL	DOWN	NULL	0.229864	0.000914391	0.25287	Orotate phosphoribosyltransferase 891229:891858 forward
ST89_108900	NULL	DOWN	NULL	0.0864372	0.022575	1	Translation initiation factor 3 1010964:1011494 reverse
ST89_110200	NULL	DOWN	NULL	0.607239	0.00390625	0.125	Protein chain release factor B 1020648:1021661 reverse
ST89_114400	NULL	DOWN	NULL	0.150614	0.000527335	0.128475	Ribosomal protein L19 1050713:1051060 reverse
ST89_157300	NULL	DOWN	NULL	0.867939	0.0289593	0.0639147	Diadenosine tetraphosphate (Ap4A) hydrolase and other HIT family hydrolase 1459368:1459787 forward
ST89_172800	NULL	DOWN	NULL	0.137662	0.0463694	0.863415	Ribosomal protein S6 1595524:1595814 reverse
ST89_182400	NULL	DOWN	NULL	1	0.03125	0.0625	EMAP domain 1678595:1679218 reverse
ST89_188400	NULL	DOWN	NULL	1	0.03125	0.125	Ribosomal protein L36 1742659:1742775 reverse
ST89_189700	NULL	DOWN	NULL	0.358834	0.00209006	0.239089	Ribosomal protein L14 1749303:1749671 reverse
ST89_190200	NULL	DOWN	NULL	0.408799	0.000185396	0.488022	Ribosomal protein L22 1751283:1751627 reverse
ST89_190700	NULL	DOWN	NULL	0.63859	0.0146884	0.0896918	Ribosomal protein L3 1753810:1754436 reverse
ST89_190800	NULL	DOWN	NULL	1	0.000255346	0.625407	Ribosomal protein S10 1754553:1754861 reverse
ST89_195000	NULL	DOWN	NULL	0.118469	0.000976562	0.125	Histidyl-tRNA synthetase 1791585:1792865 reverse
ST89_197600	NULL	DOWN	NULL	0.0759047	0.0240929	1	Ribosomal protein L9 1810124:1810582 reverse
ST89_197900	NULL	DOWN	NULL	1	0.0078125	0.125	Predicted tRNA(5-methylaminomethyl-2-thiouridylate) methyltransferase, contains the PP-loop ATPase domain 1815252:1816373 reverse
ST89_006500	NULL	DOWN	DOWN	1	0.000244141	6.10352e-05	Arginyl-tRNA synthetase 51616:53307 reverse
ST89_009600	NULL	DOWN	DOWN	1	0.000976562	0.000976562	Leucyl aminopeptidase (aminopeptidase T) 75936:77177 forward
ST89_016200	NULL	DOWN	DOWN	0.83882	0.0078125	0.000244141	Molecular chaperone GrpE (heat shock protein) 120737:121309 forward
ST89_016300	NULL	DOWN	DOWN	1	0.00011636	9.6933e-07	Molecular chaperone 121433:123256 forward
ST89_019100	NULL	DOWN	DOWN	1	4.24905e-10	1.55424e-09	FKBP-type peptidyl-prolyl cis-trans isomerase (trigger factor) 144288:145571 forward
ST89_023000	NULL	DOWN	DOWN	1	0.000976562	0.03125	Disulfide bond chaperones of the HSP33 family 181924:182790 forward
ST89_024100	NULL	DOWN	DOWN	0.100173	0.0479403	8.21592e-05	Glucose-6-phosphate isomerase 191779:193128 forward
ST89_024200	NULL	DOWN	DOWN	0.296206	1.90735e-06	0.00390625	Uncharacterized conserved protein 193316:194032 forward
ST89_028600	NULL	DOWN	DOWN	0.442068	0.015625	3.05176e-05	UDP-N-acetylmuramate-alanine ligase 235445:236773 forward
ST89_032400	NULL	DOWN	DOWN	1	0.000976562	0.000976562	Urea amidohydrolase (urease) beta subunit 265509:265820 forward
ST89_038400	NULL	DOWN	DOWN	1	0.0078125	0.000488281	Ribosome-binding factor A 323225:323578 forward
ST89_039400	NULL	DOWN	DOWN	1	0.0137182	0.0137182	Uracil phosphoribosyltransferase 332868:333497 forward
ST89_040800	NULL	DOWN	DOWN	0.891923	0.00119324	0.00700037	Ribosome-associated protein Y (PSrp-1) 344439:344987 forward
ST89_041900	NULL	DOWN	DOWN	1	1.91418e-05	0.00141296	Inorganic pyrophosphatase/exopolyphosphatase 350899:351831 forward
ST89_043100	NULL	DOWN	DOWN	0.807846	0.000396178	0.00385411	Dioxygenase related to 2-nitropropane dioxygenase 361622:362587 forward
ST89_043200	NULL	DOWN	DOWN	1	0.0351562	0.00442505	(acyl-carrier-protein) S-malonyltransferase 362610:363530 forward
ST89_043500	NULL	DOWN	DOWN	1	0.0351562	0.0127258	Biotin carboxyl carrier protein 365575:366063 forward
ST89_045500	NULL	DOWN	DOWN	0.0983706	0.00148964	2.27214e-07	Ribosomal protein L21 388093:388407 forward
ST89_052400	NULL	DOWN	DOWN	0.601586	6.45489e-28	9.00299e-37	GTPase - translation elongation factor 454356:455552 forward
ST89_052500	NULL	DOWN	DOWN	1	0.000183117	1.46225e-08	Triosephosphate isomerase 455801:456559 forward
ST89_054000	NULL	DOWN	DOWN	0.647606	0.0078125	0.000976562	Glycyl-tRNA synthetase, beta subunit 468972:471008 forward
ST89_062500	NULL	DOWN	DOWN	1	1.56794e-05	2.16897e-05	ATP-dependent protease Clp, ATPase subunit 549868:551094 forward
ST89_063000	NULL	DOWN	DOWN	0.701108	0.03125	6.10352e-05	Predicted protein 554610:554969 forward
ST89_069100	NULL	DOWN	DOWN	0.168638	1.52588e-05	0.015625	Chorismate synthase 609397:610563 forward
ST89_073300	NULL	DOWN	DOWN	1	0.0266037	0.0169005	Lysyl-tRNA synthetase (class II) 659191:660681 reverse
ST89_077000	NULL	DOWN	DOWN	1	3.54222e-09	2.45574e-13	Transcriptional regulator/sugar kinase 693927:694895 forward
ST89_077300	NULL	DOWN	DOWN	1	0.00390625	0.03125	UDP-N-acetylmuramoylalanine-D-glutamate ligase 697299:698651 forward
ST89_078700	NULL	DOWN	DOWN	1	0.000191076	0.000312551	Ribosomal protein L31 712788:713030 reverse
ST89_079300	NULL	DOWN	DOWN	0.596642	0.00540157	0.047031	Protein chain release factor A 717910:718989 forward
ST89_079600	NULL	DOWN	DOWN	1	1.52218e-05	9.26355e-06	Glycine/serine hydroxymethyltransferase 720506:721756 forward
ST89_096600	NULL	DOWN	DOWN	1	0.0294494	0.0427739	Putative intracellular protease/amidase 878918:879466 forward
ST89_116300	NULL	DOWN	DOWN	1	1.03611e-35	3.23033e-50	Pyruvate kinase 1065821:1067323 reverse
ST89_116400	NULL	DOWN	DOWN	1	4.2905e-07	3.51246e-06	6-phosphofructokinase 1067393:1068412 reverse
ST89_116600	NULL	DOWN	DOWN	0.683489	0.0115078	0.047031	Putative translation factor (SUA5) 1071768:1072553 reverse
ST89_117100	NULL	DOWN	DOWN	1	0.0078125	0.0078125	Isopropylmalate synthase 1075999:1077561 reverse
ST89_117200	NULL	DOWN	DOWN	0.331584	7.3696e-39	3.08119e-28	Phosphoglycerate mutase 1 1077909:1078601 reverse
ST89_124100	NULL	DOWN	DOWN	0.133624	0.00417126	3.28245e-09	NAD-dependent aldehyde dehydrogenase 1139093:1140526 reverse
ST89_126700	NULL	DOWN	DOWN	0.596615	0.0490417	0.00434351	Phenylalanyl-tRNA synthetase beta chain 1168214:1170664 reverse
ST89_157800	NULL	DOWN	DOWN	1	3.39717e-06	3.58836e-07	ATP-binding subunit of Clp protease and DnaK/DnaJ chaperones 1462081:1464180 reverse
ST89_158400	NULL	DOWN	DOWN	0.32694	3.05176e-05	0.015625	Predicted RNA-binding protein containing KH domain, possibly ribosomal protein 1468759:1469076 reverse
ST89_163300	NULL	DOWN	DOWN	1	0.03125	0.00390625	X-prolyl dipeptidyl aminopeptidase 1512960:1515227 forward
ST89_170400	NULL	DOWN	DOWN	0.302878	0.000109926	0.0105821	3-deoxy-D-arabino-heptulosonate 7-phosphate (DAHP) synthase 1572272:1573303 reverse
ST89_172600	NULL	DOWN	DOWN	0.0826975	8.01328e-23	2.02755e-13	Ribosomal protein S18 1594713:1594952 reverse
ST89_175500	NULL	DOWN	DOWN	0.179241	7.89447e-23	3.42562e-46	3-phosphoglycerate kinase 1620877:1622076 reverse
ST89_176100	NULL	DOWN	DOWN	1	1.14184e-45	6.56741e-57	Glyceraldehyde-3-phosphate dehydrogenase 1625418:1626428 reverse
ST89_176200	NULL	DOWN	DOWN	1	5.95759e-06	2.18621e-06	Translation elongation factor (GTPase) 1626615:1628696 reverse
ST89_179700	NULL	DOWN	DOWN	1	5.53295e-05	0.00126897	Ribosomal protein L1 1658460:1659149 reverse
ST89_187600	NULL	DOWN	DOWN	0.567342	7.43403e-14	3.86198e-28	Fructose/tagatose bisphosphate aldolase 1736543:1737424 reverse
ST89_188000	NULL	DOWN	DOWN	0.879588	1.03473e-12	1.34232e-10	Ribosomal protein L17 1740474:1740860 reverse
ST89_189000	NULL	DOWN	DOWN	1	9.18612e-06	0.00276671	Ribosomal protein S5 1746002:1746496 reverse
ST89_189200	NULL	DOWN	DOWN	1	0.00082026	0.00873511	Ribosomal protein L6P/L9E 1746961:1747497 reverse
ST89_189300	NULL	DOWN	DOWN	0.946022	1.41195e-05	1.46995e-06	Ribosomal protein S8 1747624:1748022 reverse
ST89_189600	NULL	DOWN	DOWN	0.618445	5.05165e-06	0.000972761	Ribosomal protein L24 1748917:1749222 reverse
ST89_190000	NULL	DOWN	DOWN	1	3.50156e-10	3.49627e-11	Ribosomal protein L16/L10E 1750200:1750613 reverse
ST89_190400	NULL	DOWN	DOWN	1	0.00494343	0.0389518	Ribosomal protein L2 1752015:1752848 reverse
ST89_190600	NULL	DOWN	DOWN	0.896141	3.28574e-13	2.60625e-10	Ribosomal protein L4 1753162:1753785 reverse
ST89_052100	DOWN	UP	UP	1.44453e-05	7.83669e-162	3.37319e-116	F0F1-type ATP synthase, beta subunit 450721:452127 forward
ST89_100500	DOWN	UP	NULL	0.03125	0.03125	1	tRNA and rRNA cytosine-C5-methylase 912728:914038 forward
ST89_176500	DOWN	UP	NULL	0.03125	0.000244141	0.263176	Adenine/guanine phosphoribosyltransferase or related PRPP-binding protein 1630036:1630860 reverse
ST89_034900	DOWN	NULL	NULL	0.00660045	1	0.111161	Transketolase 291243:293219 forward
ST89_062000	DOWN	NULL	NULL	0.0129395	0.0654297	1	Hydroxymethylglutaryl-CoA reductase 545443:546714 reverse
ST89_090300	DOWN	NULL	NULL	0.0200616	0.663624	0.429591	Glucosamine 6-phosphate synthetase, contains amidotransferase and phosphosugar isomerase domains 822728:824536 forward
ST89_148700	DOWN	NULL	NULL	0.0241195	1	0.229481	Phosphoglycerate dehydrogenase 1379154:1380332 reverse
ST89_171400	DOWN	NULL	NULL	0.0409596	1	0.199591	Uncharacterized protein conserved in bacteria 1583580:1583969 reverse
ST89_178500	DOWN	NULL	NULL	0.0351562	0.145996	1	Queuine/archaeosine tRNA-ribosyltransferase 1646384:1647526 reverse
ST89_024700	DOWN	NULL	DOWN	0.0081469	0.617719	0.000584365	Prolyl-tRNA synthetase 197546:199393 forward
ST89_025200	DOWN	NULL	DOWN	0.00531928	0.391528	5.08919e-11	Co-chaperonin GroES (HSP10) 202922:203209 forward
ST89_027600	DOWN	NULL	DOWN	0.00407732	1	0.00407732	Aminopeptidase C 222370:223707 forward
ST89_043400	DOWN	NULL	DOWN	0.0002551	0.203117	4.19819e-11	3-oxoacyl-(acyl-carrier-protein) synthase 364339:365571 forward
ST89_046700	DOWN	NULL	DOWN	0.000160235	0.652964	5.83304e-06	Glutamate dehydrogenase/leucine dehydrogenase 397825:399177 forward
ST89_050600	DOWN	NULL	DOWN	0.03125	1	0.03125	Homoserine dehydrogenase 437615:438901 forward
ST89_059600	DOWN	NULL	DOWN	0.000186799	1	8.58056e-06	Pyruvate/2-oxoglutarate dehydrogenase complex, dihydrolipoamide dehydrogenase (E3) component 525060:526376 forward
ST89_062100	DOWN	NULL	DOWN	0.0078125	1	0.0078125	3-hydroxy-3-methylglutaryl CoA synthase 546707:547882 reverse
ST89_083300	DOWN	NULL	DOWN	2.92631e-05	1	2.92631e-05	Phosphomannomutase 749681:751399 reverse
ST89_108700	DOWN	NULL	DOWN	0.00299335	0.0864599	1.14629e-07	Ribosomal protein L20 1010309:1010668 reverse
ST89_124200	DOWN	NULL	DOWN	0.00548634	0.21004	1.53741e-05	Phosphoenolpyruvate-protein kinase (PTS system EI component in bacteria) 1140744:1142477 reverse
ST89_125800	DOWN	NULL	DOWN	8.58218e-09	1	5.76552e-12	Uncharacterized NAD(FAD)-dependent dehydrogenase 1159755:1161128 reverse
ST89_154900	DOWN	NULL	DOWN	0.000910521	1	0.000277162	Tryptophan synthase beta chain 1438579:1439787 reverse
ST89_155200	DOWN	NULL	DOWN	0.0078125	1	0.0078125	Anthranilate phosphoribosyltransferase 1441116:1442120 reverse
ST89_158300	DOWN	NULL	DOWN	0.015625	1	0.015625	Nicotinic acid mononucleotide adenylyltransferase 1468023:1468655 reverse
ST89_012800	DOWN	DOWN	DOWN	0.000963416	7.23718e-07	5.17158e-27	Ribosomal protein S9 101768:102160 forward
ST89_025300	DOWN	DOWN	DOWN	6.08296e-05	0.000275658	1.53687e-26	Chaperonin GroEL (HSP60 family) 203258:204877 forward
ST89_044700	DOWN	DOWN	DOWN	0.0384773	0.0490417	3.39532e-05	Pyruvate/2-oxoglutarate dehydrogenase complex, dihydrolipoamide dehydrogenase (E3) component, or related enzyme 378564:379916 forward
ST89_125700	DOWN	DOWN	DOWN	8.17288e-22	0.000612564	1.4276e-40	L-lactate dehydrogenase 1158676:1159662 forward
ST89_136600	DOWN	DOWN	DOWN	0.000554812	0.00390512	1.16655e-10	Beta-galactosidase 1258639:1261719 reverse
ST89_185500	DOWN	DOWN	DOWN	0.000354534	0.00222143	1.69674e-11	Uncharacterized protein conserved in bacteria 1709212:1709577 reverse

## Sheet: MOI_0.1
Table S3:
Tab 2: MOI=0.1. Proteins changing from T0 to early infection (0-1 hr), early infection to peak infection (1-2 hr), and T0 to peak infection (0- 2 hr).
p-values were calculated as described in Materials and Methods.
Protein	ChangeT0vT2 (0-1hr)	ChangeT2vT3 (1-2 hpi)	ChangeT0vT3 (0-2 hpi)	PvalueT0vT2 (0-1hr)	PvalueT2vT3 (1-2 hpi)	PvalueT0vT3 (0-2 hpi)	Description
D2972:AAW27931.1	UP	UP	UP	2.11758e-22	3.66143e-10	6.5253e-55	# Function: head protein
D2972:AAW27937.1	UP	UP	UP	1.49012e-08	8.00432e-06	8.27181e-25	# Function: tail protein
D2972:AAW27966.1	UP	UP	UP	0.000244141	0.000226882	1.42109e-14	# Function: hypothetical protein
ST89_157800	UP	UP	UP	0.0244662	0.0265798	1.58239e-08	ATP-binding subunit of Clp protease and DnaK/DnaJ chaperones 1462081:1464180 reverse
D2972:AAW27923.1	UP	NULL	UP	1.90735e-06	0.575849	7.45058e-09	# Function: hypothetical protein
D2972:AAW27927.1	UP	NULL	UP	3.05176e-05	1	0.000976562	# Function: portal protein
D2972:AAW27929.1	UP	NULL	UP	0.000244141	1	6.10352e-05	# Function: scaffold protein
D2972:AAW27930.1	UP	NULL	UP	0.00195312	0.229481	9.53674e-07	# Function: head protein
D2972:AAW27938.1	UP	NULL	UP	0.000244141	0.232693	1.49012e-08	# Function: hypothetical protein
D2972:AAW27955.1	UP	NULL	UP	0.015625	0.557197	6.10352e-05	# Function: hypothetical protein
D2972:AAW27956.1	UP	NULL	UP	3.05176e-05	0.571588	0.000976562	# Function: hypothetical protein
D2972:AAW27958.1	UP	NULL	UP	5.68434e-14	1	8.88178e-16	# Function: hypothetical protein
D2972:AAW27964.1	UP	NULL	UP	0.000244141	1	3.05176e-05	# Function: DNA binding protein
D2972:AAW27928.1	UP	NULL	NULL	0.000976562	0.210114	1	# Function: head protein
D2972:AAW27953.1	UP	NULL	NULL	0.0078125	0.387695	1	# Function: cro-like repressor
D2972:AAW27960.1	UP	NULL	NULL	0.00390625	1	0.0625	# Function: primase
ST89_007700	UP	NULL	NULL	0.0281928	0.0535376	1	RecA/RadA recombinase 63258:64397 forward
ST89_040800	UP	NULL	NULL	0.0380186	1	0.757189	Ribosome-associated protein Y (PSrp-1) 344439:344987 forward
ST89_116400	UP	NULL	NULL	0.0123367	0.851583	1	6-phosphofructokinase 1067393:1068412 reverse
ST89_025300	UP	DOWN	NULL	1.61637e-18	1.35801e-10	1	Chaperonin GroEL (HSP60 family) 203258:204877 forward
ST89_041900	UP	DOWN	NULL	0.000205984	0.044156	0.190861	Inorganic pyrophosphatase/exopolyphosphatase 350899:351831 forward
ST89_044000	UP	DOWN	NULL	0.000861782	0.000460005	1	LuxS protein involved in autoinducer AI2 synthesis 369645:370127 reverse
ST89_052500	UP	DOWN	NULL	0.0290257	2.80502e-06	1	Triosephosphate isomerase 455801:456559 forward
ST89_077000	UP	DOWN	NULL	0.00342857	1.09698e-05	0.195667	Transcriptional regulator/sugar kinase 693927:694895 forward
ST89_126501	UP	DOWN	NULL	0.00322099	0.00905798	1	Conserved hypothetical protein stu1289; anaerobic ribonucleoside-triphosphate reductase 1167144:1167482 reverse
ST89_175500	UP	DOWN	NULL	3.87437e-08	0.00484738	1	3-phosphoglycerate kinase 1620877:1622076 reverse
ST89_190800	UP	DOWN	NULL	3.53131e-08	2.6197e-11	0.389052	Ribosomal protein S10 1754553:1754861 reverse
ST89_010600	UP	DOWN	DOWN	0.00436757	1.36131e-19	3.83658e-07	Translation elongation factor Ts 82415:83455 forward
ST89_019100	UP	DOWN	DOWN	0.017355	1.13336e-12	0.000109329	FKBP-type peptidyl-prolyl cis-trans isomerase (trigger factor) 144288:145571 forward
ST89_001400	NULL	UP	UP	1	8.63241e-22	2.78027e-15	ATP-dependent Zn protease 12608:14575 forward
ST89_004200	NULL	UP	UP	1	0.0243065	0.0409596	Surface antigen 25617:26984 forward
ST89_024300	NULL	UP	UP	1	4.15705e-10	2.40203e-09	Preprotein translocase subunit YajC 194158:194496 forward
ST89_025100	NULL	UP	UP	1	0.0127258	0.00418091	ABC-type uncharacterized transport system, ATPase component 201950:202753 forward
ST89_033900	NULL	UP	UP	0.677639	0.000606107	0.00794273	ABC-type amino acid transport/signal transduction system, periplasmic component/domain 280484:281332 forward
ST89_034000	NULL	UP	UP	0.561381	7.432e-07	0.0271526	ABC-type metal ion transport system, periplasmic component/surface antigen 281492:282394 forward
ST89_034200	NULL	UP	UP	0.568172	1.55027e-10	2.08836e-08	ABC-type metal ion transport system, ATPase component 283822:284889 forward
ST89_035000	NULL	UP	UP	0.663624	0.0315395	0.00165805	K+ transport system, NAD-binding component 293468:294139 reverse
ST89_037000	NULL	UP	UP	1	3.84591e-05	1.83154e-06	mannose-specific PTS system component IID 308930:309841 reverse
ST89_039800	NULL	UP	UP	1	0.000271539	0.0328391	ABC-type branched-chain amino acid transport system, periplasmic component 335192:336367 forward
ST89_040100	NULL	UP	UP	1	0.0385742	0.0385742	ABC-type branched-chain amino acid transport system, ATPase component 338252:339016 forward
ST89_043400	NULL	UP	UP	1	0.00160874	7.60624e-05	3-oxoacyl-(acyl-carrier-protein) synthase 364339:365571 forward
ST89_044200	NULL	UP	UP	1	0.0275332	0.000195126	Predicted membrane-associated HD superfamily hydrolase 371757:373355 forward
ST89_051700	NULL	UP	UP	0.900653	0.00216813	4.156e-09	F0F1-type ATP synthase, subunit b 447193:447690 forward
ST89_051900	NULL	UP	UP	1	3.02346e-09	1.049e-14	F0F1-type ATP synthase, alpha subunit 448242:449747 forward
ST89_052000	NULL	UP	UP	1	3.38464e-09	6.47373e-09	F0F1-type ATP synthase, gamma subunit 449766:450644 forward
ST89_052100	NULL	UP	UP	1	4.11378e-88	1.62527e-70	F0F1-type ATP synthase, beta subunit 450721:452127 forward
ST89_059600	NULL	UP	UP	1	0.0149846	0.0416383	Pyruvate/2-oxoglutarate dehydrogenase complex, dihydrolipoamide dehydrogenase (E3) component 525060:526376 forward
ST89_063300	NULL	UP	UP	1	0.0226558	0.010622	DNA topoisomerase IV subunit B 555862:557811 forward
ST89_063400	NULL	UP	UP	1	0.00071727	6.57466e-05	DNA topoisomerase IV subunit A 558385:560904 forward
ST89_067900	NULL	UP	UP	1	9.45491e-08	1.49209e-06	catabolite control protein A 597515:598516 forward
ST89_070900	NULL	UP	UP	1	0.000377792	0.000120629	CRISPR-system related protein, contains RuvC-like nuclease and HNH-nuclease domains 631602:634967 forward
ST89_075600	NULL	UP	UP	1	0.000120629	1.69136e-05	Uncharacterized conserved protein 683053:683613 forward
ST89_080800	NULL	UP	UP	1	0.00642658	0.00165805	Cation transport ATPase 733091:735727 reverse
ST89_085600	NULL	UP	UP	1	0.0448285	0.0448285	Uncharacterized ABC-type transport system, periplasmic component/surface lipoprotein 777052:778122 forward
ST89_088200	NULL	UP	UP	0.25	0.0118179	3.05176e-05	Cation transport ATPase 801151:803241 reverse
ST89_090600	NULL	UP	UP	1	0.0023157	0.000912234	ABC-type polar amino acid transport system, ATPase component 825827:826456 forward
ST89_100900	NULL	UP	UP	0.677639	2.38613e-05	0.00320154	ABC-type phosphate transport system, ATPase component 916840:917643 forward
ST89_104800	NULL	UP	UP	1	0.012033	0.0389579	Uncharacterized conserved protein 973419:973697 reverse
ST89_110700	NULL	UP	UP	1	0.000641249	0.000986537	Cation transport ATPase 1024747:1027431 reverse
ST89_111200	NULL	UP	UP	1	3.76061e-05	0.000521613	Peptidoglycan interpeptide bridge formation enzyme 1030086:1031300 forward
ST89_111700	NULL	UP	UP	0.283607	0.0118499	1.3863e-05	ABC-type polar amino acid transport system, ATPase component 1035158:1035925 forward
ST89_115300	NULL	UP	UP	1	0.0127258	0.0127258	ABC-type uncharacterized transport system, ATPase component 1058857:1059615 reverse
ST89_125600	NULL	UP	UP	1	4.10791e-11	4.10791e-11	DNA gyrase, A subunit 1156022:1158457 reverse
ST89_136600	NULL	UP	UP	1	0.0264188	0.00201533	Beta-galactosidase 1258639:1261719 reverse
ST89_136700	NULL	UP	UP	1	1.34078e-05	4.06299e-10	Na+/xyloside symporter or related transporter 1261723:1263627 reverse
ST89_140300	NULL	UP	UP	1	2.16892e-05	0.000166042	ABC-type multidrug transport system, ATPase component 1300875:1301573 forward
ST89_140500	NULL	UP	UP	1	0.012541	0.00592461	ABC-type oligopeptide transport system, ATPase component 1302420:1303349 reverse
ST89_140600	NULL	UP	UP	1	0.000824082	0.00164149	ABC-type dipeptide/oligopeptide/nickel transport system, ATPase component 1303342:1304427 reverse
ST89_140900	NULL	UP	UP	0.415985	8.6805e-07	0.00510256	ABC-type oligopeptide transport system, periplasmic component 1306918:1308885 reverse
ST89_141100	NULL	UP	UP	0.178777	9.84085e-13	2.01106e-06	ABC-type oligopeptide transport system, periplasmic component 1310463:1312436 reverse
ST89_143101	NULL	UP	UP	1	0.000305864	2.4904e-05	Polysaccharide biosynthesis protein 1327017:1328801 reverse
ST89_146100	NULL	UP	UP	1	6.4003e-11	5.2775e-07	ABC-type amino acid transport system, periplasmic and permease components 1354876:1357086 forward
ST89_146200	NULL	UP	UP	1	2.37266e-05	1.26535e-05	ABC-type polar amino acid transport system, ATPase component 1357086:1357826 forward
ST89_147900	NULL	UP	UP	0.140956	9.56035e-22	1.50874e-29	Negative regulator of septation ring formation 1372453:1374048 reverse
ST89_161700	NULL	UP	UP	1	0.0237027	0.0237027	ABC-type polar amino acid transport system, ATPase component 1497354:1498097 reverse
ST89_161900	NULL	UP	UP	1	4.96802e-06	0.000187756	ABC-type amino acid transport/signal transduction system, periplasmic component/domain 1499231:1500061 reverse
ST89_167800	NULL	UP	UP	0.823803	0.0094753	0.00256321	ABC-type multidrug transport system, ATPase component 1551185:1551916 reverse
ST89_171000	NULL	UP	UP	1	1.1107e-07	2.61404e-08	sucrose PTS, EIIBCA 1578497:1580398 reverse
ST89_172200	NULL	UP	UP	0.855536	0.000729905	0.000100497	Excinuclease ATPase subunit 1588768:1591593 reverse
ST89_172400	NULL	UP	UP	1	0.00293506	0.00598812	Uncharacterized membrane-bound protein conserved in bacteria 1592917:1593588 forward
ST89_173600	NULL	UP	UP	1	0.00155032	0.00254756	DNA polymerase I - 3'-5' exonuclease and polymerase domains 1600504:1603143 reverse
ST89_184400	NULL	UP	UP	1	0.0401428	0.00676268	DNA-directed RNA polymerase, beta' subunit/160 kD subunit 1690664:1694302 reverse
ST89_197700	NULL	UP	UP	1	0.015625	0.015625	Signaling protein (consists of PAS, a modified GGDEF and a DHH family phosphatase domains) 1810584:1812548 reverse
ST89_200200	NULL	UP	UP	0.176044	1.23554e-18	3.00731e-26	Trypsin-like serine protease, typically periplasmic, contain C-terminal PDZ domain 1838482:1839717 forward
ST89_021300	NULL	UP	NULL	1	0.00371917	0.121449	ABC-type polar amino acid transport system, ATPase component 165493:166233 reverse
ST89_028300	NULL	UP	NULL	1	0.00921049	0.165428	Uncharacterized conserved protein 229478:231340 forward
ST89_052200	NULL	UP	NULL	1	0.0479403	0.161881	F0F1-type ATP synthase, epsilon subunit 452140:452586 forward
ST89_089500	NULL	UP	NULL	1	0.0385742	0.454498	ABC-type metal ion transport system, periplasmic component/surface adhesin 816071:817615 forward
ST89_100600	NULL	UP	NULL	1	0.0294494	0.175465	ABC-type phosphate transport system, periplasmic component 914163:915038 forward
ST89_101000	NULL	UP	NULL	1	0.0204147	0.108857	ABC-type phosphate transport system, ATPase component 917656:918414 forward
ST89_117500	NULL	UP	NULL	0.640719	0.0060391	0.109922	nucleoid DNA-binding protein 1080118:1080393 reverse
ST89_143700	NULL	UP	NULL	1	0.015625	0.179688	Glycosyltransferase (rgpA) 1332836:1333984 reverse
ST89_149600	NULL	UP	NULL	1	0.0127258	0.0635681	ABC-type spermidine/putrescine transport system, ATPase component 1387263:1388417 reverse
ST89_161200	NULL	UP	NULL	0.453125	0.0385742	0.454498	Predicted secreted protein containing a PDZ domain and Lon-protease C-terminal proteolytic domain 1493654:1494730 reverse
ST89_170500	NULL	UP	NULL	1	0.0489152	1	Preprotein translocase subunit SecA (ATPase, RNA helicase) 1573327:1575876 reverse
ST89_184500	NULL	UP	NULL	1	0.00498669	0.0854012	DNA-directed RNA polymerase, beta subunit/140 kD subunit 1694403:1697984 reverse
ST89_188100	NULL	UP	NULL	1	0.0160241	0.107811	DNA-directed RNA polymerase, alpha subunit/40 kD subunit 1740878:1741816 reverse
D2972:AAW27924.1	NULL	NULL	UP	0.5	0.210114	0.000976562	# Function: terminase small subunit
D2972:AAW27940.1	NULL	NULL	UP	0.5	0.34375	0.015625	# Function: tail protein
ST89_072100	NULL	NULL	UP	0.864166	0.252854	0.00778744	Uncharacterized protein containing a divergent version of the methyl-accepting chemotaxis-like domain 646623:647021 forward
ST89_106201	NULL	NULL	UP	1	0.189247	0.0308838	EpsF; glycosyltransferase; putative galactosyltransferase 988946:989725 reverse
ST89_106900	NULL	NULL	UP	1	0.0614283	0.0356981	Capsular polysaccharide biosynthesis protein; exopolysaccharide chain length determination (epsC = wzd) 993536:994228 reverse
ST89_116300	NULL	NULL	UP	0.0543667	0.742697	0.000949385	Pyruvate kinase 1065821:1067323 reverse
ST89_148000	NULL	NULL	UP	1	0.0518939	0.0104548	Type IIA topoisomerase (DNA gyrase/topo II, topoisomerase IV), B subunit 1374274:1376226 reverse
ST89_150300	NULL	NULL	UP	1	0.115318	0.0308838	Amino acid transporter 1393662:1395506 reverse
ST89_160100	NULL	NULL	UP	1	0.156066	0.00464065	Universal stress protein UspA or related nucleotide-binding protein 1483026:1483478 forward
ST89_162200	NULL	NULL	UP	0.0845431	0.230064	0.0002146	Pyruvate-formate lyase 1502434:1504743 forward
ST89_176700	NULL	NULL	UP	1	0.052239	0.0146333	Uncharacterized protein conserved in bacteria 1631885:1633159 reverse
ST89_196000	NULL	NULL	UP	0.125	0.774414	0.015625	Uncharacterized conserved secreted protein 1798768:1799334 forward
ST89_196200	NULL	NULL	UP	0.517921	0.28882	0.00890055	Uncharacterized protein conserved in bacteria 1799532:1800089 forward
ST89_012800	NULL	NULL	DOWN	0.525465	0.445303	0.0403314	Ribosomal protein S9 101768:102160 forward
ST89_028900	NULL	NULL	DOWN	1	0.165428	0.0213832	Transcription elongation factor 239487:239969 forward
ST89_045600	NULL	NULL	DOWN	1	1	0.00037134	Ribosomal protein L27 388444:388734 forward
ST89_054100	NULL	NULL	DOWN	0.803619	0.125	0.00390625	Uncharacterized protein conserved in bacteria 471021:471278 forward
ST89_056700	NULL	NULL	DOWN	0.711467	0.27263	0.019302	Ribosomal protein L10 495352:495855 forward
ST89_062900	NULL	NULL	DOWN	0.387695	0.5	0.0078125	Uncharacterized conserved protein 554284:554538 forward
ST89_078700	NULL	NULL	DOWN	0.16917	0.83207	0.000769219	Ribosomal protein L31 712788:713030 reverse
ST89_088000	NULL	NULL	DOWN	0.057373	0.5	0.000976562	Cold shock protein 799320:799520 forward
ST89_114400	NULL	NULL	DOWN	0.130386	1	0.0422292	Ribosomal protein L19 1050713:1051060 reverse
ST89_171500	NULL	NULL	DOWN	1	0.291215	0.0488739	Translation elongation factor P (EF-P)/translation initiation factor 5A (eIF-5A) 1584040:1584600 reverse
ST89_172800	NULL	NULL	DOWN	1	1	0.0121382	Ribosomal protein S6 1595524:1595814 reverse
ST89_188800	NULL	NULL	DOWN	0.151889	0.726876	0.00718207	Ribosomal protein L15 1745237:1745677 reverse
ST89_189700	NULL	NULL	DOWN	0.470851	0.39657	0.0147794	Ribosomal protein L14 1749303:1749671 reverse
ST89_190700	NULL	NULL	DOWN	0.150018	0.590758	0.00268596	Ribosomal protein L3 1753810:1754436 reverse
ST89_005000	NULL	DOWN	NULL	1	0.00719738	0.387695	Phosphoribosylformylglycinamidine (FGAM) synthase 33719:37444 forward
ST89_010500	NULL	DOWN	NULL	0.192431	0.00183098	1	Ribosomal protein S2 81537:82304 forward
ST89_016200	NULL	DOWN	NULL	1	0.000936223	0.132498	Molecular chaperone GrpE (heat shock protein) 120737:121309 forward
ST89_016300	NULL	DOWN	NULL	1	0.0208567	0.0617782	Molecular chaperone 121433:123256 forward
ST89_023300	NULL	DOWN	NULL	0.753906	0.03125	1	Transcriptional regulator 185363:185806 forward
ST89_043500	NULL	DOWN	NULL	0.329875	7.79911e-05	0.289798	Biotin carboxyl carrier protein 365575:366063 forward
ST89_046700	NULL	DOWN	NULL	0.682755	0.0131513	1	Glutamate dehydrogenase/leucine dehydrogenase 397825:399177 forward
ST89_059400	NULL	DOWN	NULL	1	0.03125	0.125	Metal-dependent amidase/aminoacylase/carboxypeptidase 522375:523520 forward
ST89_068400	NULL	DOWN	NULL	1	1.06412e-17	0.0571952	Enolase 601481:602785 forward
ST89_114100	NULL	DOWN	NULL	0.527997	2.91612e-05	0.0629624	Uncharacterized conserved secreted protein 1049605:1049781 forward
ST89_117200	NULL	DOWN	NULL	0.194903	0.00128904	0.956374	Phosphoglycerate mutase 1 1077909:1078601 reverse
ST89_131900	NULL	DOWN	NULL	1	0.03125	0.125	Predicted oxidoreductase related to nitroreductase 1220503:1221105 reverse
ST89_150600	NULL	DOWN	NULL	1	5.87133e-08	1	Ribosomal protein S16 1397247:1397519 reverse
ST89_025200	NULL	DOWN	DOWN	1	0.0389579	8.08925e-08	Co-chaperonin GroES (HSP10) 202922:203209 forward
ST89_047400	NULL	DOWN	DOWN	0.0713533	4.98076e-08	0.00126323	Uridylate kinase 406012:406749 forward
ST89_056800	NULL	DOWN	DOWN	0.302421	6.15836e-06	1.58825e-29	Ribosomal protein L7/L12 495930:496298 forward
ST89_057600	NULL	DOWN	DOWN	0.532709	0.0192108	0.000310749	Possible cell surface protein 502875:505811 forward
ST89_085000	NULL	DOWN	DOWN	0.404873	0.0078125	0.00012207	Ribosomal protein S20 772501:772737 reverse
ST89_124300	NULL	DOWN	DOWN	1	2.77612e-09	3.45212e-10	Phosphotransferase system, HPr-related protein 1142482:1142745 reverse
ST89_179700	NULL	DOWN	DOWN	1	8.23634e-05	0.000173322	Ribosomal protein L1 1658460:1659149 reverse
ST89_188000	NULL	DOWN	DOWN	1	5.85507e-06	5.39223e-08	Ribosomal protein L17 1740474:1740860 reverse
ST89_189000	NULL	DOWN	DOWN	1	5.12415e-21	1.21849e-12	Ribosomal protein S5 1746002:1746496 reverse
ST89_189300	NULL	DOWN	DOWN	0.464946	4.70736e-15	4.35164e-18	Ribosomal protein S8 1747624:1748022 reverse
ST89_190200	NULL	DOWN	DOWN	1	0.023249	0.019242	Ribosomal protein L22 1751283:1751627 reverse
ST89_020800	DOWN	UP	NULL	8.25257e-21	4.84494e-16	0.237723	Ribosomal protein S15P/S13E 163394:163663 forward
ST89_012700	DOWN	NULL	NULL	0.0165252	0.0661429	0.727659	Ribosomal protein L13 101294:101740 forward
ST89_045500	DOWN	NULL	DOWN	8.22046e-09	1	0.000190557	Ribosomal protein L21 388093:388407 forward
ST89_108700	DOWN	NULL	DOWN	0.0129818	0.408999	1.08054e-05	Ribosomal protein L20 1010309:1010668 reverse
ST89_188300	DOWN	NULL	DOWN	0.0178811	1	0.00569401	Ribosomal protein S13 1742276:1742641 reverse
ST89_190000	DOWN	NULL	DOWN	8.64939e-08	0.595776	6.40708e-13	Ribosomal protein L16/L10E 1750200:1750613 reverse
ST89_190300	DOWN	NULL	DOWN	2.07861e-06	1	8.6327e-06	Ribosomal protein S19 1751643:1751921 reverse
ST89_190400	DOWN	NULL	DOWN	5.41061e-09	1	4.88287e-11	Ribosomal protein L2 1752015:1752848 reverse
ST89_190500	DOWN	NULL	DOWN	0.000323156	1	0.000999484	Ribosomal protein L23 1752866:1753162 reverse
ST89_194900	DOWN	NULL	DOWN	0.00390625	1	0.00390625	Predicted protein 1791155:1791577 reverse
ST89_195300	DOWN	NULL	DOWN	0.000388131	1	0.000824082	Ribosomal protein L32 1794517:1794699 forward
ST89_190600	DOWN	DOWN	DOWN	0.00248999	2.24483e-05	3.16936e-15	Ribosomal protein L4 1753162:1753785 reverse
